# Supplementary material for: Disruption of day‐to‐night changes in circadian gene expression with chronic tendinopathy
Source: J Physiol. 2023 Mar 9;602(23):6509–24. doi: 10.1113/JP284083 (PMC11607887; doi:10.1113/JP284083)
Supplement: Supplementary file 1 — Statistical Summary Document [file TJP-602-6509-s007.xlsx]

## Sheet: Statistical Summary Table
Statistical Summary Document
Manuscript Title:	Disruption of day-to-night changes in circadian gene expression with chronic tendinopathy
Authors:	Ching-Yan Chloé Yeung1,2*, René B Svensson1,2, Kateryna Yurchenko1,2, Nikolaj M Malmgaard-Clausen1,2, Ida Tryggedsson1,2, Marius Lendal1,2, Anja Jokipii-Utzon1,2, Jens L Olesen1,2, Yinhui Lu3, Karl E Kadler3, Peter Schjerling1,2, Michael Kjær1,2
Animal model used, if applicable:	Human
Underlying hypothesis:	We hypothesised that time-dependent expression of circadian clock genes would be detected in RNAseq analysis of tendon biopsies obtained from two time points, 12 hours apart.
Definitions of ‘n’:	N is a biological sample, i,e., from different donors
Statistical summary table:
Experimental question number	Finding/ conclusion	Experimental location/variable	Mean value	Standard Deviation	n	Exact P value	Figure/table in which data are presented	Units	Data comparisons	Statistical test	Any other experimental factors	Comments
Multiple tests of the same question are shown in different rows		e.g. cortex vs cerebellum or genotype	(or other summary statistic)	(SD)	(value)	If P is considered significant against a stated confidence limit, authors may indicate this in bold.The exact value must be stated unless P is less than 0.0001, in which case < is permitted.			e.g. WT vs KO		e.g. subjects’ age or sex	e.g. observation
1. How many time-dependent genes in healthy tendon biopsies (RNAseq)?	280	patellar tendon	-	-	5	P(FDR)<0.05 (please see data file S2 for all p values)	Fig. 2B-D, Data file S2	RNA counts	9 AM vs. 9 PM	DESeq2 analysis	-	-
2. How many genes were affected by biopsy order?	1	patellar tendon	-	-	5	P(FDR)<0.05 (please see data file S2 for all p values)	-	RNA counts	Biopsy 1 vs. Biopsy 2	DESeq2 analysis	-	-
3. Is the fold change of expression of circadian clock genes (ARNTL, CLOCK, CRY1, NR1D1 and PER2) at 9 PM different to 9 AM in healthy biopsies (RT-qPCR)?	Yes for CRY1 and NR1D1	patellar tendon	ARNTL, 1.70; CLOCK, 0.9; CRY1, 2.16; NR1D1, 0.25; PER2; 1.17	ARNTL, 1.47; CLOCK, 0.51; CRY1, 0.94; NR1D1, 0.13; PER2, 0.42	14, but 12 for PER2	ARNTL, 0.1956; CLOCK, 0.1616; CRY1, <0.0001; NR1D1, <0.0001, PER2, 0.3469	Fig. 2B-D, Data file S2	Relative log2 fold change to 9 AM value	9 AM vs. 9 PM	paired t-tests	-	-
4. Is the fold change of expression of collagen fibrillogenesis genes (COL1A1, COL1A2, COL5A1, MMP14) and control genes (COL4A1, GAPDH) at 9 PM different to 9 AM in healthy biopsies (RT-qPCR)?	Yes for COL1A1 and COL1A2. A trend for COL5A1.	patellar tendon	COL1A1, 0.77; COL1A2, 0.77; COL4A1, 1.71; COL5A1, 0.85; MMP14, 1.02; GAPDH, 1.02	COL1A1, 0.51; COL1A2, 0.46; COL4A1, 0.55; COL5A1, 0.39, MMP14, 0.29, GAPDH, 0.25	14	COL1A1, 0.00308; COL1A2, 0.0199; COL4A1, 0.5556; COL5A1, 0.0542; MMP14, 0.8715; GAPDH, 0.9987	Fig. 3A	Relative log2 fold change to 9 AM value	9 AM vs. 9 PM	paired t-tests	-	-
5. Is the expression of specific genes (CRY1, NR1D1, COL1A1, COL1A2, COL5A1) and control GAPDH circadian rhythmic in synchronised primary human tenocyte cultures?	Yes for CRY1 and NR1D1	Primary tenocytes deruved from hamstring tendons (gracilis and/or semitendinosus)	NA	NA	3, but 2 for 12 h time point	CRY1, 0.0480; NR1D1, 0.0002; COL1A1, 1; COL1A2, 1; COL5A1, 1; GAPDH, 1	Fig. 3B	Relative log2 fold change to 36 h time point value	12, 16, 20, 24, 28, 32, 36, 40, 44, 48, 52, 56 h post synchronisation	MetaCycle anlysis	-	-
6. Is the percentage of acid-soluble collagen significantly different between 9AM and 9PM healthy biopsies?	No	patellar tendon	9 AM, -2.06; 9 PM, -2.16	9 AM, 0.67; 9 PM, 0.62	17	0.5392	Fig. 4A	Percentage of acid-soluble collagen measured (log10 values)	9 AM vs. 9 PM	paired t-test	-	-
7. Is the percentage of fibrils with diameters between 60-90 nm different in healthy biopsies sampled at 4 PM than 4 AM?	No	patellar tendon	4 PM, 51.02; 4 AM, 66.94	4 PM, 21.48; 4 AM, 15.19	9 for 4 PM, 8 for 4 AM	0.0965	Fig. 4B	Percentage of fibrils measured	4 PM vs. 4 AM	unpaired t test with Welch's correction	-	-
8. Is the median fibril diameter different between healthy biopsies sampled at 4 PM and 4 AM?	No	patellar tendon	4 PM, 82.21; 4 AM, 74.35	4 PM, 18.99; 4 AM, 10.67	9 for 4 PM, 8 for 4 AM	0.3059	Fig.. 4C	nm	4 PM vs. 4 AM	unpaired t test with Welch's correction	-	-
9. Is there a significant positive change in the area under the cumulative percentage of fibrils of increasing diameter between 4 PM and 4 AM healthy biopsies?	No	patellar tendon	-	-	9 for 4 PM, 8 for 4 AM	0.2225	Fig, 4D	area under the curve	9 AM vs. 9 PM	Kolmogorov-Smirnov test	-	-
10. How many time-dependent genes in chronic tendinopathy biopsies (RNAseq)?	23	patellar tendon	-	-	5	P(FDR)<0.05 (please see data file S4 for all p values)	Fig. 5B	RNA counts	9 AM vs. 9 PM	DESeq2 analysis	-	-
11. Is the fold change of expression of circadian clock genes (ARNTL, CLOCK, CRY1, NR1D1), collagen fibrillogenesis genes (COL1A1, COL1A2, COL5A1) and GAPDH control at 9 PM different to 9 AM in tendinopathic and contralateral biopsies (RT-qPCR)?	No	patellar tendon	ARNTL, 9 AM tendinopathic, -0.16; ARNTL, 9 PM tendinopathic, 0.60; ARNTL 9 AM contralateral, 0.21; ARNTL, 9 PM contralateral, 0.65; CLOCK, 9 AM tendinopathic, -0.03; CLOCK 9 PM tendinopathic, 0.07; CLOCK 9 AM contralateral, 0.32; CLOCK 9 PM contralateral, 0.28; CRY1, 9 AM tendinopathic, -0.05; CRY1, 9 PM tendinopathic, 0.94; CRY1, 9 AM contralateral, 0.11; CRY 1, 9 PM contralateral, 1.36; NR1D1, …	ARNTL, 9 AM tendinopathic, 0.73; ARNTL, 9 PM tendinopathic, 0.63; ARNTL 9 AM contralateral, 0.93; ARNTL, 9 PM contralateral, 0.95; CLOCK, 9 AM tendinopathic, 0.31; CLOCK 9 PM tendinopathic, 0.38; CLOCK 9 AM contralateral, 0.13; CLOCK 9 PM contralateral, 0.62; CRY1, 9 AM tendinopathic, 0.42; CRY1, 9 PM tendinopathic, 0.60; CRY1, 9 AM contralateral, 0.22; CRY 1, 9 PM contralateral, 0.73; NR1D1, 9 A…	5	Order of p values: Time x Health, Time, Health. ARNTL, 0.9169, 0.2293, 0.4152; COLCK, 0.9782, 0.6760, 0.1661; CRY1, 0.3401, 0.0037, 0.3258; NR1D1, 0.4701, 0.0001, 0.3582; GAPDH; 0.6642, 0.4603, 0.3543; COL1A1, 0.9873, 0.2444, 0.9176; COL1A2, 0.9207, 0.3095, 0.6703; COL5A1, 0.8422, 0.2853, 0.5501	Fig. 5C	Relative log2 fold change to 9 AM tendinopathy value	9 AM vs. 9 PM	Two-way ANOVA	-	-
12. Is the fold change of expression of circadian clock genes (ARNTL, CLOCK, CRY1, NR1D1 and PER2), collagen fibrillogenesos genes (COL1A1, COL1A2, COL5A1, MMP14) and control genes (COL4A1, GAPDH) at ZT1 different to ZT13 in healthy biopsies (RT-qPCR)?	Yes for CRY1 and NR1D1	patellar tendon	ARNTL, 0.74; CLOCK, 0.14; CRY1, 1.17; NR1D1, -2.08; PER2, 0.34; COL1A1, -0.23; COL1A2, -0.23; COL4A1, -0.06; COL5A1, 0.01; GAPDH, 0.19; MMP14, 0.14	ARNTL, 1.16; CLOCK, 0.69; CRY1, 0.68; NR1D1, 0.88; PER2, 0.44; COL1A1, 0.90; COL1A2, 0.88; COL4A1, 0.43; COL5A1, 0.53; GAPDH, 0.31; MMP14, 0.38	7	ARNTL, 0.1439; CLOCK, 0.6174; CRY1, 0.0038; NR1D1, 0.0008; PER2, 0.0882; COL1A1, 0.5206; COL1A2, 0.5147; COL4A1, 0.7424; COL5A1, 0.9677; GAPDH, 0.1548; MMP14, 0.3869	Fig. S1A	Relative log2 fold change	ZT1 vs. ZT13	paired t-tests	-	-
13. Is the fold change of expression of circadian clock genes (ARNTL, CLOCK, CRY1, NR1D1 and PER2), collagen fibrillogenesos genes (COL1A1, COL1A2, COL5A1, MMP14) and control genes (COL4A1, GAPDH) at ZT2 different to ZT14 in healthy biopsies (RT-qPCR)?	Yes for CLOCK, CRY1, NR1D1 COL1A2, COL5A1. A trend for COL1A1 and MMP14	patellar tendon	ARNTL, -0.42; CLOCK, -0.97; CRY1, 0.96; NR1D1, -2.38; PER2, 0.02; COL1A1, -1.32; COL1A2, -1.17; COL4A1, 0.20; COL5A1, -0.83; GAPDH,- 0.12; MMP14, -0.31	ARNTL, 0.46; CLOCK, 0.37; CRY1, 0.37; NR1D1, 1.29; PER2, 0.51; COL1A1, 1.11; COL1A2, 0.79; COL4A1, 0.83; COL5A1, 0.57; GAPDH,-0.21; MMP14, 0.25	5, but 4 for PER2	ARNTL, 0.1125; CLOCK, 0.0044; CRY1, 0.0044; NR1D1, 0.0146; PER2, 0.9443; COL1A1, 0.0573; COL1A2, 0.0301; COL4A1, 0.6112; COL5A1, 0.0310; GAPDH, 0.2496; MMP14, 0.0514	Fig. S1B	Relative log2 fold change	ZT2 vs. ZT14	paired t-tests	-	-
14. Is there a difference in the percentage of acid-soluble collagen between 9 AM and 9 PM healthy biopsies when split into groups according to similar ZTs?	No	patellar tendon	ZT1, -2.24; ZT13, -2.59; ZT2, -1.35; ZT14, -1.61; ZT4, -2.51; ZT16, -2.12	ZT1, 0.30; ZT12, 0.58; ZT2, 0.29; ZT14, 0.45; ZT4, 0.80; ZT16, 0.34	Group 1, 7; Group 2, 5; Group 3, 5	Group 1, 0.2118; Group 2, 0.1935; Group 3, 0.3484	Fig. S2	Percentage of acid-soluble collagen measured (log10 values)	9 AM vs. 9 PM	paired t-tests	-	-
15. Is the amount of time spent on phisical activity different between healthy and chronic teninopathy participants at the time of biopsy?	No	patellar tendon	Healthy, 7.59; Chronic tendinopathy, 6.10	Healthy, 3.86; Chronic tendinopathy, 4.23	Healthy, 17; tendinopathy, 10	0.3589	Fig. S4	hours	Healthy vs. tendinopathy	unpaired t test	-	-
16. Is the amount of time chronic tendinopathy participant spent on phisical activity different now comapred to before they had tendinopathy?	Yes	patellar tendon	Chronic tendinopathy, 6,10; Before tendinopathy, 9.50	Chronic tendinopathy, 4.23; Before tendinopathy, 7.81	10	0.0469	Fig. S4	hours	Tendinopathy vs. Before	Wilcoxon matched-pairs signed rank test	-	-
17. How many time-dependent genes in healthy tendon biopsies (RNAseq)?	9	patellar tendon	-	-	5	P(FDR)<0.05 (please see data file S2 for all p values)	Fig. S5A, Data file S2	RNA counts	Non-dominant vs. Dominant	DESeq2 analysis	-	-
18. Is the fold change of expression of collagen fibrillogenesis genes (COL1A1, COL1A2, COL5A1, MMP14) and control genes (COL4A1, GAPDH) different in the dominant leg compared to the non-dominant leg in healthy biopsies (RT-qPCR)?	No	patellar tendon	COL1A1, 1.14; COL1A2, 1.36; COL4A1, 0.99; COL5A1, 1.10; MMP14, 1.10; GAPDH, 1.04	COL1A1, 1.22; COL1A2, 1.27; COL4A1, 0.41; COL5A1, 0.44; MMP14, 0.28; GAPDH, 0.25	17	COL1A1, 0.6714; COL1A2, 0,3068; COl4A1, 0.9155; COL5A1, 0.7690; MMP14, 0.2201; GAPDH, 0.5228	Fig. S5B	Relative log2 fold change relative to non-dominant	Non-dominant vs. Dominant	paired t-tests	-	-
19. Is the percentage of acid-soluble collagen significantly different between non-dominant and dominant?	No	patellar tendon	Non-dominant, -0.20; Dominant, -0.03	Non-dominant, 0.70; Dominant, 0.58	17	0.3174	Fig. S5C	Percentage of acid-soluble collagen measured (log10 values)	Non-dominant vs. Dominant	paired t-test	-	-
20
