# Supplementary material for: Disruption of day‐to‐night changes in circadian gene expression with chronic tendinopathy
Source: J Physiol. 2023 Mar 9;602(23):6509–24. doi: 10.1113/JP284083 (PMC11607887; doi:10.1113/JP284083)
Supplement: Supplementary file 3 — Data file S1 [file TJP-602-6509-s001.xlsx]

## Sheet: Fig. 2E
ARNTL			CLOCK			CRY1			NR1D1			PER2
9 AM	9 PM		9 AM	9 PM		9 AM	9 PM		9 AM	9 PM		9 AM	9 PM
1	2.143		1	0.851		1	1.413		1	0.23		1	0.621
1	2.225		1	1.016		1	1.517		1	0.204		1	0.983
1	0.457		1	0.377		1	1.729		1	0.183		1	1.185
1	4.248		1	2.107		1	4.576		1	0.215		1	0.834
1	1.869		1	0.833		1	1.194		1	0.535		1	1.689
1	1.397		1	1.141		1	3.229		1	0.302		1	0.92
1	0.706		1	0.532		1	1.482		1	0.186		1	1.341
1	1.106		1	1.227		1	1.856		1	0.087		1	1.974
1	0.75		1	0.821		1	2.086		1	0.424		1	1.279
1	5.469		1	1.813		1	2.885		1	0.177		1	0.937
1	0.844		1	0.714		1	2.979		1	0.373		1	1.633
1	0.98		1	0.618		1	1.512		1	0.349		1	0.701
1	0.953		1	0.445		1	1.956		1	0.26
1	0.652		1	0.463		1	1.815		1	0.042

## Sheet: Fig. 3A
COL1A1			COL1A2			COL4A1			COL5A1			MMP14			GAPDH
9 AM	9 PM		9 AM	9 PM		9 AM	9 PM		9 AM	9 PM		9 AM	9 PM		9 AM	9 PM
1	1.156		1	0.737		1	0.868		1	0.913		1	0.986		1	0.828
1	0.265		1	0.612		1	1.948		1	0.56		1	1.308		1	0.734
1	0.618		1	0.566		1	0.762		1	0.621		1	0.961		1	0.947
1	1.965		1	1.822		1	1.112		1	1.857		1	1.43		1	1.201
1	0.317		1	0.586		1	0.53		1	0.668		1	1.101		1	1.124
1	1.005		1	1.546		1	1.068		1	1.088		1	0.945		1	1.717
1	0.577		1	0.488		1	0.823		1	0.655		1	0.958		1	0.928
1	1.202		1	1.034		1	0.998		1	0.983		1	0.935		1	0.994
1	0.56		1	0.361		1	1.263		1	0.927		1	0.832		1	0.939
1	1.33		1	1.09		1	1.17		1	1.293		1	1.741		1	1.261
1	0.198		1	0.194		1	2.596		1	0.521		1	0.735		1	1.076
1	0.753		1	0.561		1	1.579		1	0.648		1	0.768		1	0.956
1	0.739		1	0.804		1	0.619		1	0.889		1	0.969		1	0.917
1	0.153		1	0.355		1	1.052		1	0.305		1	0.65		1	0.727

## Sheet: Fig. 3B
CycID	JTK_pvalue	JTK_BH.Q	JTK_period	JTK_adjphase	JTK_amplitude	LS_pvalue	LS_BH.Q	LS_period	LS_adjphase	LS_amplitude	meta2d_pvalue	meta2d_BH.Q	meta2d_period	meta2d_phase	meta2d_Base	meta2d_AMP	meta2d_rAMP	12	12	16	16	16	20	20	20	24	24	24	28	28	28	32	32	32	36	36	36	40	40	40	44	44	44	48	48	48	52	52	52
CRY1	0.0240028	0.0720084	24	4	0.0671423	0.275129	0.825388	24	2.73975	0.24945	0.0480056	0.144017	24	3.36987	0.137699	0.0975058	0.0975058	0.163161	0.164055	0.160168	0.114277	0.107549	0.197281	0.182985	0.196729	0.282622	0.251151	0.218536	0.300813	0.263873	0.180699	0.246252	0.229426	0.169968	0	0	0	-0.031517	-0.049149	0.032619	0.148911	0.03623	0.159868	0.117271	-0.012334	0.148911	0.162266	0.095169	0.101747
NR1D1	0.000103747	0.000622484	24	18	0.211562	0.00266274	0.0159765	24	17.5776	-0.0398185	0.000207495	0.00124497	24	17.7888	-0.190546	0.221211	0.221211	-0.055024	-0.105684	0.15351	0.086716	-0.071092	0.024896	0.007321	-0.300162	-0.05061	-0.025028	-0.236572	-0.55752	-0.365523	-0.505845	-0.627088	-0.41005	-0.59346	0	0	0	0.022016	0.077368	-0.193142	-0.128427	-0.054039	-0.307153	-0.042393	0.028571	-0.182435	-0.298432	-0.28567	-0.38405
GAPDH	0.980367	1	24	18	0.0167172	0.999994	1	24	18.5946	0.0630308	1	1	24	18.2973	0.0106972	0.00236333	0.00236333	0.082426	0.017451	0.087781	0.037028	0.058426	0.099681	0.090963	0.015779	0.076276	0.081347	0.020361	0.048442	0.070776	-0.003926	0.0103	0.041393	0.025306	0	0	0	0.007321	0.013259	-0.033389	-0.035269	-0.014574	-0.018634	-0.056505	-0.057992	-0.020452	-0.018181	-0.057992	-0.014574
COL1A1	1	1	24	6	0.0150628	1	1	24	6.52482	-0.0225	1	1	24	6.26241	-0.0311379	0.00598297	0.00598297	-0.08831	-0.007005	0.065206	-0.109579	-0.017729	0.045323	-0.138466	-0.129011	0.066699	0.011993	-0.000435	0.026125	-0.065502	-0.101824	-0.027797	-0.038105	-0.055517	0	0	0	-0.041914	-0.02365	-0.063989	-0.100179	-0.011441	-0.081445	-0.057	0.058805	0.012837	-0.02641	-0.021363	-0.017277
COL1A2	1	1	24	6	0.0160457	1	1	24	2.64454	0.00378692	1	1	24	4.32227	-0.0363367	0.00229756	0.00229756	-0.145087	0.030195	-0.052076	-0.160522	-0.066007	-0.033389	-0.209715	-0.141463	0.004751	-0.007005	-0.017277	-0.015923	-0.06148	-0.12436	-0.051098	-0.056011	-0.093665	0	0	0	-0.043351	0.003461	-0.040005	-0.04624	0.031812	-0.031517	-0.043351	0.08849	0.026533	-0.033389	0.028571	-0.014125
COL5A1	0.506739	1	24	16	0.0296462	0.999818	1	24	12.0001	0.0800556	1	1	24	14	-0.0219267	0.00179394	0.00179394	0.04454	0.12156	0.166726	-0.005683	0.028164	0.104146	-0.091515	-0.067019	0.141136	0.058805	0.019947	0.080266	-0.053057	-0.094744	-0.066513	-0.049149	-0.100727	0	0	0	-0.054039	-0.015473	-0.045275	-0.101275	-0.027797	-0.058986	-0.108463	0	-0.022734	-0.060481	-0.071604	-0.081445
[truncated: 3 more columns]

## Sheet: Fig. 4A
9 AM	9 PM
-3.07599	-2.21364
-3.61257	-2.30086
-1.66385	-2.53548
-2.14199	-1.88298
-2.0662	-1.68458
-1.4895	-1.64889
-2.10678	-3.7877
-2.20183	-2.2866
-2.55602	-2.7137
-2.31645	-1.9792
-2.68422	-2.58887
-1.94769	-2.42708
-1.86095	-2.31334
-1.49179	-2.29226
-1.38035	-1.70564
-0.845583	-1.09567
-1.55879	-1.32199

## Sheet: Fig. 4B
4 PM							4 AM
30-60 mm	60-90 nm	90-129 nm	120-150 nm	150-180 nm	180-210 nm		30-60 mm	60-90 nm	90-129 nm	120-150 nm	150-180 nm	180-210 nm
4.216	70.732	23.624	1.324	0.035	0		21.843	77.357	0.799	0	0	0
53.917	45.82	0.263	0	0	0		4.057	64.083	31.761	0.099	0	0
19.192	29.585	21.863	11.762	6.397	7.183		6.776	74.091	19.033	0.1	0	0
11.781	48.58	23.008	7.044	3.832	3.353		9.892	36.4	25.862	15.908	9.338	2.554
20.913	76.322	2.764	0	0	0		21.244	77.72	1.036	0	0	0
8.852	21.499	19.344	15.878	18.689	11.897		41.169	58.709	0.122	0	0	0
6.231	71	20.692	1.923	0.154	0		7.873	84.615	7.511	0	0	0
0.125	26.846	65.144	7.822	0.063	0		10.011	62.557	24.038	3.394	0	0
30.676	68.804	0.52	0	0	0

## Sheet: Fig. 4C
4 PM	4 AM
79.602	84.9858
90.9091	73.6842
82.0203	93.0233
66.4452	66.4452
121.854	60.436
79.602	72.0721
94.9709	77.7034
64.7529	66.4452
59.7015

## Sheet: Fig. 4D
	4pm			4am
Fibril diameter (nm)	Mean	SEM		Mean	SEM
10	0	0		0	0
20	0.00636554	0.00433529		0	0
30	0.0169407	0.00845996		0	0
40	0.118175	0.0313048		0.0900832	0.0788755
50	1.95355	0.53713		1.11653	0.495345
60	17.3395	5.55802		15.3583	4.34817
70	36.2994	10.1925		39.3655	9.67567
80	56.8605	10.4472		68.351	9.17878
90	68.3603	9.50899		82.2998	6.77436
100	79.7045	7.50113		92.6309	5.00908
110	84.1917	6.61483		94.3521	4.45726
120	88.0517	5.82879		96.0702	3.44186
130	90.524	5.15368		97.1721	2.69315
140	91.9594	4.58701		97.9941	1.95785
150	93.1355	4.01118		98.5077	1.49231
160	94.4036	3.2533		99.0404	0.959615
170	95.3616	2.67982		99.3923	0.607692
180	96.3765	1.99292		99.675	0.325
190	97.3566	1.43812		99.8596	0.140385
200	98.4871	0.791556		99.9769	0.0230769
210	98.8691	0.583962		99.9942	0.00576923
220	99.5703	0.220244		100	4.24632e-15
230	99.7672	0.123699		100	4.24632e-15
240	99.9268	0.0405561		100	4.24632e-15
250	99.9726	0.0150301		100	4.24632e-15
260	99.9918	0.00742586		100	4.24632e-15
270	99.9993	0.000749687		100	4.24632e-15
280	100	3.34953e-15		100	4.24632e-15

## Sheet: Fig. 5C
ARNTL					CLOCK					CRY1					NR1D1					GAPDH					COL1A1					COL1A2					COL5A1
9 AM		9 PM			9 AM		9 PM			9 AM		9 PM			9 AM		9 PM			9 AM		9 PM			9 AM		9 PM			9 AM		9 PM			9 AM		9 PM
Tendinopathy	Contralateral	Tendinopathy	Contralateral		Tendinopathy	Contralateral	Tendinopathy	Contralateral		Tendinopathy	Contralateral	Tendinopathy	Contralateral		Tendinopathy	Contralateral	Tendinopathy	Contralateral		Tendinopathy	Contralateral	Tendinopathy	Contralateral		Tendinopathy	Contralateral	Tendinopathy	Contralateral		Tendinopathy	Contralateral	Tendinopathy	Contralateral		Tendinopathy	Contralateral	Tendinopathy	Contralateral
-0.0292543	-0.0810339	-0.00913727	0.492764		0.302469	0.30016	-0.509361	-0.290753		0.357136	-0.0653141	0.780836	1.21915		-0.24025	-0.154141	-2.22707	-2.08909		0.0577078	0.0491918	0.0388263	0.0827635		-1.02516	-1.17764	-0.791848	0.280753		-0.754987	-1.1767	-0.604718	0.379983		-0.481073	-0.530844	-0.630663	0.000147634
-0.891936	0.652071	0.396724	-0.426748		-0.417482	0.373976	0.526011	1.28906		-0.632273	-0.0702316	0.600303	0.85264		-1.00399	0.619133	-2.99081	-2.89908		0.0475392	0.231416	0.41147	0.209872		0.947124	1.21755	2.34417	2.09078		0.45843	1.2909	1.74811	1.31698		0.242572	0.928457	1.49795	1.25679
1.00652	1.24488	0.0938329	0.0589209		-0.0737216	0.3897	0.0373714	-0.151795		0.0120522	0.0751617	0.219174	0.55799		0.25053	0.24455	-0.402214	-0.353872		-0.116314	0.363572	-0.232705	-0.204308		-0.275935	-0.259963	-1.48523	-1.60668		-0.590343	-0.313193	-1.03059	-1.37959		-0.347204	-0.140054	-0.431484	-0.619546
-0.596727	0.453214	1.11955	2.02758		0.277381	0.426097	0.231463	0.383916		-0.307995	0.46617	1.42418	2.34203		0.350726	0.493559	-3.00532	-2.06824		0.00188558	0.101196	0.397399	0.667007		-0.318676	-0.77074	-0.722232	0.127055		0.113415	-0.303816	-0.246007	0.776313		0.0166359	-0.0326699	-0.328261	1.08926
-0.30245	-1.22317	1.40579	1.08724		-0.224586	0.0976896	0.0814551	0.185408		0.330911	0.161836	1.67561	1.84377		0.250883	0.0912442	-2.6089	-2.36991		0.00265065	0.00816771	-0.00447189	0.0576135		-0.0696042	0.317348	-0.1397	0.00316837		0.364496	0.460816	-0.154523	0.58532		0.381562	0.458196	0.0454734	0.23721

## Sheet: Fig. S1
ARNTL					CLOCK					CRY1					NR1D1					PER2					COL1A1					COL1A2					COL4A1					COL5A1					GAPDH
Group 1		Group 2			Group 1		Group 2			Group 1		Group 2			Group 1		Group 2			Group 1		Group 2			Group 1		Group 2			Group 1		Group 2			Group 1		Group 2			Group 1		Group 2			Group 1		Group 2
9 AM	9 PM	9 AM	9 PM		9 AM	9 PM	9 AM	9 PM		9 AM	9 PM	9 AM	9 PM		9 AM	9 PM	9 AM	9 PM		9 AM	9 PM	9 AM	9 PM		9 AM	9 PM	9 AM	9 PM		9 AM	9 PM	9 AM	9 PM		9 AM	9 PM	9 AM	9 PM		9 AM	9 PM	9 AM	9 PM		9 AM	9 PM	9 AM	9 PM
0	2.087	0	-1.13		0	1.075	0	-1.406		0	2.194	0	0.79		0	-2.219	0	-2.449		0	0.245	0	-0.025		0	0.974	0	-0.694		0	0.865	0	-0.822		0	0.153	0	-0.393		0	0.893	0	-0.688		0	0.264	0	-0.079
0	0.902	0	-0.245		0	-0.263	0	-0.485		0	0.256	0	1.575		0	-0.903	0	-1.424		0	-0.261	0	-0.094		0	-1.66	0	-2.335		0	-0.771	0	-2.369		0	-0.917	0	1.377		0	-0.582	0	-0.94		0	0.168	0	0.106
0	0.483	0	-0.029		0	0.191	0	-0.695		0	1.691	0	0.597		0	-1.729	0	-1.52		0	0.756	0	0.708		0	0.008	0	-0.409		0	0.629	0	-0.834		0	0.095	0	0.659		0	0.122	0	-0.626		0	0.78	0	-0.064
0	-0.501	0	-0.069		0	-0.91	0	-1.169		0	0.567	0	0.968		0	-2.43	0	-1.941		0	-0.12	0	-0.512		0	-0.793	0	-0.437		0	-1.034	0	-0.315		0	-0.28	0	-0.693		0	-0.61	0	-0.17		0	-0.107	0	-0.126
0	0.145	0	-0.617		0	0.295	0	-1.111		0	0.892	0	0.86		0	-3.529	0	-4.579		0	0.423				0	0.266	0	-2.706		0	0.049	0	-1.494		0	-0.003	0	0.073		0	-0.025	0	-1.711		0	-0.008	0	-0.46
0	-0.414				0	-0.284				0	1.061				0	-1.236				0	0.981				0	-0.837				0	-1.469				0	0.337				0	-0.11				0	-0.091
0	2.451				0	0.858				0	1.528				0	-2.497				0	0.355				0	0.412				0	0.125				0	0.226				0	0.371				0	0.334
[truncated: 4 more columns]

## Sheet: Fig. S2
Group 1			Group 2			Group 3
9 AM	9 PM		9 AM	9 PM		9 AM	9 PM
ZT1	ZT13		ZT2	ZT14		ZT4	ZT16
-2.10678	-3.7877		-1.4895	-1.64889		-3.07599	-2.21364
-2.20183	-2.2866		-1.49179	-2.29226		-3.61257	-2.30086
-2.55602	-2.7137		-1.38035	-1.70564		-1.66385	-2.53548
-2.31645	-1.9792		-0.845583	-1.09567		-2.14199	-1.88298
-2.68422	-2.58887		-1.55879	-1.32199		-2.0662	-1.68458
-1.94769	-2.42708
-1.86095	-2.31334

[truncated: 3 more sheets: Fig. S4, Fig. S5B, Fig. S5C]
