# Supplementary material for: Disruption of day‐to‐night changes in circadian gene expression with chronic tendinopathy
Source: J Physiol. 2023 Mar 9;602(23):6509–24. doi: 10.1113/JP284083 (PMC11607887; doi:10.1113/JP284083)
Supplement: Supplementary file 4 — Data file S2 [file TJP-602-6509-s003.xlsx]

## Sheet: Samples
Sample	Subject	Time	Type	Biopsy_order	RNAseq_batch	Dominant_leg	ZT_time	Season
CIR031	S03	9am	Day	First	rRNA depletion	N	4.6	Late spring (June)
CIR032	S03	9pm	Night	Second	rRNA depletion	Y	16.5	Late spring (June)
CIR041	S04	9am	Day	First	rRNA depletion	Y	4.5	Late spring (June)
CIR042	S04	9pm	Night	Second	rRNA depletion	N	16.4	Late spring (June)
CIR051	S05	9pm	Night	First	rRNA depletion	Y	15.6	Late spring (June)
CIR052	S05	9am	Day	Second	rRNA depletion	N	3.8	Late spring (June)
CIR161	S16	9am	Day	First	poly(A) selection	Y	1.5	Late winter (Feb)
CIR162	S16	9pm	Night	Second	poly(A) selection	N	13.5	Late winter (Feb)
CIR171	S17	9pm	Night	First	poly(A) selection	N	13	Late winter (Feb)
CIR172	S17	9am	Day	Second	poly(A) selection	Y	1.2	Late winter (Feb)

## Sheet: ColumnDescription
Column	Description
GeneID	Ensembl gene ID including version
gene_name	Gene symbol
gene_type	HGNC locus type
CIR031_norm	Normalized counts
CIR032_norm	Normalized counts
CIR041_norm	Normalized counts
CIR042_norm	Normalized counts
CIR051_norm	Normalized counts
CIR052_norm	Normalized counts
CIR161_norm	Normalized counts
CIR162_norm	Normalized counts
CIR171_norm	Normalized counts
CIR172_norm	Normalized counts
hgnc_id	HGNC gene ID
Exon_length	Transcript length (Exons)
Chr	Chromosome
Start	Chromosome location
Strand	Chromosome strand
EnsemblID	Ensembl gene ID
entrezgene_id	NCBI gene ID
description	HGNC gene description
CIR031_count	Measured counts
CIR032_count	Measured counts
CIR041_count	Measured counts
CIR042_count	Measured counts
CIR051_count	Measured counts
CIR052_count	Measured counts
CIR161_count	Measured counts
CIR162_count	Measured counts
CIR171_count	Measured counts
CIR172_count	Measured counts
l2FC_circ	Circadian shrunken (DESeq2) log2-fold changes (9 am/9 pm)
pvalue_circ	Circadian p-value
FDR_circ	Circadian FDR-value
l2FC_leg	Dominant/non-dominant shrunken (DESeq2) log2-fold changes (Dominant/non-dominant)
pvalue_leg	Dominant/non-dominant p-value
FDR_leg	Dominant/non-dominant FDR-value
l2FC_biopsy	Biopsy order shrunken (DESeq2) log2-fold changes (Second/First)
pvalue_biopsy	Biopsy order p-value
FDR_biopsy	Biopsy order FDR-value
l2FC_batch	Batch shrunken (DESeq2) log2-fold changes (Jan/Mar)
pvalue_batch	Batch p-value (DESeq2)
FDR_batch	Batch FDR-value (DESeq2)

## Sheet: Data
GeneID	gene_name	gene_type	CIR031_norm	CIR032_norm	CIR041_norm	CIR042_norm	CIR051_norm	CIR052_norm	CIR161_norm	CIR162_norm	CIR171_norm	CIR172_norm	hgnc_id	Exon_length	Chr	Start	Strand	EnsemblID	entrezgene_id	description	CIR031_count	CIR032_count	CIR041_count	CIR042_count	CIR051_count	CIR052_count	CIR161_count	CIR162_count	CIR171_count	CIR172_count	l2FC_circ	pvalue_circ	FDR_circ	l2FC_leg	pvalue_leg	FDR_leg	l2FC_biopsy	pvalue_biopsy	FDR_biopsy	l2FC_batch	pvalue_batch	FDR_batch
ENSG00000126368.6	NR1D1	protein_coding	6845.94	1542.96	5915.38	1522.12	1568.91	7586.56	5859.34	1972.47	1687.59	4539.38	HGNC:7962	2630	chr17	40092793	-	ENSG00000126368	9572	nuclear receptor subfamily 1 group D member 1	7710	1386	4713	1649	1920	8717	5061	2363	1407	4682	-1.84473	1.18782e-27	2.42114e-23	2.45196e-07	0.786332	0.999652	-5.83776e-07	0.518238	0.999988	-0.0749578	0.708624	0.789154
ENSG00000159208.16	CIART	protein_coding	657.956	153.628	1031.71	238.149	183.857	986.07	297.54	47.5798	129.538	318.009	HGNC:25200	2849	chr1	150282543	+	ENSG00000159208	148523	circadian associated repressor of transcription	741	138	822	258	225	1133	257	57	108	328	-2.06406	4.12094e-21	4.19986e-17	3.633e-07	0.625684	0.999652	-7.14175e-07	0.356368	0.999988	-1.28396	1.37245e-06	6.77498e-06
ENSG00000114770.17	ABCC5	protein_coding	2049.34	1257.97	2837.83	1571.04	1208.55	2191.46	3277.57	1798.02	1472.89	2927.04	HGNC:56	11365	chr3	183919934	-	ENSG00000114770	10057	ATP binding cassette subfamily C member 5	2308	1130	2261	1702	1479	2518	2831	2154	1228	3019	-0.8346	3.73544e-14	2.53799e-10	2.54475e-06	0.426709	0.999652	-1.2728e-06	0.682541	0.999988	0.332261	0.0277263	0.0570169
ENSG00000254363.6	AC011379.2	lncRNA	79.9137	478.696	129.277	408.915	723.169	299.389	221.129	513.361	964.335	237.537	#N/A	6140	chr5	140157319	+	ENSG00000254363	#N/A		90	430	103	443	885	344	191	615	804	245	1.67219	2.45609e-13	1.25156e-09	-3.90314e-07	0.678347	0.999652	6.55327e-07	0.516698	0.999988	0.399794	0.195088	0.292857
ENSG00000171368.12	TPPP	protein_coding	346.293	726.949	470.67	1441.82	906.208	419.493	806.948	1439.92	1153.84	431.445	HGNC:24164	5979	chr5	659862	-	ENSG00000171368	11076	tubulin polymerization promoting protein	390	653	375	1562	1109	482	697	1725	962	445	1.16029	4.62023e-13	1.88348e-09	-2.07482e-06	0.358191	0.999652	1.28246e-06	0.573325	0.999988	0.439741	0.0626358	0.114152
ENSG00000133794.19	ARNTL	protein_coding	828.438	3209.49	317.545	1252.59	1108.86	574.41	692.331	1483.32	1679.19	695.159	HGNC:701	6934	chr11	13276652	+	ENSG00000133794	406	aryl hydrocarbon receptor nuclear translocator like	933	2883	253	1357	1357	660	598	1777	1400	717	1.38694	2.20796e-12	7.5008e-09	-6.61397e-07	0.593043	0.999652	1.22485e-06	0.35269	0.999988	0.0191652	0.942325	0.960644
ENSG00000174738.13	NR1D2	protein_coding	2929.28	1324.76	4369.07	1781.5	1823.86	4378.57	4810.43	2040.09	2912.2	4157.38	HGNC:7963	5793	chr3	23945286	+	ENSG00000174738	9975	nuclear receptor subfamily 1 group D member 2	3299	1190	3481	1930	2232	5031	4155	2444	2428	4288	-1.03916	2.30044e-11	5.86123e-08	9.6462e-07	0.698095	0.999652	-3.03357e-06	0.244513	0.999988	0.385976	0.0416543	0.0809406
ENSG00000241484.9	ARHGAP8	protein_coding	49.7241	230.442	27.6127	54.4604	62.9198	22.6283	97.2505	334.728	498.959	99.8625	HGNC:677	4990	chr22	44752558	+	ENSG00000241484	23779	Rho GTPase activating protein 8	56	207	22	59	77	26	84	401	416	103	1.72176	2.15878e-11	5.86123e-08	-8.45107e-07	0.524089	0.999652	7.89708e-07	0.570759	0.999988	1.6026	2.7034e-05	0.000107878
ENSG00000128596.17	CCDC136	protein_coding	721.887	433.053	740.521	396.915	345.65	637.943	1498.12	724.549	742.442	1168.29	HGNC:22225	6238	chr7	128790757	+	ENSG00000128596	64753	coiled-coil domain containing 136	813	389	590	430	423	733	1294	868	619	1205	-0.800583	3.28041e-10	7.32507e-07	2.07953e-06	0.505769	0.999652	-2.42874e-06	0.437745	0.999988	0.906928	5.68685e-12	5.74696e-11
ENSG00000138131.4	LOXL4	protein_coding	2031.58	3069.22	1192.36	2152.57	3000.54	1473.45	2214.76	3889.86	1949.06	1225.5	HGNC:17171	3597	chr10	98247690	-	ENSG00000138131	84171	lysyl oxidase like 4	2288	2757	950	2332	3672	1693	1913	4660	1625	1264	0.75181	3.59372e-10	7.32507e-07	-1.70037e-06	0.604465	0.999652	1.3882e-06	0.677721	0.999988	0.106905	0.664721	0.754268
ENSG00000115963.13	RND3	protein_coding	3348.38	1607.53	2690.98	1837.81	2136.82	3461.25	2542.41	1438.25	1260.59	2131.05	HGNC:671	3594	chr2	150468195	-	ENSG00000115963	390	Rho family GTPase 3	3771	1444	2144	1991	2615	3977	2196	1723	1051	2198	-0.730647	2.51289e-09	4.37593e-06	9.50587e-07	0.776421	0.999652	-2.36e-06	0.484021	0.999988	-0.443203	0.00155547	0.00443832
ENSG00000137193.14	PIM1	protein_coding	1024.67	2354.51	611.244	1972.57	1356.45	641.424	963.243	1429.06	1303.77	651.53	HGNC:8986	3030	chr6	37170152	+	ENSG00000137193	5292	Pim-1 proto-oncogene, serine/threonine kinase	1154	2115	487	2137	1660	737	832	1712	1087	672	1.04115	2.57623e-09	4.37593e-06	-1.27485e-06	0.58926	0.999652	1.91222e-06	0.439396	0.999988	-0.175717	0.435001	0.551951
ENSG00000150991.15	UBC	protein_coding	24593	45169.9	31675.5	43206.5	49515.4	25747.5	27584.4	45764.3	33328.3	20154.8	HGNC:12468	3898	chr12	124911604	-	ENSG00000150991	#N/A	ubiquitin C	27697	40575	25237	46808	60596	29584	23826	54825	27787	20788	0.701375	3.75554e-09	5.8884e-06	-2.59931e-07	0.934806	0.999652	1.04786e-06	0.767051	0.999988	-0.18705	0.189849	0.286284
ENSG00000213347.10	MXD3	protein_coding	367.603	674.627	407.914	784.599	714.18	464.75	326.484	515.865	730.448	350.973	HGNC:14008	5154	chr5	177301461	-	ENSG00000213347	83463	MAX dimerization protein 3	414	606	325	850	874	534	282	618	609	362	0.777957	1.27425e-08	1.85522e-05	-2.39827e-06	0.439244	0.999652	1.68339e-06	0.58766	0.999988	-0.248183	0.094109	0.160622
ENSG00000149575.7	SCN2B	protein_coding	176.698	42.3033	169.441	54.4604	80.0797	181.896	166.715	77.6302	65.9682	137.675	HGNC:10589	5353	chr11	118162806	-	ENSG00000149575	6327	sodium voltage-gated channel beta subunit 2	199	38	135	59	98	209	144	93	55	142	-1.30328	1.69683e-08	2.30576e-05	5.59574e-07	0.743871	0.999652	-2.03465e-06	0.259596	0.999988	0.018045	0.933827	0.954755
ENSG00000165030.4	NFIL3	protein_coding	628.654	1188.95	330.097	2307.64	1077.81	360.312	272.07	766.285	873.179	448.897	HGNC:7787	2055	chr9	91409045	-	ENSG00000165030	4783	nuclear factor, interleukin 3 regulated	708	1068	263	2500	1319	414	235	918	728	463	1.43256	1.95182e-08	2.4865e-05	-9.61616e-07	0.407341	0.999652	9.58808e-07	0.422876	0.999988	-0.540626	0.0470826	0.0897388
ENSG00000213918.10	DNASE1	protein_coding	988.266	368.484	980.249	525.22	404.484	818.969	1615.05	919.041	389.812	1835.34	HGNC:2956	13801	chr16	3611728	+	ENSG00000213918	1773	deoxyribonuclease 1	1113	331	781	569	495	941	1395	1101	325	1893	-1.17953	4.23048e-08	5.07235e-05	1.48818e-06	0.468972	0.999652	-1.46783e-07	0.940034	0.999988	0.71984	0.00169585	0.00480029
ENSG00000130222.11	GADD45G	protein_coding	1165.85	386.296	674	356.3	338.296	550.911	319.537	128.549	146.329	252.08	HGNC:4097	1323	chr9	89605012	+	ENSG00000130222	10912	growth arrest and DNA damage inducible gamma	1313	347	537	386	414	633	276	154	122	260	-0.986507	4.51383e-08	5.11141e-05	1.04011e-06	0.6663	0.999652	-3.53349e-06	0.174047	0.999988	-1.40135	2.3023e-10	1.92452e-09
ENSG00000157017.16	GHRL	protein_coding	49.7241	90.1729	35.1434	91.3827	114.4	53.0894	94.935	252.924	280.665	126.04	HGNC:18129	2073	chr3	10285666	-	ENSG00000157017	51738	ghrelin and obestatin prepropeptide	56	81	28	99	140	61	82	303	234	130	1.09849	5.01471e-08	5.37973e-05	-2.1116e-06	0.322508	0.999652	1.38015e-06	0.512281	0.999988	1.32332	7.51723e-12	7.48658e-11
ENSG00000286736.1	AC005753.2	lncRNA	8.8793	27.8311	5.02048	53.5373	37.5884	13.9251	21.9971	204.51	165.52	49.4465	#N/A	871	chr5	141718711	-	ENSG00000286736	#N/A		10	25	4	58	46	16	19	245	138	51	2.06847	5.94972e-08	6.06365e-05	-1.64625e-06	0.0963713	0.999652	1.48781e-06	0.126688	0.999988	2.01746	1.03879e-09	8.03767e-09
ENSG00000156239.12	N6AMT1	protein_coding	584.258	360.692	539.702	295.378	320.319	464.75	540.667	275.462	380.217	721.337	HGNC:16021	4865	chr21	28872191	-	ENSG00000156239	29104	N-6 adenine-specific DNA methyltransferase 1	658	324	430	320	392	534	467	330	317	744	-0.74158	7.1533e-08	6.94313e-05	3.43582e-06	0.293873	0.999652	-2.30831e-06	0.465936	0.999988	0.130763	0.429709	0.547003
ENSG00000105516.11	DBP	protein_coding	1292.83	283.878	2364.65	335.993	545.032	2167.96	1660.21	988.324	689.667	1090.73	HGNC:2697	6485	chr19	48630030	-	ENSG00000105516	1628	D-box binding PAR bZIP transcription factor	1456	255	1884	364	667	2491	1434	1184	575	1125	-1.54526	7.84917e-08	7.27226e-05	-7.79633e-11	0.993371	0.999993	-8.64621e-07	0.384427	0.999988	0.312959	0.312925	0.428707
ENSG00000226197.3	AL583785.1	lncRNA	345.405	154.741	123.002	63.691	55.5655	142.732	94.935	40.0672	38.3815	75.624	#N/A	2304	chr9	13386130	+	ENSG00000226197	#N/A		389	139	98	69	68	164	82	48	32	78	-1.05716	1.11541e-07	9.88496e-05	6.3679e-07	0.763593	0.999652	-1.186e-06	0.581247	0.999988	-1.13451	0.0011114	0.00327697
ENSG00000258701.1	LINC00638	lncRNA	62.1551	18.9252	69.0316	19.3842	13.8914	40.9049	118.09	56.7619	32.3844	133.796	HGNC:28325	2518	chr14	104821201	+	ENSG00000258701	196872	long intergenic non-protein coding RNA 638	70	17	55	21	17	47	102	68	27	138	-1.49915	1.41829e-07	0.000116879	9.7561e-07	0.486542	0.999652	-6.22494e-07	0.652594	0.999988	1.19712	6.62901e-06	2.93619e-05
ENSG00000263874.2	LINC00672	protein_coding	133.189	277.198	130.533	235.38	348.919	215.839	104.197	208.683	274.668	145.431	HGNC:44353	3692	chr17	38925168	+	ENSG00000263874	#N/A	long intergenic non-protein coding RNA 672	150	249	104	255	427	248	90	250	229	150	0.831583	1.43354e-07	0.000116879	-1.64026e-06	0.547375	0.999652	2.14261e-06	0.442919	0.999988	-0.289969	0.178306	0.2721
ENSG00000146215.13	CRIP3	protein_coding	161.603	45.6431	112.961	52.6143	61.2855	134.899	98.4083	45.9103	26.3873	94.0453	HGNC:17751	2453	chr6	43299710	-	ENSG00000146215	401262	cysteine rich protein 3	182	41	90	57	75	155	85	55	22	97	-1.27524	1.5104e-07	0.00011841	7.89775e-07	0.63882	0.999652	-8.74214e-07	0.607324	0.999988	-0.500349	0.0220287	0.0466587
ENSG00000224950.2	AL390066.2	lncRNA	104.776	47.8696	62.756	33.2301	16.3428	59.1816	169.031	50.9187	41.9798	135.735	#N/A	2302	chr1	116493016	-	ENSG00000224950	#N/A		118	43	50	36	20	68	146	61	35	140	-1.34836	2.01218e-07	0.000151904	9.86396e-07	0.536175	0.999652	-2.95378e-07	0.849645	0.999988	0.736325	0.012839	0.0290842
ENSG00000100336.17	APOL4	protein_coding	1138.33	473.129	823.359	478.144	638.186	1093.12	963.243	515.865	277.066	381.998	HGNC:14867	4377	chr22	36189124	-	ENSG00000100336	80832	apolipoprotein L4	1282	425	656	518	781	1256	832	618	231	394	-0.77487	2.69861e-07	0.000196449	2.83675e-07	0.92549	0.999652	-3.6522e-06	0.248211	0.999988	-0.47346	0.0687454	0.12339
ENSG00000213085.10	CFAP45	protein_coding	63.043	95.7391	33.8883	195.688	160.977	76.588	113.459	331.389	448.584	110.527	HGNC:17229	2627	chr1	159872364	-	ENSG00000213085	#N/A	cilia and flagella associated protein 45	71	86	27	212	197	88	98	397	374	114	1.41177	3.12581e-07	0.000219701	-3.30386e-06	0.0550272	0.955974	9.91635e-07	0.525139	0.999988	1.11577	2.70329e-05	0.000107878
ENSG00000227199.1	ST7-AS1	lncRNA	130.526	277.198	125.512	312.917	255.765	176.675	68.3069	162.773	160.723	73.685	HGNC:16000	1889	chr7	116952446	-	ENSG00000227199	93653	ST7 antisense RNA 1	147	249	100	339	313	203	59	195	134	76	0.970008	4.17313e-07	0.000283536	-2.65449e-06	0.270175	0.999652	2.69286e-06	0.271693	0.999988	-0.880769	3.27853e-07	1.77544e-06
ENSG00000173451.7	THAP2	protein_coding	247.732	138.042	207.095	112.613	97.2397	188.859	90.304	42.5714	68.367	171.608	HGNC:20854	5240	chr12	71664301	+	ENSG00000173451	83591	THAP domain containing 2	279	124	165	122	119	217	78	51	57	177	-0.923655	4.89694e-07	0.000321982	1.85782e-06	0.444327	0.999652	-7.12856e-07	0.76294	0.999988	-0.842125	0.000493376	0.00156556
ENSG00000004660.15	CAMKK1	protein_coding	1204.92	946.259	2050.87	829.829	786.906	1555.26	1500.44	777.971	692.066	1177.99	HGNC:1469	7433	chr17	3860315	-	ENSG00000004660	84254	calcium/calmodulin dependent protein kinase kinase 1	1357	850	1634	899	963	1787	1296	932	577	1215	-0.796376	5.21007e-07	0.000331865	3.43542e-06	0.263239	0.999652	-1.59317e-06	0.587213	0.999988	-0.230934	0.178733	0.272574
ENSG00000068784.13	SRBD1	protein_coding	413.775	259.386	473.18	316.609	274.559	518.71	893.779	533.395	638.092	942.392	HGNC:25521	5045	chr2	45388680	-	ENSG00000068784	55133	S1 RNA binding domain 1	466	233	377	343	336	596	772	639	532	972	-0.640397	5.60649e-07	0.000336109	8.37054e-07	0.811412	0.999652	-1.31404e-06	0.703254	0.999988	0.995054	6.00472e-14	7.57132e-13
ENSG00000280054.1	AC004241.5	TEC	61.2671	86.8332	21.337	131.997	265.571	131.418	185.239	893.165	1063.89	404.298	#N/A	2448	chr12	47728151	-	ENSG00000280054	#N/A		69	78	17	143	325	151	160	1070	887	417	1.39509	5.5731e-07	0.000336109	-3.77965e-06	0.0347086	0.93387	9.2079e-07	0.411876	0.999988	2.20405	1.25749e-07	7.24891e-07
ENSG00000186166.9	CCDC84	protein_coding	1343.44	1943.73	1557.6	2560.56	2235.7	1615.31	1397.4	1970.81	2256.11	1457.22	HGNC:30460	5111	chr11	118998138	+	ENSG00000186166	#N/A	centrosomal AT-AC splicing factor	1513	1746	1241	2774	2736	1856	1207	2361	1881	1503	0.522015	5.90022e-07	0.000343612	-3.08164e-06	0.46837	0.999652	2.2877e-06	0.584719	0.999988	-0.080844	0.515635	0.627054
ENSG00000131876.17	SNRPA1	protein_coding	683.706	1266.87	810.808	1332.9	1224.08	946.906	483.937	805.518	1187.43	598.206	HGNC:11152	3669	chr15	101281510	-	ENSG00000131876	#N/A	small nuclear ribonucleoprotein polypeptide A'	770	1138	646	1444	1498	1088	418	965	990	617	0.675445	6.44213e-07	0.00036475	-2.94249e-06	0.391706	0.999652	2.46223e-06	0.473165	0.999988	-0.453458	0.00542729	0.0135826
ENSG00000206077.11	ZDHHC11B	protein_coding	546.077	877.238	298.719	1115.05	1051.66	627.499	270.912	486.65	500.159	227.842	HGNC:32962	4574	chr5	710355	-	ENSG00000206077	653082	zinc finger DHHC-type containing 11B	615	788	238	1208	1287	721	234	583	417	235	0.95841	1.0589e-06	0.000583341	-3.4586e-06	0.173342	0.999652	2.08826e-06	0.400289	0.999988	-0.983096	1.99685e-06	9.60008e-06
ENSG00000100312.11	ACR	protein_coding	33.7413	65.6815	42.6741	174.458	253.313	105.308	55.5717	451.591	321.445	165.791	HGNC:126	2064	chr22	50738196	+	ENSG00000100312	49	acrosin	38	59	34	189	310	121	48	541	268	171	1.47163	1.1368e-06	0.000609771	-2.19557e-06	0.145259	0.999652	2.20667e-06	0.148556	0.999988	0.935333	0.0159117	0.035142
ENSG00000128000.16	ZNF780B	protein_coding	490.137	289.444	612.499	347.993	348.102	520.45	894.936	619.372	826.402	1211.92	HGNC:33109	9239	chr19	40028260	-	ENSG00000128000	163131	zinc finger protein 780B	552	260	488	377	426	598	773	742	689	1250	-0.587896	1.29853e-06	0.000678665	1.65008e-06	0.658483	0.999652	-2.74991e-06	0.46138	0.999988	1.03113	1.48008e-10	1.26478e-09
ENSG00000221886.4	ZBED8	protein_coding	351.62	150.288	303.739	188.304	236.971	359.441	383.213	229.552	177.514	384.907	HGNC:30804	2882	chr5	160393148	-	ENSG00000221886	63920	zinc finger BED-type containing 8	396	135	242	204	290	413	331	275	148	397	-0.789843	1.41295e-06	0.000713136	1.28986e-06	0.64695	0.999652	-1.63405e-06	0.562202	0.999988	0.13147	0.433227	0.55025
ENSG00000258056.2	AC009779.3	lncRNA	409.336	229.329	389.087	150.458	160.159	250.652	207.236	125.21	88.7572	191.969	#N/A	1443	chr12	55729104	+	ENSG00000258056	105369779	CD63 antisense RNA 1	461	206	310	163	196	288	179	150	74	198	-0.847918	1.43446e-06	0.000713136	2.65861e-06	0.324951	0.999652	-1.86697e-06	0.480748	0.999988	-0.748577	0.00039545	0.00128133
ENSG00000163406.11	SLC15A2	protein_coding	150.948	43.4166	141.829	65.5371	63.7369	103.568	127.352	47.5798	87.5578	184.212	HGNC:10921	5984	chr3	121894401	+	ENSG00000163406	6565	solute carrier family 15 member 2	170	39	113	71	78	119	110	57	73	190	-1.09686	1.49917e-06	0.000727559	1.13826e-06	0.560255	0.999652	-2.4522e-06	0.231968	0.999988	0.214299	0.370447	0.488885
ENSG00000233184.7	AC093157.1	lncRNA	264.603	144.722	218.391	142.151	108.68	208.876	245.442	127.714	112.746	320.917	#N/A	9868	chr1	101025844	+	ENSG00000233184	#N/A		298	130	174	154	133	240	212	153	94	331	-0.881837	1.5785e-06	0.000748245	1.73352e-06	0.492062	0.999652	-9.66733e-08	0.966909	0.999988	0.096203	0.60478	0.704801
ENSG00000167074.15	TEF	protein_coding	3285.34	1033.09	4969.02	1446.43	2055.92	4227.13	3768.46	2378.16	1907.08	2500.44	HGNC:11722	4702	chr22	41367333	+	ENSG00000167074	7008	TEF transcription factor, PAR bZIP family member	3700	928	3959	1567	2516	4857	3255	2849	1590	2579	-0.997253	1.81955e-06	0.000842905	1.78418e-07	0.940124	0.999652	-3.80492e-06	0.127803	0.999988	0.0574831	0.819146	0.874438
ENSG00000004478.8	FKBP4	protein_coding	2819.18	1333.67	1877.66	1355.05	1045.94	1418.62	1622	761.277	594.913	1535.75	HGNC:3720	5163	chr12	2794970	+	ENSG00000004478	2288	FKBP prolyl isomerase 4	3175	1198	1496	1468	1280	1630	1401	912	496	1584	-0.802405	2.14749e-06	0.000972718	2.61249e-06	0.37179	0.999652	-1.62583e-06	0.571386	0.999988	-0.590893	0.00533897	0.0133921
ENSG00000175414.7	ARL10	protein_coding	936.766	693.552	928.789	599.064	656.163	953.869	1771.35	884.817	918.757	1649.19	HGNC:22042	11440	chr5	176365487	+	ENSG00000175414	285598	ADP ribosylation factor like GTPase 10	1055	623	740	649	803	1096	1530	1060	766	1701	-0.62556	2.30326e-06	0.0010206	4.32989e-06	0.247896	0.999652	-1.7753e-06	0.613915	0.999988	0.663366	7.74467e-08	4.60534e-07
ENSG00000074047.21	GLI2	protein_coding	759.18	461.997	574.845	384.915	497.638	783.286	1278.15	794.666	704.061	933.666	HGNC:4318	7341	chr2	120735623	+	ENSG00000074047	2736	GLI family zinc finger 2	855	415	458	417	609	900	1104	952	587	963	-0.552433	2.41711e-06	0.00104826	9.59717e-07	0.805669	0.999652	-2.85561e-06	0.464833	0.999988	0.679522	2.30564e-05	9.31838e-05
ENSG00000105792.19	CFAP69	protein_coding	336.525	524.339	435.527	1154.75	672.506	474.323	290.594	480.806	990.722	450.836	HGNC:26107	9139	chr7	90245174	+	ENSG00000105792	79846	cilia and flagella associated protein 69	379	471	347	1251	823	545	251	576	826	465	0.794255	2.51217e-06	0.00106678	-4.14442e-06	0.171032	0.999652	2.04716e-06	0.479046	0.999988	-0.120035	0.651755	0.743391
ENSG00000240053.8	LY6G5B	protein_coding	329.422	483.149	385.322	776.291	670.872	393.384	364.689	501.675	524.147	267.593	HGNC:13931	3031	chr6	31670167	+	ENSG00000240053	58496	lymphocyte antigen 6 family member G5B	371	434	307	841	821	452	315	601	437	276	0.680095	2.61688e-06	0.00108857	-2.50567e-06	0.445072	0.999652	6.58479e-07	0.839921	0.999988	-0.279481	0.118497	0.194717
ENSG00000130649.10	CYP2E1	protein_coding	34.6293	79.0404	65.2663	158.766	169.965	117.493	56.7295	139.4	224.292	88.2281	HGNC:2631	9622	chr10	133520406	+	ENSG00000130649	1571	cytochrome P450 family 2 subfamily E member 1	39	71	52	172	208	135	49	167	187	91	1.00838	2.77416e-06	0.00110103	-2.52355e-06	0.256169	0.999652	2.82098e-06	0.356297	0.999988	0.191868	0.551256	0.658882
ENSG00000133138.20	TBC1D8B	protein_coding	387.137	252.707	374.026	239.072	234.519	346.387	604.342	321.372	424.595	669.951	HGNC:24715	9515	chrX	106802673	+	ENSG00000133138	54885	TBC1 domain family member 8B	436	227	298	259	287	398	522	385	354	691	-0.614969	2.78265e-06	0.00110103	2.75667e-06	0.442073	0.999652	-2.40807e-06	0.492938	0.999988	0.696558	2.44772e-07	1.34878e-06
ENSG00000280088.1	AC126474.2	TEC	324.094	662.381	315.035	519.681	531.141	355.09	126.194	183.641	298.656	149.309	#N/A	1750	chr12	100032325	-	ENSG00000280088	#N/A		365	595	251	563	650	408	109	220	249	154	0.7025	2.80888e-06	0.00110103	-1.27517e-06	0.678699	0.999652	1.5281e-06	0.627993	0.999988	-1.23479	3.07206e-12	3.1865e-11
ENSG00000133216.16	EPHB2	protein_coding	837.318	582.227	505.814	264.918	428.181	727.586	876.412	458.269	555.332	748.484	HGNC:3393	12516	chr1	22710839	+	ENSG00000133216	2048	EPH receptor B2	943	523	403	287	524	836	757	549	463	772	-0.648008	2.96839e-06	0.00113557	2.46832e-06	0.47492	0.999652	-2.95717e-06	0.392056	0.999988	0.228838	0.302732	0.417721
ENSG00000175785.13	PRIMA1	protein_coding	831.99	219.309	582.376	326.762	496.821	744.992	437.627	239.568	351.431	703.885	HGNC:18319	3896	chr14	93718298	-	ENSG00000175785	#N/A	proline rich membrane anchor 1	937	197	464	354	608	856	378	287	293	726	-0.929907	3.03995e-06	0.00113557	5.10281e-07	0.832161	0.999652	-2.83395e-06	0.26161	0.999988	-0.269052	0.266568	0.377711
ENSG00000198720.13	ANKRD13B	protein_coding	1759.88	1229.02	1354.28	657.217	898.854	1215.83	1209.84	706.184	609.306	971.478	HGNC:26363	4307	chr17	29589769	+	ENSG00000198720	124930	ankyrin repeat domain 13B	1982	1104	1079	712	1100	1397	1045	846	508	1002	-0.620667	3.06413e-06	0.00113557	4.41984e-06	0.239668	0.999652	-3.35372e-06	0.35608	0.999988	-0.433575	0.0277192	0.0570059
ENSG00000271270.7	TMCC1-AS1	lncRNA	143.845	55.6623	130.533	59.0757	40.857	114.882	83.3576	59.2661	67.1676	196.816	HGNC:49060	7702	chr3	129893811	+	ENSG00000271270	100507032	TMCC1 divergent transcript	162	50	104	64	50	132	72	71	56	203	-1.08886	3.20724e-06	0.00116738	3.4144e-07	0.858958	0.999652	-3.95184e-08	0.981912	0.999988	0.184592	0.466831	0.582361
ENSG00000112299.8	VNN1	protein_coding	209.551	145.835	240.983	81.2291	120.937	456.047	115.774	36.7283	45.578	77.5631	HGNC:12705	3853	chr6	132680849	-	ENSG00000112299	8876	vanin 1	236	131	192	88	148	524	100	44	38	80	-1.15811	3.4116e-06	0.00120146	1.37283e-06	0.46159	0.999652	-9.85621e-07	0.594632	0.999988	-1.51731	7.53272e-08	4.48739e-07
ENSG00000264112.1	AC015813.1	lncRNA	532.758	770.366	746.797	1173.21	1238.78	813.747	678.438	1213.7	1979.05	764.966	#N/A	5812	chr17	57989039	-	ENSG00000264112	#N/A		600	692	595	1271	1516	935	586	1454	1650	789	0.719898	3.41877e-06	0.00120146	-3.86214e-06	0.237759	0.999652	2.32657e-07	0.943288	0.999988	0.312705	0.158353	0.247104
ENSG00000260630.7	SNAI3-AS1	lncRNA	111.879	32.2841	168.186	114.459	60.4684	120.104	376.267	198.667	124.74	393.633	HGNC:28327	6102	chr16	88663298	+	ENSG00000260630	197187	SNAI3 antisense RNA 1	126	29	134	124	74	138	325	238	104	406	-1.04539	3.47994e-06	0.00120223	5.41063e-07	0.793486	0.999652	-5.97707e-07	0.769096	0.999988	1.31723	1.03151e-05	4.42449e-05
ENSG00000176222.9	ZNF404	protein_coding	166.043	46.7563	117.981	43.3837	86.6168	149.695	75.2534	41.7367	46.7774	115.375	HGNC:19417	2477	chr19	43872365	-	ENSG00000176222	342908	zinc finger protein 404	187	42	94	47	106	172	65	50	39	119	-1.10737	3.93613e-06	0.00133717	8.85239e-07	0.636452	0.999652	-1.76311e-06	0.361719	0.999988	-0.487678	0.0544282	0.101442
ENSG00000002016.18	RAD52	protein_coding	705.016	348.446	876.074	551.988	473.941	609.223	781.477	487.484	462.977	948.209	HGNC:9824	4503	chr12	911736	-	ENSG00000002016	5893	RAD52 homolog, DNA repair protein	794	313	698	598	580	700	675	584	386	978	-0.675133	4.21829e-06	0.0013868	2.3638e-06	0.475386	0.999652	-2.24318e-06	0.493871	0.999988	0.146408	0.404558	0.523164
ENSG00000287419.1	AL121929.4	lncRNA	32.8534	71.2477	38.9087	139.382	149.537	82.6802	30.1013	87.647	122.341	62.0505	#N/A	1942	chr10	103573157	-	ENSG00000287419	#N/A		37	64	31	151	183	95	26	105	102	64	1.11838	4.16824e-06	0.0013868	-1.9961e-06	0.295418	0.999652	2.23623e-06	0.249918	0.999988	-0.160665	0.609157	0.7088
ENSG00000111961.18	SASH1	protein_coding	3951.29	7047.96	3190.52	7295.85	5656.24	4128.79	11171.1	17883.3	14385.9	10559.2	HGNC:19182	10896	chr6	148272304	+	ENSG00000111961	23328	SAM and SH3 domain containing 1	4450	6331	2542	7904	6922	4744	9649	21424	11994	10891	0.646762	4.3786e-06	0.00139452	-2.62465e-06	0.452605	0.999652	5.11949e-06	0.168666	0.999988	1.38862	1.83344e-21	4.69533e-20
ENSG00000172232.10	AZU1	protein_coding	2.66379	8.90597	2.51024	39.6915	44.1256	13.0548	4.63098	51.7535	25.1879	3.87816	HGNC:913	1782	chr19	825097	+	ENSG00000172232	566	azurocidin 1	3	8	2	43	54	15	4	62	21	4	2.38727	4.35515e-06	0.00139452	-1.18341e-06	0.0922301	#N/A	7.38818e-07	0.25881	0.999988	-0.0198296	0.963838	0.975461
ENSG00000049246.14	PER3	protein_coding	2625.61	1239.04	5115.87	1369.82	2147.44	4264.56	6684.81	3646.95	5181.5	6323.33	HGNC:8847	8099	chr1	7784320	+	ENSG00000049246	8863	period circadian regulator 3	2957	1113	4076	1484	2628	4900	5774	4369	4320	6522	-0.913703	4.74793e-06	0.00148888	1.27891e-06	0.607768	0.999652	-4.15909e-06	0.12295	0.999988	1.05411	2.79698e-05	0.000111423
ENSG00000178162.8	FAR2P2	transcribed_unprocessed_pseudogene	112.767	38.9636	110.451	42.4607	28.5999	57.441	81.0421	45.9103	27.5867	103.741	HGNC:49279	5364	chr2	130416755	-	ENSG00000178162	#N/A	fatty acyl-CoA reductase 2 pseudogene 2	127	35	88	46	35	66	70	55	23	107	-1.17927	5.27666e-06	0.00162961	1.14328e-06	0.507719	0.999652	-7.22178e-07	0.672356	0.999988	0.0033407	0.986726	0.990932
ENSG00000168016.14	TRANK1	protein_coding	1877.97	847.18	1647.97	977.518	1005.08	1458.65	3783.51	2969.15	2391.65	4209.74	HGNC:29011	12174	chr3	36826820	-	ENSG00000168016	9881	tetratricopeptide repeat and ankyrin repeat containing 1	2115	761	1313	1059	1230	1676	3268	3557	1994	4342	-0.644312	5.52102e-06	0.00167496	6.72064e-07	0.845485	0.999652	-2.2079e-06	0.521593	0.999988	1.37356	3.0483e-23	9.05025e-22
ENSG00000260105.6	AOC4P	transcribed_unprocessed_pseudogene	104.776	213.743	158.145	407.068	350.553	143.602	107.67	748.756	356.228	240.446	HGNC:48869	3169	chr17	42865922	+	ENSG00000260105	90586	amine oxidase copper containing 4, pseudogene	118	192	126	441	429	165	93	897	297	248	1.2346	5.58787e-06	0.00167496	-1.67726e-06	0.333863	0.999652	2.72275e-06	0.143061	0.999988	0.524614	0.0644281	0.116896
ENSG00000166965.12	RCCD1	protein_coding	572.715	300.576	486.987	368.3	354.639	543.078	428.365	253.759	214.696	421.749	HGNC:30457	4969	chr15	90954870	+	ENSG00000166965	91433	RCC1 domain containing 1	645	270	388	399	434	624	370	304	179	435	-0.656174	6.15283e-06	0.00181758	1.30028e-06	0.691444	0.999652	-1.14063e-06	0.72383	0.999988	-0.42474	0.0015584	0.00444517
ENSG00000160766.14	GBAP1	transcribed_unprocessed_pseudogene	162.491	83.4934	299.974	178.15	171.599	268.058	230.391	113.524	92.3555	152.218	HGNC:4178	3656	chr1	155213821	-	ENSG00000160766	2630	glucosylceramidase beta pseudogene 1	183	75	239	193	210	308	199	136	77	157	-0.72905	6.46939e-06	0.00188379	1.61905e-06	0.578065	0.999652	-2.49329e-06	0.396339	0.999988	-0.387793	0.133398	0.214788
ENSG00000119943.13	PYROXD2	protein_coding	1423.35	1086.53	1498.61	982.133	1059.83	1439.51	1639.37	1099.34	1055.49	1577.44	HGNC:23517	3865	chr10	98383565	-	ENSG00000119943	84795	pyridine nucleotide-disulphide oxidoreductase domain 2	1603	976	1194	1064	1297	1654	1416	1317	880	1627	-0.465408	7.79038e-06	0.00219633	3.84957e-06	0.397406	0.999652	-2.0986e-06	0.627508	0.999988	0.0921372	0.287641	0.401312
ENSG00000166016.6	ABTB2	protein_coding	831.102	1460.58	564.804	776.291	915.197	448.214	1014.18	1404.86	1445.3	546.82	HGNC:23842	4976	chr11	34150987	-	ENSG00000166016	25841	ankyrin repeat and BTB domain containing 2	936	1312	450	841	1120	515	876	1683	1205	564	0.74226	8.02582e-06	0.00219633	-8.72444e-07	0.764297	0.999652	-1.15604e-06	0.693293	0.999988	0.36619	0.131798	0.212606
ENSG00000185252.19	ZNF74	protein_coding	440.413	227.102	469.415	303.686	328.49	460.398	416.788	237.064	145.13	373.273	HGNC:13144	6251	chr22	20394115	+	ENSG00000185252	7625	zinc finger protein 74	496	204	374	329	402	529	360	284	121	385	-0.749259	8.08147e-06	0.00219633	2.47901e-06	0.39997	0.999652	-1.11152e-06	0.69743	0.999988	-0.374691	0.0430307	0.0831254
ENSG00000272077.1	AC124045.1	lncRNA	73.6982	159.194	74.0521	131.997	128.291	76.588	46.3098	91.8207	166.72	70.7763	#N/A	1953	chr3	44667412	+	ENSG00000272077	#N/A		83	143	59	143	157	88	40	110	139	73	0.873215	7.7495e-06	0.00219633	-1.45986e-06	0.537014	0.999652	1.19073e-06	0.618046	0.999988	-0.21453	0.335617	0.452848
ENSG00000272888.7	LINC01578	lncRNA	1688.84	2442.46	1636.68	3011.94	2362.35	1911.22	1557.17	2368.97	3447.14	2037	HGNC:48626	5853	chr15	92819540	+	ENSG00000272888	#N/A	CHD2 adjacent suppressive regulatory RNA	1902	2194	1304	3263	2891	2196	1345	2838	2874	2101	0.551633	7.96115e-06	0.00219633	-4.82454e-06	0.24034	0.999652	3.03942e-06	0.44185	0.999988	0.0985445	0.538898	0.647561
ENSG00000168209.5	DDIT4	protein_coding	8107.69	1261.31	6060.98	3550.08	1753.58	4617.91	3710.57	2784.67	1671.99	3944.08	HGNC:24944	2054	chr10	72273924	+	ENSG00000168209	54541	DNA damage inducible transcript 4	9131	1133	4829	3846	2146	5306	3205	3336	1394	4068	-1.12811	8.83035e-06	0.00236828	-5.29167e-07	0.680102	0.999652	-3.9222e-07	0.757487	0.999988	-0.302451	0.285911	0.399558
ENSG00000172345.14	STARD5	protein_coding	500.792	221.536	420.465	212.303	224.714	393.384	355.427	221.204	242.283	313.161	HGNC:18065	6339	chr15	81309053	-	ENSG00000172345	80765	StAR related lipid transfer domain containing 5	564	199	335	230	275	452	307	265	202	323	-0.721014	1.00435e-05	0.00265865	1.55609e-07	0.959449	0.999699	-3.38437e-06	0.275478	0.999988	-0.15705	0.311756	0.427437
ENSG00000124406.16	ATP8A1	protein_coding	852.412	506.527	1078.15	636.91	754.22	975.626	1934.59	1460.78	2082.2	3364.3	HGNC:13531	11199	chr4	42408373	-	ENSG00000124406	10396	ATPase phospholipid transporting 8A1	960	455	859	690	923	1121	1671	1750	1736	3470	-0.528389	1.07864e-05	0.0027972	2.46844e-06	0.540018	0.999652	-2.7117e-06	0.494725	0.999988	1.44016	1.3594e-12	1.46727e-11
ENSG00000133048.13	CHI3L1	protein_coding	24.862	28.9444	58.9907	371.069	150.354	33.0721	0	15.8599	97.1532	21.3299	HGNC:1932	3363	chr1	203178931	-	ENSG00000133048	1116	chitinase 3 like 1	28	26	47	402	184	38	0	19	81	22	1.87162	1.08413e-05	0.0027972	-2.00327e-06	0.0486077	0.952715	2.25819e-07	0.678987	0.999988	-1.09039	0.0706889	0.126221
ENSG00000065809.13	FAM107B	protein_coding	2292.63	3907.49	2181.4	3095.01	2342.74	1751.95	1986.69	2595.19	2263.31	1455.28	HGNC:23726	7019	chr10	14518557	-	ENSG00000065809	83641	family with sequence similarity 107 member B	2582	3510	1738	3353	2867	2013	1716	3109	1887	1501	0.484621	1.13113e-05	0.00288198	-1.25603e-06	0.765134	0.999652	2.22289e-06	0.603154	0.999988	-0.303164	0.0876042	0.15125
ENSG00000008405.12	CRY1	protein_coding	955.412	3009.1	635.091	1619.04	1110.49	621.407	884.517	958.274	1358.94	649.591	HGNC:2384	4782	chr12	106991364	-	ENSG00000008405	1407	cryptochrome circadian regulator 1	1076	2703	506	1754	1359	714	764	1148	1133	670	0.889715	1.17915e-05	0.00296722	-9.79519e-08	0.960855	0.999699	1.67345e-06	0.508831	0.999988	-0.298516	0.283597	0.396921
ENSG00000127952.17	STYXL1	protein_coding	836.43	388.523	493.262	416.299	261.485	470.842	360.058	195.328	201.503	541.003	HGNC:18165	2028	chr7	75996338	-	ENSG00000127952	51657	serine/threonine/tyrosine interacting like 1	942	349	393	451	320	541	311	234	168	558	-0.7951	1.23591e-05	0.00303117	8.98242e-07	0.739397	0.999652	-2.24757e-08	0.992157	0.999988	-0.593515	0.0106386	0.0246342
ENSG00000196696.13	AC009022.1	lncRNA	712.12	1146.64	420.465	695.985	680.678	497.822	606.658	788.823	1512.47	958.874	#N/A	6223	chr16	69976297	-	ENSG00000196696	283970	nuclear pore complex-interacting protein	802	1030	335	754	833	572	524	945	1261	989	0.516831	1.22776e-05	0.00303117	-2.03106e-06	0.611162	0.999652	2.19039e-06	0.584227	0.999988	0.461077	0.0660621	0.119394
ENSG00000251448.2	AC063919.1	lncRNA	12.431	18.9252	47.6946	115.382	79.2626	15.6657	15.0507	88.4817	93.5549	34.9034	#N/A	2614	chr3	126288123	-	ENSG00000251448	#N/A		14	17	38	125	97	18	13	106	78	36	1.45279	1.26404e-05	0.00303117	-1.24457e-06	0.350149	0.999652	3.08606e-07	0.812672	0.999988	0.153915	0.70811	0.788742
ENSG00000259768.6	AC004943.2	lncRNA	100.336	50.0961	111.706	71.0754	60.4684	122.715	254.704	128.549	124.74	212.329	#N/A	7025	chr16	72665123	+	ENSG00000259768	#N/A		113	45	89	77	74	141	220	154	104	219	-0.785292	1.25407e-05	0.00303117	7.01714e-07	0.789827	0.999652	-1.23634e-06	0.635019	0.999988	1.04174	1.47412e-09	1.1165e-08
ENSG00000183283.16	DAZAP2	protein_coding	6466.79	9809.92	7062.56	10368.7	10487.2	8636.17	2518.09	3570.15	4382.69	3053.08	HGNC:2684	5299	chr12	51238724	+	ENSG00000183283	9802	DAZ associated protein 2	7283	8812	5627	11233	12834	9923	2175	4277	3654	3149	0.438257	1.31453e-05	0.00311558	-3.06049e-06	0.511427	0.999652	3.73517e-06	0.424621	0.999988	-1.37195	1.176e-24	3.87902e-23
ENSG00000182704.8	TSKU	protein_coding	3945.07	5225.58	3447.82	4195.3	8119.92	3001.73	2426.63	7934.14	5650.48	2103.9	HGNC:28850	4013	chr11	76782251	+	ENSG00000182704	25987	tsukushi, small leucine rich proteoglycan	4443	4694	2747	4545	9937	3449	2096	9505	4711	2170	0.925351	1.39316e-05	0.00326401	-2.09497e-06	0.379733	0.999652	-6.18534e-07	0.788713	0.999988	-0.175084	0.449775	0.565821
ENSG00000135622.13	SEMA4F	protein_coding	396.017	274.972	357.709	223.38	151.988	259.355	652.968	474.129	370.621	633.109	HGNC:10734	6227	chr2	74654228	+	ENSG00000135622	10505	ssemaphorin 4F	446	247	285	242	186	298	564	568	309	653	-0.567043	1.41777e-05	0.00328392	1.74571e-06	0.63305	0.999652	-3.70858e-07	0.915329	0.999988	0.922154	4.1394e-06	1.89294e-05
ENSG00000196391.11	ZNF774	protein_coding	134.077	47.8696	174.462	83.9982	67.0055	101.827	137.772	80.9691	92.3555	204.573	HGNC:33108	8472	chr15	90352284	+	ENSG00000196391	342132	zinc finger protein 774	151	43	139	91	82	117	119	97	77	211	-0.887473	1.45784e-05	0.00333879	1.18473e-06	0.609154	0.999652	-1.87528e-06	0.423869	0.999988	0.336126	0.146107	0.231531
ENSG00000116128.11	BCL9	protein_coding	1102.81	555.51	1089.44	690.447	658.615	880.762	1508.54	1069.29	905.563	1331.18	HGNC:1008	6331	chr1	147541501	+	ENSG00000116128	607	BCL9 transcription coactivator	1242	499	868	748	806	1012	1303	1281	755	1373	-0.551806	1.56644e-05	0.00354763	9.78345e-07	0.796909	0.999652	-3.55565e-06	0.358859	0.999988	0.546021	6.29336e-05	0.000236406
ENSG00000185880.13	TRIM69	protein_coding	1412.7	1005.26	1232.53	588.911	790.992	1018.27	791.897	487.484	425.795	734.911	HGNC:17857	9265	chr15	44728988	+	ENSG00000185880	140691	tripartite motif containing 69	1591	903	982	638	968	1170	684	584	355	758	-0.599577	1.69958e-05	0.00380686	4.90716e-06	0.194304	0.999652	-2.94067e-06	0.410938	0.999988	-0.718572	5.20472e-05	0.000198242
ENSG00000125531.7	FNDC11	protein_coding	88.793	21.1517	74.0521	29.5378	39.2227	59.1816	87.9886	28.3809	22.789	66.8982	HGNC:28764	3612	chr20	63547891	+	ENSG00000125531	79025	fibronectin type III domain containing 11	100	19	59	32	48	68	76	34	19	69	-1.24252	1.92527e-05	0.00426553	1.24706e-06	0.424683	0.999652	-1.89308e-06	0.242656	0.999988	-0.0609548	0.809156	0.867222
ENSG00000273599.1	AL731571.1	lncRNA	33.7413	64.5682	66.5214	141.228	62.1026	35.683	91.4618	174.459	161.922	82.4108	#N/A	5428	chr10	124996064	+	ENSG00000273599	#N/A		38	58	53	153	76	41	79	209	135	85	0.833521	2.03898e-05	0.00446888	-1.81278e-06	0.462437	0.999652	1.53085e-06	0.531176	0.999988	0.878183	0.00221142	0.00609541
ENSG00000196517.13	SLC6A9	protein_coding	852.412	577.775	490.752	318.455	353.822	523.061	662.23	504.179	400.607	635.048	HGNC:11056	5249	chr1	43991500	-	ENSG00000196517	6536	solute carrier family 6 member 9	960	519	391	345	433	601	572	604	334	655	-0.49331	2.18189e-05	0.00473122	1.83136e-06	0.652876	0.999652	-1.13314e-06	0.77368	0.999988	0.0860976	0.697612	0.780347
ENSG00000143630.10	HCN3	protein_coding	406.672	272.745	412.935	271.379	235.336	384.681	292.909	116.028	164.321	276.319	HGNC:19183	4241	chr1	155277463	+	ENSG00000143630	57657	hyperpolarization activated cyclic nucleotide gated potassium channel 3	458	245	329	294	288	442	253	139	137	285	-0.691952	2.29204e-05	0.00491776	2.70298e-06	0.379795	0.999652	-1.99257e-06	0.508123	0.999988	-0.672424	2.54915e-05	0.000102192
ENSG00000137842.7	TMEM62	protein_coding	602.016	970.75	604.968	863.059	984.654	729.326	544.14	724.549	1239	727.154	HGNC:26269	4746	chr15	43123279	+	ENSG00000137842	80021	transmembrane protein 62	678	872	482	935	1205	838	470	868	1033	750	0.497954	2.33673e-05	0.00496142	-1.91782e-06	0.636271	0.999652	1.36594e-06	0.735711	0.999988	0.0196134	0.912074	0.939855
ENSG00000148019.14	CEP78	protein_coding	717.447	509.867	623.795	484.605	437.17	718.883	834.734	473.294	437.789	954.026	HGNC:25740	14355	chr9	78236062	+	ENSG00000148019	84131	centrosomal protein 78	808	458	497	525	535	826	721	567	365	984	-0.617209	2.42502e-05	0.00509578	2.6846e-06	0.437722	0.999652	3.18112e-07	0.926139	0.999988	0.160804	0.255836	0.364978
ENSG00000271984.1	AL008726.1	lncRNA	25.75	148.062	12.5512	33.2301	55.5655	29.5908	24.3126	50.084	109.147	35.8729	#N/A	569	chr20	45892694	-	ENSG00000271984	#N/A		29	133	10	36	68	34	21	60	91	37	1.30715	2.84847e-05	0.00592453	-4.35369e-07	0.752715	0.999652	1.30257e-06	0.384999	0.999988	0.166961	0.660802	0.75107
ENSG00000020129.16	NCDN	protein_coding	1028.22	595.586	820.849	647.986	615.306	915.575	1131.12	782.145	496.561	1032.56	HGNC:17597	4917	chr1	35557473	+	ENSG00000020129	23154	neurochondrin	1158	535	654	702	753	1052	977	937	414	1065	-0.573677	3.16506e-05	0.00639163	1.49627e-06	0.677919	0.999652	-1.5209e-07	0.964179	0.999988	0.13741	0.382444	0.501034
ENSG00000090339.9	ICAM1	protein_coding	1155.2	1264.65	1026.69	2582.72	2252.04	1216.7	1332.56	2368.97	1849.51	1076.19	HGNC:5344	3448	chr19	10271093	+	ENSG00000090339	3383	intercellular adhesion molecule 1	1301	1136	818	2798	2756	1398	1151	2838	1542	1110	0.690697	3.14624e-05	0.00639163	-4.41257e-06	0.179124	0.999652	1.22096e-06	0.694593	0.999988	0.067839	0.737703	0.812033
ENSG00000180626.10	ZNF594	protein_coding	239.741	170.327	224.667	120.921	144.634	258.484	545.298	400.672	274.668	582.693	HGNC:29392	5300	chr17	5179535	-	ENSG00000180626	84622	zinc finger protein 594	270	153	179	131	177	297	471	480	229	601	-0.652695	3.16712e-05	0.00639163	2.3381e-06	0.464572	0.999652	1.71753e-07	0.957528	0.999988	1.20607	3.15821e-13	3.66679e-12
ENSG00000167216.17	KATNAL2	protein_coding	204.224	87.9464	205.84	138.459	80.0797	162.749	121.563	70.9523	145.13	232.689	HGNC:25387	4783	chr18	46917492	+	ENSG00000167216	83473	katanin catalytic subunit A1 like 2	230	79	164	150	98	187	105	85	121	240	-0.740579	3.29793e-05	0.00659037	-2.30018e-07	0.930077	0.999652	-1.31765e-06	0.624318	0.999988	-0.016335	0.949673	0.965687
ENSG00000185352.8	HS6ST3	protein_coding	51.4999	173.666	40.1639	77.5368	82.5311	23.4986	18.5239	95.1596	86.3584	63.9896	HGNC:19134	7806	chr13	96090839	+	ENSG00000185352	266722	heparan sulfate 6-O-sulfotransferase 3	58	156	32	84	101	27	16	114	72	66	1.24312	3.47618e-05	0.00687912	-2.84123e-08	0.976958	0.999993	1.83564e-06	0.252713	0.999988	-0.0807309	0.811042	0.868579
ENSG00000175556.17	LONRF3	protein_coding	150.948	367.371	100.41	177.227	164.245	153.176	632.128	1212.87	1603.63	589.48	HGNC:21152	4041	chrX	118974614	+	ENSG00000175556	79836	LON peptidase N-terminal domain and ring finger 3	170	330	80	192	201	176	546	1453	1337	608	0.805063	3.58548e-05	0.00702719	-3.09923e-06	0.255374	0.999652	2.51554e-06	0.352833	0.999988	2.34008	1.0004e-19	2.18098e-18
ENSG00000069696.7	DRD4	protein_coding	53.2758	73.4742	62.756	179.996	105.411	69.6254	75.2534	225.378	187.11	59.1419	HGNC:3025	1501	chr11	637269	+	ENSG00000069696	1815	dopamine receptor D4	60	66	50	195	129	80	65	270	156	61	1.01387	3.65896e-05	0.00706127	-4.19547e-06	0.0616935	0.960471	1.2505e-06	0.528824	0.999988	0.442479	0.0983029	0.166702
ENSG00000170734.12	POLH	protein_coding	1104.58	795.971	1171.03	761.523	887.414	1106.17	1295.52	804.683	689.667	1002.5	HGNC:9181	8368	chr6	43576185	+	ENSG00000170734	5429	DNA polymerase eta	1244	715	933	825	1086	1271	1119	964	575	1034	-0.462947	3.67215e-05	0.00706127	4.18618e-06	0.348089	0.999652	-3.45004e-06	0.423237	0.999988	-0.05049	0.713368	0.792949
ENSG00000124374.9	PAIP2B	protein_coding	499.016	214.856	896.156	365.531	350.553	437.77	868.308	550.924	435.39	666.073	HGNC:29200	6300	chr2	71182738	-	ENSG00000124374	400961	poly(A) binding protein interacting protein 2B	562	193	714	396	429	503	750	660	363	687	-0.710747	3.71623e-05	0.00707925	2.03961e-06	0.493752	0.999652	-4.767e-06	0.136005	0.999988	0.473374	0.0500031	0.0945241
ENSG00000151876.13	FBXO4	protein_coding	464.387	769.253	525.895	717.216	763.209	555.263	284.805	404.011	599.711	318.978	HGNC:13583	3014	chr5	41925254	+	ENSG00000151876	26272	F-box protein 4	523	691	419	777	934	638	246	484	500	329	0.53173	4.26757e-05	0.00801249	-1.91798e-06	0.610051	0.999652	9.34397e-07	0.804033	0.999988	-0.662204	1.20602e-05	5.11383e-05
ENSG00000259462.3	CPEB1-AS1	lncRNA	51.4999	26.7179	43.9292	6.4614	17.9771	50.4784	131.983	55.9271	39.5809	85.3194	HGNC:27523	5014	chr15	82647770	+	ENSG00000259462	283692	CPEB1 antisense RNA 1	58	24	35	7	22	58	114	67	33	88	-1.23288	4.28476e-05	0.00801249	1.40521e-06	0.357349	0.999652	-1.16897e-06	0.437887	0.999988	1.244	7.25253e-05	0.000269245
ENSG00000139292.13	LGR5	protein_coding	1601.83	764.8	1614.08	119.074	1426.73	2183.63	1542.12	990.828	592.514	2810.69	HGNC:4504	5223	chr12	71439798	+	ENSG00000139292	8549	leucine rich repeat containing G protein-coupled receptor 5	1804	687	1286	129	1746	2509	1332	1187	494	2899	-1.34321	4.39406e-05	0.00806885	1.22607e-06	0.224731	0.999652	-5.18898e-07	0.572851	0.999988	0.133004	0.734375	0.809525
ENSG00000179219.5	LINC00311	lncRNA	29.3017	2.22649	22.5922	4.61529	11.44	13.9251	140.087	64.2745	61.1705	430.475	HGNC:28312	1566	chr16	85282958	+	ENSG00000179219	#N/A	long intergenic non-protein coding RNA 311	33	2	18	5	14	16	121	77	51	444	-1.63395	4.37185e-05	0.00806885	1.33523e-06	0.24759	0.999652	-1.34028e-06	0.236049	0.999988	3.44452	1.30459e-16	2.18104e-15
ENSG00000173898.13	SPTBN2	protein_coding	111.879	42.3033	65.2663	30.4609	22.8799	68.7551	167.873	96.8291	109.147	168.7	HGNC:11276	10072	chr11	66685248	-	ENSG00000173898	6712	spectrin beta, non-erythrocytic 2	126	38	52	33	28	79	145	116	91	174	-0.929135	4.57748e-05	0.00833061	-2.89123e-07	0.887103	0.999652	-1.16493e-06	0.579976	0.999988	1.30494	4.399e-07	2.34147e-06
ENSG00000270049.3	AC009061.2	lncRNA	347.18	204.837	320.056	209.534	259.851	340.294	413.315	190.319	106.749	289.892	#N/A	4828	chr16	67481314	+	ENSG00000270049	101927837	ATP6V0D1 divergent transcript	391	184	255	227	318	391	357	228	89	299	-0.737085	4.93535e-05	0.00890241	3.5523e-06	0.221979	0.999652	-1.23927e-06	0.650881	0.999988	-0.237751	0.271504	0.383355
ENSG00000150756.14	ATPSCKMT	protein_coding	354.284	223.762	431.761	268.61	219.811	355.09	233.864	180.302	154.725	279.227	HGNC:27029	3285	chr5	10225507	-	ENSG00000150756	134145	ATP synthase c subunit lysine N-methyltransferase	399	201	344	291	269	408	202	216	129	288	-0.570363	5.04007e-05	0.00901156	1.34331e-06	0.699634	0.999652	-4.8159e-07	0.885874	0.999988	-0.52354	0.00044185	0.00141664
ENSG00000100918.13	REC8	protein_coding	238.853	335.087	253.534	608.295	432.267	337.683	380.898	782.98	659.682	400.42	HGNC:16879	3844	chr14	24171853	+	ENSG00000100918	9985	REC8 meiotic recombination protein	269	301	202	659	529	388	329	938	550	413	0.666362	5.29806e-05	0.00939047	-5.11072e-06	0.128576	0.999652	3.66825e-06	0.254608	0.999988	0.559193	0.00413847	0.010673
ENSG00000180900.20	SCRIB	protein_coding	3193.88	2375.67	3032.37	2434.1	2035.5	2892.07	4295.23	2612.72	1571.24	3018.17	HGNC:30377	6586	chr8	143790920	-	ENSG00000180900	23513	scribble planar cell polarity protein	3597	2134	2416	2637	2491	3323	3710	3130	1310	3113	-0.504527	5.36505e-05	0.00942723	3.5638e-06	0.388509	0.999652	-9.8314e-08	0.978109	0.999988	0.0751719	0.697892	0.780523
ENSG00000134851.13	TMEM165	protein_coding	2252.68	3669.26	2129.94	2864.25	2654.07	2235.85	1750.51	2668.64	3802.17	2128.14	HGNC:30760	7048	chr4	55395957	+	ENSG00000134851	55858	transmembrane protein 165	2537	3296	1697	3103	3248	2569	1512	3197	3170	2195	0.490579	5.60371e-05	0.00973918	-3.26593e-06	0.433148	0.999652	2.27564e-06	0.579468	0.999988	-0.0548809	0.752281	0.823209
ENSG00000272668.2	AL590560.3	lncRNA	1095.71	301.69	999.076	911.058	541.764	1015.66	604.342	357.266	527.746	1359.29	#N/A	7134	chr1	159854870	+	ENSG00000272668	107985216		1234	271	796	987	663	1167	522	428	440	1402	-0.854779	5.63814e-05	0.00973918	-5.32957e-07	0.820677	0.999652	-5.22559e-07	0.825828	0.999988	-0.215354	0.448301	0.564549
ENSG00000076351.13	SLC46A1	protein_coding	1014.02	563.302	897.411	656.294	697.838	904.26	973.663	681.977	495.361	757.21	HGNC:30521	7954	chr17	28394642	-	ENSG00000076351	113235	solute carrier family 46 member 1	1142	506	715	711	854	1039	841	817	413	781	-0.485875	5.77377e-05	0.00988965	1.22228e-06	0.763719	0.999652	-2.75754e-06	0.496435	0.999988	-0.116353	0.437685	0.554312
ENSG00000152795.17	HNRNPDL	protein_coding	9162.55	14739.4	10689.9	14750.5	14224	10838.1	4169.04	5094.38	7358.45	5140.5	HGNC:5037	5476	chr4	82422564	-	ENSG00000152795	9987	heterogeneous nuclear ribonucleoprotein D like	10319	13240	8517	15980	17407	12453	3601	6103	6135	5302	0.412615	6.07349e-05	0.0101472	-8.6185e-07	0.851319	0.999652	2.31212e-06	0.622691	0.999988	-1.167	2.4605e-16	3.97451e-15
ENSG00000210100.1	MT-TI	Mt_tRNA	90.5688	71.2477	489.497	67.3832	99.6911	219.32	9.26195	1.66947	4.79769	32.9643	HGNC:7488	69	chrM	4263	+	ENSG00000210100	#N/A	mitochondrially encoded tRNA-Ile (AUU/C)	102	64	390	73	122	252	8	2	4	34	-1.48627	6.05563e-05	0.0101472	2.8507e-06	0.0371215	0.93777	-6.18869e-07	0.619563	0.999988	-3.91054	3.0986e-14	4.01758e-13
ENSG00000231768.2	LINC01354	lncRNA	241.517	50.0961	219.646	161.535	87.434	182.767	189.87	102.672	68.367	159.974	HGNC:50581	3244	chr1	234527887	-	ENSG00000231768	100506795	long intergenic non-protein coding RNA 1354	272	45	175	175	107	210	164	123	57	165	-0.987591	6.00567e-05	0.0101472	-4.73975e-07	0.806883	0.999652	-1.09852e-06	0.580919	0.999988	-0.237748	0.387659	0.506273
ENSG00000048028.11	USP28	protein_coding	672.163	500.961	996.566	531.681	456.781	650.998	736.325	545.916	564.928	870.646	HGNC:12625	5719	chr11	113797874	-	ENSG00000048028	57646	ubiquitin specific peptidase 28	757	450	794	576	559	748	636	654	471	898	-0.50136	6.13607e-05	0.0101684	3.38749e-06	0.403158	0.999652	-1.91455e-06	0.621582	0.999988	0.10715	0.50319	0.615368
ENSG00000107249.23	GLIS3	protein_coding	308.112	866.105	210.86	558.45	233.702	208.006	710.855	1262.95	1566.44	1018.99	HGNC:28510	11978	chr9	3824127	-	ENSG00000107249	169792	GLIS family zinc finger 3	347	778	168	605	286	239	614	1513	1306	1051	0.772075	6.43944e-05	0.0105851	-2.04318e-06	0.445876	0.999652	5.79926e-06	0.0575257	0.999988	1.52872	5.65239e-07	2.95568e-06
ENSG00000186160.5	CYP4Z1	protein_coding	95.0085	125.797	101.665	170.766	226.348	139.251	115.774	275.462	302.254	151.248	HGNC:20583	2252	chr1	47067231	+	ENSG00000186160	199974	cytochrome P450 family 4 subfamily Z member 1	107	113	81	185	277	160	100	330	252	156	0.706697	6.64392e-05	0.0108338	-3.42712e-06	0.243421	0.999652	1.10157e-06	0.69227	0.999988	0.477871	0.0300929	0.0612386
ENSG00000003137.8	CYP26B1	protein_coding	1970.32	2394.59	1435.86	3370.08	1747.05	1016.53	1476.12	2818.89	1679.19	1291.43	HGNC:20581	5015	chr2	72129238	-	ENSG00000003137	56603	cytochrome P450 family 26 subfamily B member 1	2219	2151	1144	3651	2138	1168	1275	3377	1400	1332	0.62028	6.98583e-05	0.011301	-3.65879e-06	0.288101	0.999652	3.11009e-06	0.363965	0.999988	-0.117422	0.627402	0.724027
ENSG00000136367.14	ZFHX2	protein_coding	105.664	41.1901	75.3072	40.6145	31.0513	42.6456	217.656	115.193	69.5665	226.872	HGNC:20152	10242	chr14	23520857	-	ENSG00000136367	85446	zinc finger homeobox 2	119	37	60	44	38	49	188	138	58	234	-0.919241	7.32259e-05	0.0117525	1.89218e-06	0.382642	0.999652	-1.13103e-06	0.591289	0.999988	1.39466	3.4045e-07	1.84064e-06
ENSG00000102886.15	GDPD3	protein_coding	1025.56	519.886	844.696	756.907	595.695	954.739	713.17	424.045	311.85	764.966	HGNC:28638	1572	chr16	30104810	-	ENSG00000102886	79153	glycerophosphodiester phosphodiesterase domain containing 3	1155	467	673	820	729	1097	616	508	260	789	-0.657404	7.51835e-05	0.0118796	1.03042e-06	0.738123	0.999652	9.59219e-08	0.976436	0.999988	-0.534998	0.00179329	0.00504749
ENSG00000235314.1	LINC00957	lncRNA	449.292	156.968	416.7	240.918	170.782	240.208	372.794	187.815	100.751	140.583	HGNC:22332	2703	chr7	44039171	+	ENSG00000235314	#N/A	long intergenic non-protein coding RNA 957	506	141	332	261	209	276	322	225	84	145	-0.737721	7.5093e-05	0.0118796	5.25261e-07	0.846681	0.999652	-4.36707e-06	0.141926	0.999988	-0.419442	0.15021	0.237018
ENSG00000132254.12	ARFIP2	protein_coding	1483.73	1993.82	1232.53	1667.97	1976.66	1410.79	1069.76	1476.64	1231.81	973.417	HGNC:17160	5312	chr11	6474683	-	ENSG00000132254	23647	ADP ribosylation factor interacting protein 2	1671	1791	982	1807	2419	1621	924	1769	1027	1004	0.375843	8.05851e-05	0.0124437	-1.55485e-06	0.750585	0.999652	2.3508e-06	0.629375	0.999988	-0.447326	0.000283846	0.000945435
ENSG00000163378.14	EOGT	protein_coding	1165.85	1517.35	943.851	1373.51	1188.12	906.001	852.1	1229.56	1733.16	1301.12	HGNC:28526	5365	chr3	68975217	-	ENSG00000163378	285203	EGF domain specific O-linked N-acetylglucosamine transferase	1313	1363	752	1488	1454	1041	736	1473	1445	1342	0.388341	8.01016e-05	0.0124437	-3.33692e-06	0.492463	0.999652	2.86154e-06	0.546926	0.999988	0.109598	0.53903	0.647635
ENSG00000169756.16	LIMS1	protein_coding	2313.94	3738.28	2694.74	3534.39	3403.39	2438.63	1684.52	2440.76	2824.64	2309.44	HGNC:6616	7771	chr2	108534355	+	ENSG00000169756	3987	LIM zinc finger domain containing 1	2606	3358	2147	3829	4165	2802	1455	2924	2355	2382	0.414616	8.03066e-05	0.0124437	-1.96775e-07	0.963178	0.999699	3.66411e-06	0.433303	0.999988	-0.367421	0.00486923	0.0123462
ENSG00000168779.19	SHOX2	protein_coding	2987.88	1772.29	2487.65	1695.66	2609.95	3169.7	2427.79	1652.77	1833.92	2403.49	HGNC:10854	5045	chr3	158095954	-	ENSG00000168779	6474	short stature homeobox 2	3365	1592	1982	1837	3194	3642	2097	1980	1529	2479	-0.437081	8.36728e-05	0.0128232	1.8781e-06	0.673177	0.999652	-4.98801e-06	0.276741	0.999988	-0.226411	0.144357	0.229215
ENSG00000171163.16	ZNF692	protein_coding	1751	836.048	1517.44	1339.36	1111.31	1558.74	1320.99	593.495	576.922	1003.47	HGNC:26049	3929	chr1	248850006	-	ENSG00000171163	55657	zinc finger protein 692	1972	751	1209	1451	1360	1791	1141	711	481	1035	-0.627092	8.43012e-05	0.0128232	1.2668e-06	0.695365	0.999652	-2.48091e-06	0.448605	0.999988	-0.664225	0.000170797	0.000594089
ENSG00000277007.1	AC096642.1	lncRNA	96.7843	14.4722	66.5214	45.2298	33.5027	72.2364	97.2505	49.2493	50.3757	191.969	#N/A	2614	chr1	219270774	+	ENSG00000277007	#N/A		109	13	53	49	41	83	84	59	42	198	-1.20078	8.51043e-05	0.0128495	3.21424e-08	0.984974	0.999993	-5.82903e-07	0.695986	0.999988	0.724556	0.015558	0.0344648
ENSG00000267296.2	CEBPA-DT	lncRNA	261.051	103.532	274.871	107.998	70.274	132.288	115.774	106.011	50.3757	151.248	HGNC:25710	2198	chr19	33302857	+	ENSG00000267296	80054	CEBPA divergent transcript	294	93	219	117	86	152	100	127	42	156	-0.896297	8.81634e-05	0.0132135	7.89551e-07	0.711573	0.999652	-4.1254e-07	0.845707	0.999988	-0.458188	0.101299	0.170957
ENSG00000146733.14	PSPH	protein_coding	278.81	155.854	205.84	131.997	165.879	236.726	252.388	110.185	141.532	214.268	HGNC:9577	2762	chr7	56011051	-	ENSG00000146733	5723	phosphoserine phosphatase	314	140	164	143	203	272	218	132	118	221	-0.645783	8.89732e-05	0.0132375	2.04898e-06	0.501475	0.999652	-3.09408e-06	0.318254	0.999988	-0.150192	0.377206	0.495643
ENSG00000126216.15	TUBGCP3	protein_coding	904.8	1560.77	1075.64	1403.97	1541.13	1201.91	1740.09	2337.25	2732.28	1796.56	HGNC:18598	7248	chr13	112485011	-	ENSG00000126216	10426	tubulin gamma complex associated protein 3	1019	1402	857	1521	1886	1381	1503	2800	2278	1853	0.440481	8.96337e-05	0.0132392	-1.07182e-06	0.803073	0.999652	2.38493e-06	0.584438	0.999988	0.738245	1.61864e-09	1.21924e-08
ENSG00000163703.19	CRELD1	protein_coding	334.749	120.231	129.277	94.1519	92.3368	144.473	105.355	51.7535	86.3584	172.578	HGNC:14630	3795	chr3	9933816	+	ENSG00000163703	78987	cysteine rich with EGF like domains 1	377	108	103	102	113	166	91	62	72	178	-0.783258	9.14756e-05	0.0134098	4.85541e-07	0.84294	0.999652	-1.75883e-06	0.481567	0.999988	-0.514614	0.0789638	0.138676
ENSG00000198711.5	SSBP3-AS1	lncRNA	30.1896	75.7007	42.6741	80.306	102.96	59.1816	20.8394	54.2577	51.5751	13.5735	HGNC:32328	2624	chr1	54236440	+	ENSG00000198711	619518	SSBP3 antisense RNA 1	34	68	34	87	126	68	18	65	43	14	1.04462	9.21045e-05	0.0134098	-1.41659e-06	0.424179	0.999652	7.94002e-07	0.655755	0.999988	-0.931847	0.000874817	0.00264223
ENSG00000231826.6	LINC01819	lncRNA	49.7241	47.8696	43.9292	155.997	258.216	150.565	94.935	321.372	437.789	136.705	HGNC:52624	4164	chr2	43027823	-	ENSG00000231826	#N/A	long intergenic non-protein coding RNA 1819	56	43	35	169	316	173	82	385	365	141	1.02838	9.37791e-05	0.0135567	-5.32211e-06	0.0186677	0.807701	8.17129e-07	0.661857	0.999988	0.788965	0.0446344	0.0857565
ENSG00000173914.12	RBM4B	protein_coding	867.507	532.131	892.391	648.91	622.661	822.451	450.362	318.033	213.497	428.536	HGNC:28842	4291	chr11	66664998	-	ENSG00000173914	83759	RNA binding motif protein 4B	977	478	711	703	762	945	389	381	178	442	-0.519818	9.44543e-05	0.0135582	2.42029e-06	0.523201	0.999652	-8.38178e-07	0.81846	0.999988	-1.05508	1.77497e-12	1.89107e-11
ENSG00000125775.15	SDCBP2	protein_coding	158.051	244.914	75.3072	207.688	250.862	205.395	92.6195	233.725	236.286	112.467	HGNC:15756	2553	chr20	1309909	-	ENSG00000125775	27111	syndecan binding protein 2	178	220	60	225	307	236	80	280	197	116	0.800538	9.57378e-05	0.0135617	-4.59506e-06	0.0913962	0.999652	2.92669e-06	0.254516	0.999988	-0.229088	0.358296	0.47622
ENSG00000259719.6	LINC02284	lncRNA	11.5431	17.8119	11.2961	35.9992	38.4056	20.8876	140.087	280.47	286.662	136.705	HGNC:53201	4497	chr14	56310880	+	ENSG00000259719	#N/A	long intergenic non-protein coding RNA 2284	13	16	9	39	47	24	121	336	239	141	0.882992	9.58095e-05	0.0135617	-2.9144e-06	0.221888	0.999652	1.13066e-06	0.60842	0.999988	3.16883	9.153e-35	6.14891e-33
ENSG00000198590.12	C3orf35	lncRNA	84.3533	143.609	57.7355	121.844	194.479	131.418	625.182	778.806	1219.81	561.363	HGNC:24082	8964	chr3	37381062	+	ENSG00000198590	339883	APRG1 tumor suppressor candidate	95	129	46	132	238	151	540	933	1017	579	0.644754	9.81095e-05	0.0137915	-2.44694e-06	0.438224	0.999652	7.6768e-07	0.804859	0.999988	2.66168	3.19926e-27	1.29482e-25
ENSG00000185338.6	SOCS1	protein_coding	277.922	120.231	257.3	122.767	250.045	302.871	306.802	182.807	127.139	215.238	HGNC:19383	1797	chr16	11254408	-	ENSG00000185338	8651	suppressor of cytokine signaling 1	313	108	205	133	306	348	265	219	106	222	-0.6835	0.000101736	0.0142033	1.9977e-06	0.49001	0.999652	-3.81979e-06	0.207649	0.999988	-0.0865422	0.715295	0.794323
ENSG00000283312.1	AC017104.4	processed_pseudogene	93.2326	26.7179	70.2867	31.384	14.7085	45.2565	18.5239	12.521	15.5925	52.3551	#N/A	1592	chr2	231493708	-	ENSG00000283312	#N/A		105	24	56	34	18	52	16	15	13	54	-1.18275	0.000104512	0.0144916	4.14107e-08	0.977854	0.999993	-1.7395e-07	0.90664	0.999988	-0.793495	0.0255069	0.0530148
ENSG00000185875.13	THNSL1	protein_coding	184.689	92.3994	208.35	132.92	132.377	181.896	150.507	82.6386	71.9653	162.883	HGNC:26160	3834	chr10	25016612	+	ENSG00000185875	79896	threonine synthase like 1	208	83	166	144	162	209	130	99	60	168	-0.696107	0.000105513	0.0145316	2.00691e-06	0.472841	0.999652	-1.47375e-06	0.590673	0.999988	-0.434263	0.0160977	0.035491
ENSG00000223891.6	OSER1-DT	lncRNA	538.085	335.087	732.99	539.989	425.73	548.3	453.836	236.23	215.896	342.247	HGNC:48585	9239	chr20	44210907	+	ENSG00000223891	100505783	OSER1 divergent transcript	606	301	584	585	521	630	392	283	180	353	-0.522265	0.000107781	0.0147443	2.81732e-06	0.453614	0.999652	-2.93819e-06	0.429157	0.999988	-0.744262	9.2664e-05	0.000337588
ENSG00000106537.8	TSPAN13	protein_coding	855.964	360.692	469.415	313.84	286.816	517.839	194.501	167.781	92.3555	270.501	HGNC:21643	2004	chr7	16753755	+	ENSG00000106537	27075	tetraspanin 13	964	324	374	340	351	595	168	201	77	279	-0.744818	0.000111823	0.015145	2.52368e-07	0.923876	0.999652	4.19345e-07	0.87392	0.999988	-1.30275	3.45721e-08	2.15854e-07
ENSG00000183340.7	JRKL	protein_coding	651.74	430.826	562.294	358.146	362.81	459.528	501.303	296.33	220.694	567.18	HGNC:6200	3815	chr11	96389989	+	ENSG00000183340	8690	JRK like	734	387	448	388	444	528	433	355	184	585	-0.624569	0.000112196	0.015145	4.21259e-06	0.210329	0.999652	-7.94028e-07	0.797919	0.999988	-0.295111	0.0963258	0.163829
ENSG00000163472.19	TMEM79	protein_coding	258.388	130.25	277.382	132.92	156.891	190.6	181.766	111.854	67.1676	173.547	HGNC:28196	3032	chr1	156282935	+	ENSG00000163472	#N/A	transmembrane protein 79	291	117	221	144	192	219	157	134	56	179	-0.73418	0.000115838	0.0154323	2.91642e-06	0.285703	0.999652	-1.82821e-06	0.489579	0.999988	-0.516143	0.00832202	0.0198066
ENSG00000214783.9	POLR2J4	lncRNA	282.362	378.504	286.167	582.449	509.078	413.401	292.909	522.543	550.535	309.283	HGNC:28195	6492	chr7	43940895	-	ENSG00000214783	#N/A	RNA polymerase II subunit J4, pseudogene	318	340	228	631	623	475	253	626	459	319	0.57479	0.00011581	0.0154323	-5.49001e-06	0.138278	0.999652	2.79107e-06	0.417122	0.999988	0.00668044	0.970611	0.980137
ENSG00000112304.11	ACOT13	protein_coding	1052.2	847.18	1212.45	641.525	609.586	803.304	390.16	242.073	233.887	509.008	HGNC:20999	4394	chr6	24667035	+	ENSG00000112304	55856	acyl-CoA thioesterase 13	1185	761	966	695	746	923	337	290	195	525	-0.578258	0.000120801	0.0159888	5.69757e-06	0.12889	0.999652	-1.03776e-06	0.756586	0.999988	-1.33873	5.31567e-13	6.015e-12
ENSG00000176909.12	MAMSTR	protein_coding	186.465	43.4166	456.864	108.921	123.388	206.265	202.605	144.409	122.341	193.908	HGNC:26689	2286	chr19	48712725	-	ENSG00000176909	284358	MEF2 activating motif and SAP domain containing transcriptional regulator	210	39	364	118	151	237	175	173	102	200	-0.994518	0.000122314	0.0160846	4.24211e-07	0.823287	0.999652	-3.05497e-06	0.136642	0.999988	0.0193612	0.95149	0.966939
ENSG00000078814.17	MYH7B	protein_coding	214.879	81.2669	1133.37	226.149	160.977	206.265	199.132	123.541	143.931	270.501	HGNC:15906	8247	chr20	34955810	+	ENSG00000078814	57644	myosin heavy chain 7B	242	73	903	245	197	237	172	148	120	279	-0.943586	0.000124172	0.0162243	2.22771e-06	0.294093	0.999652	-3.53868e-06	0.115109	0.999988	-0.561492	0.156906	0.245356
ENSG00000181017.5	OR56B2P	transcribed_unprocessed_pseudogene	1.77586	7.79272	8.78584	13.8459	28.5999	6.96254	11.5774	47.5798	97.1532	14.5431	HGNC:15246	2457	chr11	5761153	+	ENSG00000181017	#N/A	olfactory receptor family 56 subfamily B member 2 pseudogene	2	7	7	15	35	8	10	57	81	15	1.63657	0.000125713	0.016321	-5.63488e-07	0.580464	0.999652	-5.84063e-08	0.955152	0.999988	1.54206	0.000731291	0.00224283
ENSG00000077279.19	DCX	protein_coding	19.5345	10.0192	13.8063	4.61529	53.1141	111.401	86.8308	34.2241	107.948	208.451	HGNC:2714	10203	chrX	111293779	-	ENSG00000077279	1641	doublecortin	22	9	11	5	65	128	75	41	90	215	-0.956984	0.000127593	0.0164602	1.5058e-06	0.45435	0.999652	-1.0577e-06	0.583741	0.999988	1.31232	0.0172042	0.0376206
ENSG00000135414.10	GDF11	protein_coding	607.344	448.638	387.832	275.994	397.947	533.505	520.985	276.297	305.853	502.221	HGNC:4216	8801	chr12	55743122	+	ENSG00000135414	10220	growth differentiation factor 11	684	403	309	299	487	613	450	331	255	518	-0.504514	0.000136105	0.0174479	3.85817e-06	0.326054	0.999652	-1.98769e-06	0.593644	0.999988	-0.168319	0.38197	0.500627
ENSG00000170464.10	DNAJC18	protein_coding	1100.14	1132.17	1027.94	2147.96	1896.58	1227.15	947.035	1940.76	2007.83	1160.54	HGNC:28429	6498	chr5	139408588	-	ENSG00000170464	202052	DnaJ heat shock protein family (Hsp40) member C18	1239	1017	819	2327	2321	1410	818	2325	1674	1197	0.602431	0.000143693	0.0183055	-6.29433e-06	0.0890175	0.998572	1.61137e-06	0.628104	0.999988	0.0531051	0.775974	0.84157
ENSG00000067369.14	TP53BP1	protein_coding	2226.93	1669.87	2088.52	1689.2	1698.02	2147.07	5634.74	3902.38	3721.81	5683.44	HGNC:11999	12976	chr15	43403061	-	ENSG00000067369	7158	tumor protein p53 binding protein 1	2508	1500	1664	1830	2078	2467	4867	4675	3103	5862	-0.388123	0.000146896	0.0185974	3.43237e-06	0.492054	0.999652	-1.35962e-06	0.772795	0.999988	1.28066	9.15861e-44	1.05999e-41
ENSG00000257176.3	AC009318.1	lncRNA	131.414	193.705	198.309	275.071	207.554	121.845	142.403	229.552	489.364	325.765	#N/A	6167	chr12	29277955	-	ENSG00000257176	100506606		148	174	158	298	254	140	123	275	408	336	0.520852	0.000148059	0.018629	-1.15709e-06	0.744044	0.999652	8.96058e-07	0.800606	0.999988	0.611675	0.0283619	0.0581537
ENSG00000129484.13	PARP2	protein_coding	1155.2	1771.17	1458.45	2039.03	2168.69	1463	636.759	774.633	876.777	675.769	HGNC:272	4096	chr14	20343582	+	ENSG00000129484	10038	poly(ADP-ribose) polymerase 2	1301	1591	1162	2209	2654	1681	550	928	731	697	0.399936	0.000154509	0.0192667	2.01328e-07	0.96749	0.999993	1.83315e-06	0.688875	0.999988	-1.14413	1.72371e-17	3.12227e-16
ENSG00000155090.15	KLF10	protein_coding	2228.7	4948.38	2621.95	3687.62	2600.96	1873.79	1669.47	2027.57	2212.93	1320.51	HGNC:11810	3821	chr8	102648784	-	ENSG00000155090	7071	Kruppel like factor 10	2510	4445	2089	3995	3183	2153	1442	2429	1845	1362	0.527431	0.000155018	0.0192667	2.22031e-07	0.955692	0.999699	1.97268e-06	0.597708	0.999988	-0.67985	0.000551844	0.00173407
ENSG00000176714.9	CCDC121	protein_coding	350.732	240.461	335.117	210.457	274.559	394.254	215.34	146.913	140.332	212.329	HGNC:25833	2844	chr2	27625639	-	ENSG00000176714	79635	coiled-coil domain containing 121	395	216	267	228	336	453	186	176	117	219	-0.488672	0.000157664	0.0194768	2.10422e-06	0.580938	0.999652	-1.82825e-06	0.622417	0.999988	-0.741587	1.73118e-07	9.7863e-07
ENSG00000179941.9	BBS10	protein_coding	760.956	567.755	802.022	553.835	656.163	830.283	472.36	308.851	369.422	564.272	HGNC:26291	3568	chr12	76344474	-	ENSG00000179941	79738	Bardet-Biedl syndrome 10	857	510	639	600	803	954	408	370	308	582	-0.420262	0.000161148	0.0197872	3.91232e-06	0.38298	0.999652	-2.25952e-06	0.595472	0.999988	-0.703172	7.1398e-08	4.26751e-07
ENSG00000244165.2	P2RY11	protein_coding	129.638	284.991	119.236	211.38	285.182	194.081	178.293	239.568	307.052	197.786	HGNC:8540	2140	chr19	10111693	+	ENSG00000244165	#N/A	purinergic receptor P2Y11	146	256	95	229	349	223	154	287	256	204	0.599137	0.000163862	0.02	-4.19101e-07	0.890295	0.999652	2.44838e-06	0.444376	0.999988	0.196142	0.318044	0.43427
ENSG00000164591.13	MYOZ3	protein_coding	489.249	90.1729	2024.51	275.994	484.564	408.179	328.799	175.294	123.54	308.313	HGNC:18565	6037	chr5	150660874	+	ENSG00000164591	91977	myozenin 3	551	81	1613	299	593	469	284	210	103	318	-1.17146	0.000166281	0.020055	1.0125e-06	0.353559	0.999652	-1.92233e-06	0.111439	0.999988	-1.09779	0.00952111	0.0223256
ENSG00000177483.11	RBM44	protein_coding	47.9482	163.647	50.2048	91.3827	78.4454	47.8675	97.2505	142.739	177.514	77.5631	HGNC:24756	6049	chr2	237798389	+	ENSG00000177483	375316	RNA binding motif protein 44	54	147	40	99	96	55	84	171	148	80	0.848173	0.000166202	0.020055	-2.57213e-07	0.900962	0.999652	1.34855e-06	0.544005	0.999988	0.646168	0.00777021	0.0186348
ENSG00000184465.16	WDR27	protein_coding	899.473	465.337	888.625	843.675	630.015	992.163	2456.73	1555.11	1565.25	2767.06	HGNC:21248	12610	chr6	169457212	-	ENSG00000184465	253769	WD repeat domain 27	1013	418	708	914	771	1140	2122	1863	1305	2854	-0.532504	0.000170685	0.0203454	-5.93287e-08	0.984681	0.999993	-5.22623e-07	0.882771	0.999988	1.36212	4.41168e-15	6.31046e-14
ENSG00000219481.10	NBPF1	protein_coding	518.551	418.58	540.957	393.223	251.679	409.049	1926.49	1080.98	1057.89	1434.92	HGNC:26088	12212	chr1	16562319	-	ENSG00000219481	55672	NBPF member 1	584	376	431	426	308	470	1664	1295	882	1480	-0.465599	0.000169981	0.0203454	2.58163e-06	0.532716	0.999652	-1.52614e-06	0.701935	0.999988	1.66466	3.59337e-19	7.47807e-18
ENSG00000063587.15	ZNF275	protein_coding	626.878	1075.4	791.981	1023.67	942.98	783.286	996.818	1469.13	1315.77	791.144	HGNC:13069	8147	chrX	153334147	+	ENSG00000063587	10838	zinc finger protein 275	706	966	631	1109	1154	900	861	1760	1097	816	0.458404	0.000173573	0.0205694	-2.17099e-06	0.598384	0.999652	2.43249e-06	0.555465	0.999988	0.365822	0.00664456	0.0162337
ENSG00000239306.5	RBM14	protein_coding	2562.56	1097.66	1812.39	1337.51	996.094	1643.16	2635.03	2077.65	1994.64	2804.88	HGNC:14219	6480	chr11	66616626	+	ENSG00000239306	10432	RNA binding motif protein 14	2886	986	1444	1449	1219	1888	2276	2489	1663	2893	-0.539828	0.000175929	0.0207281	-1.67849e-06	0.641175	0.999652	-2.07579e-06	0.565625	0.999988	0.623638	0.0003337	0.00109643
ENSG00000272970.3	AC107294.2	lncRNA	191.793	72.361	194.544	92.3058	190.394	190.6	385.529	161.104	65.9682	378.12	#N/A	3694	chr3	184712245	+	ENSG00000272970	#N/A		216	65	155	100	233	219	333	193	55	390	-1.01492	0.00017723	0.0207614	3.1936e-06	0.106546	0.999652	-1.44979e-06	0.434842	0.999988	0.443961	0.153539	0.241167
ENSG00000255142.1	AP006621.2	lncRNA	94.1205	25.6047	80.3277	56.3065	43.3084	85.2912	123.879	64.2745	35.9827	88.2281	#N/A	284	chr11	781645	+	ENSG00000255142	#N/A		106	23	64	61	53	98	107	77	30	91	-0.918148	0.00017867	0.0208104	5.52063e-08	0.979176	0.999993	-8.99602e-07	0.646285	0.999988	0.262233	0.307804	0.423268
ENSG00000152977.10	ZIC1	protein_coding	12.431	110.211	48.9497	75.6907	66.1883	29.5908	1.15774	26.7115	15.5925	3.87816	HGNC:12872	6825	chr3	147393422	+	ENSG00000152977	7545	Zic family member 1	14	99	39	82	81	34	1	32	13	4	1.64097	0.000183796	0.0211657	-4.18483e-07	0.63031	0.999652	1.15702e-06	0.23959	0.999988	-2.36039	4.34992e-07	2.31722e-06
ENSG00000279954.1	BX324167.2	lncRNA	9.76723	10.0192	5.02048	25.8456	17.9771	7.83286	48.6253	204.51	143.931	43.6293	#N/A	3316	chr22	45875932	+	ENSG00000279954	#N/A		11	9	4	28	22	9	42	245	120	45	1.26679	0.000183373	0.0211657	-3.35469e-06	0.0440087	0.952715	6.20926e-07	0.652303	0.999988	2.91681	3.93982e-18	7.5864e-17
ENSG00000101298.15	SNPH	protein_coding	606.456	472.016	484.477	255.687	308.879	390.773	632.128	382.308	193.107	341.278	HGNC:15931	5709	chr20	1266280	+	ENSG00000101298	9751	syntaphilin	683	424	386	277	378	449	546	458	161	352	-0.529081	0.000185632	0.021257	5.32168e-06	0.170873	0.999652	-2.28087e-06	0.52277	0.999988	-0.12944	0.620116	0.717703
ENSG00000152804.11	HHEX	protein_coding	490.137	761.46	391.598	773.522	905.391	630.981	345.008	803.848	602.11	522.582	HGNC:4901	2522	chr10	92689955	+	ENSG00000152804	#N/A	hematopoietically expressed homeobox	552	684	312	838	1108	725	298	963	502	539	0.59336	0.000192111	0.021876	-2.78566e-06	0.399989	0.999652	5.49176e-06	0.124346	0.999988	-0.204798	0.272682	0.384673
ENSG00000138399.18	FASTKD1	protein_coding	510.56	406.335	650.152	269.533	235.336	400.346	400.579	262.941	268.67	392.663	HGNC:26150	5692	chr2	169528508	-	ENSG00000138399	79675	FAST kinase domains 1	575	365	518	292	288	460	346	315	224	405	-0.58783	0.000200639	0.0227201	3.05043e-06	0.362952	0.999652	-1.93149e-06	0.551513	0.999988	-0.278732	0.162221	0.252006
ENSG00000166839.17	ANKDD1A	protein_coding	696.137	931.787	561.039	771.676	925.82	710.179	552.244	947.422	1171.84	864.829	HGNC:28002	5033	chr15	64911902	+	ENSG00000166839	348094	ankyrin repeat and death domain containing 1A	784	837	447	836	1133	816	477	1135	977	892	0.424877	0.000204256	0.0230019	-3.4803e-06	0.43771	0.999652	3.19523e-06	0.468502	0.999988	0.187964	0.265789	0.377013
ENSG00000131669.10	NINJ1	protein_coding	1229.78	1475.05	1232.53	1759.35	1891.68	1449.95	810.421	1272.97	911.561	626.322	HGNC:7824	2604	chr9	93121496	-	ENSG00000131669	4814	ninjurin 1	1385	1325	982	1906	2315	1666	700	1525	760	646	0.397237	0.000207428	0.0232308	-4.84311e-06	0.314662	0.999652	2.06922e-06	0.64912	0.999988	-0.736697	3.8342e-06	1.7634e-05
ENSG00000155792.10	DEPTOR	protein_coding	745.861	354.012	1906.53	407.991	448.61	670.145	1102.17	759.607	870.78	1280.76	HGNC:22953	2627	chr8	119873717	+	ENSG00000155792	64798	DEP domain containing MTOR interacting protein	840	318	1519	442	549	770	952	910	726	1321	-0.803938	0.000208777	0.0232541	2.03607e-06	0.404494	0.999652	-3.84176e-06	0.138472	0.999988	0.528235	0.0663407	0.119812
ENSG00000111405.9	ENDOU	protein_coding	140.293	121.344	95.3892	202.15	373.433	156.657	76.4111	301.339	429.393	136.705	HGNC:14369	2679	chr12	47709734	-	ENSG00000111405	8909	endonuclease, poly(U) specific	158	109	76	219	457	180	66	361	358	141	0.949126	0.000213223	0.0234706	-4.07478e-06	0.0610159	0.958815	-1.59655e-07	0.930946	0.999988	0.180127	0.564888	0.670921
ENSG00000126351.13	THRA	protein_coding	5214.81	3723.81	5902.83	4157.45	4842.37	5870.29	6192.77	5056.81	3501.11	5121.11	HGNC:11796	7334	chr17	40058290	+	ENSG00000126351	7067	thyroid hormone receptor alpha	5873	3345	4703	4504	5926	6745	5349	6058	2919	5282	-0.35877	0.000212371	0.0234706	3.00611e-06	0.556529	0.999652	-2.19781e-06	0.653451	0.999988	0.00291952	0.969768	0.979628
ENSG00000240687.2	AC082651.1	lncRNA	23.0862	8.90597	32.6331	15.692	16.3428	53.0894	47.4675	15.8599	5.99711	24.2385	#N/A	2962	chr2	9638745	+	ENSG00000240687	#N/A		26	8	26	17	20	61	41	19	5	25	-1.26805	0.000214175	0.0234706	6.81005e-07	0.606982	0.999652	-2.47697e-07	0.846618	0.999988	-0.121423	0.736753	0.811261
ENSG00000225434.3	LINC01504	lncRNA	26.6379	16.6987	106.685	47.0759	71.9083	113.141	157.453	89.3165	62.3699	156.096	HGNC:51185	4337	chr9	72305367	+	ENSG00000225434	100507540	long intergenic non-protein coding RNA 1504	30	15	85	51	88	130	136	107	52	161	-0.780048	0.000215916	0.0235348	2.86375e-06	0.253878	0.999652	-7.4027e-07	0.747418	0.999988	0.735859	0.0530687	0.0993175
ENSG00000154153.13	RETREG1	protein_coding	2313.06	4545.38	2055.89	3671	2352.55	1271.53	889.148	830.56	1177.83	562.333	HGNC:25964	4568	chr5	16473038	-	ENSG00000154153	54463	reticulophagy regulator 1	2605	4083	1638	3977	2879	1461	768	995	982	580	0.615844	0.000218244	0.0235369	1.76582e-07	0.959688	0.999699	-4.70623e-07	0.876328	0.999988	-1.54144	1.19148e-09	9.13974e-09
ENSG00000166402.9	TUB	protein_coding	1005.14	755.894	1218.72	651.679	996.094	1259.35	1632.42	1226.22	789.219	1219.68	HGNC:12406	7004	chr11	8019244	+	ENSG00000166402	7275	TUB bipartite transcription factor	1132	679	971	706	1219	1447	1410	1469	658	1258	-0.450872	0.000217302	0.0235369	4.48836e-06	0.302247	0.999652	-2.59266e-06	0.529071	0.999988	0.30382	0.10522	0.176445
ENSG00000267040.6	AC027097.1	lncRNA	218.431	92.3994	133.043	98.7672	84.9826	125.326	160.926	72.6218	97.1532	172.578	#N/A	2397	chr18	57630302	+	ENSG00000267040	#N/A		246	83	106	107	104	144	139	87	81	178	-0.697106	0.000224161	0.0240477	9.15754e-07	0.727703	0.999652	-2.15397e-06	0.420697	0.999988	-0.0222552	0.914799	0.941664
ENSG00000236060.2	HSPB1P1	processed_pseudogene	109.215	60.1153	94.134	46.1529	30.2342	102.698	10.4197	1.66947	1.19942	9.69539	HGNC:5251	256	chr9	72007881	-	ENSG00000236060	#N/A	heat shock protein family B (small) member 1 pseudogene 1	123	54	75	50	37	118	9	2	1	10	-1.22927	0.0002318	0.0246077	1.00685e-06	0.454385	0.999652	-1.84996e-07	0.893075	0.999988	-3.71201	4.14995e-19	8.55003e-18
ENSG00000250075.7	AC104806.2	lncRNA	20.4224	23.3782	22.5922	50.7682	40.857	20.0173	56.7295	139.4	308.251	107.619	#N/A	3252	chr4	67417305	-	ENSG00000250075	101927237		23	21	18	55	50	23	49	167	257	111	0.900637	0.000230662	0.0246077	-3.27321e-06	0.145271	0.999652	6.52725e-08	0.975612	0.999988	2.19994	3.19989e-11	2.95903e-10
ENSG00000287901.1	AL137026.3	lncRNA	15.0948	51.2093	18.8268	50.7682	84.9826	44.3862	19.6817	48.4145	73.1647	43.6293	#N/A	2443	chr10	44296805	-	ENSG00000287901	#N/A		17	46	15	55	104	51	17	58	61	45	0.993761	0.000233002	0.0246077	-5.70815e-07	0.73997	0.999652	1.98061e-06	0.279083	0.999988	0.0955377	0.778956	0.843974
ENSG00000158773.14	USF1	protein_coding	1813.15	2797.59	1931.63	2581.79	2798.7	2171.44	1442.55	1729.57	1995.84	1327.3	HGNC:12593	2336	chr1	161039251	-	ENSG00000158773	7391	upstream transcription factor 1	2042	2513	1539	2797	3425	2495	1246	2072	1664	1369	0.380704	0.000235607	0.0247545	-1.22188e-06	0.793801	0.999652	1.53169e-06	0.743407	0.999988	-0.524682	1.07985e-06	5.41565e-06
ENSG00000260750.7	AC092720.1	lncRNA	4.43965	17.8119	10.041	60.9218	44.9427	21.758	2.31549	32.5546	22.789	10.6649	#N/A	4420	chr16	87595131	+	ENSG00000260750	#N/A		5	16	8	66	55	25	2	39	19	11	1.59532	0.000237728	0.0248493	-1.0711e-06	0.264538	#N/A	1.65979e-06	0.105071	0.999988	-0.561398	0.200463	0.299428
ENSG00000132763.15	MMACHC	protein_coding	244.181	151.401	327.586	126.459	134.011	165.36	238.495	153.591	110.347	242.385	HGNC:24525	5049	chr1	45500300	+	ENSG00000132763	25974	metabolism of cobalamin associated C	275	136	261	137	164	190	206	184	92	250	-0.679947	0.00023903	0.0248579	3.85538e-06	0.189288	0.999652	-2.12146e-06	0.444167	0.999988	-0.0359114	0.86222	0.904188
ENSG00000248144.6	ADH1C	protein_coding	1828.25	712.477	3249.51	1290.43	2573.99	3059.17	2086.26	1601.02	585.318	899.732	HGNC:251	1574	chr4	99336497	-	ENSG00000248144	126	alcohol dehydrogenase 1C (class I), gamma polypeptide	2059	640	2589	1398	3150	3515	1802	1918	488	928	-0.643898	0.000242082	0.0250475	1.49029e-06	0.619921	0.999652	-4.86647e-06	0.134293	0.999988	-0.585982	0.0892838	0.153688
ENSG00000135604.10	STX11	protein_coding	218.431	611.172	321.311	441.222	259.851	192.34	194.501	572.627	406.604	282.136	HGNC:11429	5504	chr6	144150517	+	ENSG00000135604	8676	syntaxin 11	246	549	256	478	318	221	168	686	339	291	0.729962	0.000245252	0.0251808	-9.34529e-07	0.71218	0.999652	4.32012e-06	0.128609	0.999988	0.0684696	0.797245	0.857699
ENSG00000163596.16	ICA1L	protein_coding	685.482	906.182	606.223	941.519	1416.1	1040.9	542.982	681.142	899.566	647.652	HGNC:14442	10598	chr2	202773150	-	ENSG00000163596	130026	islet cell autoantigen 1 like	772	814	483	1020	1733	1196	469	816	750	668	0.385886	0.000245841	0.0251808	-2.51381e-06	0.590121	0.999652	1.81604e-06	0.691333	0.999988	-0.407089	0.0485529	0.092163
ENSG00000125835.19	SNRPB	protein_coding	2081.31	3394.29	1989.37	2640.87	2713.72	1978.23	1283.94	1608.53	987.124	768.844	HGNC:11153	1278	chr20	2461634	-	ENSG00000125835	6628	small nuclear ribonucleoprotein polypeptides B and B1	2344	3049	1585	2861	3321	2273	1109	1927	823	793	0.383271	0.000247248	0.0251982	3.06216e-07	0.951047	0.999699	2.75945e-06	0.559124	0.999988	-1.04349	9.85153e-08	5.76976e-07
ENSG00000130827.6	PLXNA3	protein_coding	3789.68	1788.99	3144.08	2766.4	2149.08	2838.98	3407.24	2206.2	2136.17	3644.5	HGNC:9101	11710	chrX	154458281	+	ENSG00000130827	55558	plexin A3	4268	1607	2505	2997	2630	3262	2943	2643	1781	3759	-0.51032	0.000255001	0.0258592	3.60787e-07	0.923696	0.999652	-2.04244e-06	0.584	0.999988	0.0363891	0.818126	0.873697
ENSG00000132334.16	PTPRE	protein_coding	948.309	2271.02	883.605	1258.13	1263.3	1107.04	1880.18	2822.23	3652.24	2141.71	HGNC:9669	11235	chr10	127907061	+	ENSG00000132334	5791	protein tyrosine phosphatase receptor type E	1068	2040	704	1363	1546	1272	1624	3381	3045	2209	0.55168	0.00025897	0.0259842	-1.19089e-06	0.727794	0.999652	3.76094e-06	0.301038	0.999988	0.997854	4.86701e-07	2.57273e-06
ENSG00000196843.17	ARID5A	protein_coding	866.619	1001.92	881.095	2242.11	1603.23	1080.93	935.457	1441.58	1392.53	859.981	HGNC:17361	3561	chr2	96536743	+	ENSG00000196843	10865	AT-rich interaction domain 5A	976	900	702	2429	1962	1242	808	1727	1161	887	0.569182	0.000257744	0.0259842	-5.10639e-06	0.16045	0.999652	2.12315e-06	0.533349	0.999988	-0.126973	0.543916	0.651952
ENSG00000198743.7	SLC5A3	protein_coding	1087.71	498.734	783.195	498.451	569.547	771.102	3085.39	2409.04	1362.54	5256.84	HGNC:11038	11566	chr21	34073578	+	ENSG00000198743	6526	solute carrier family 5 member 3	1225	448	624	540	697	886	2665	2886	1136	5422	-0.730827	0.000260058	0.0259842	2.06421e-06	0.439387	0.999652	1.33894e-07	0.96192	0.999988	2.01407	5.48662e-19	1.12129e-17
ENSG00000164683.18	HEY1	protein_coding	641.973	182.572	606.223	502.143	305.61	731.937	233.864	207.014	147.529	546.82	HGNC:4880	5487	chr8	79762371	-	ENSG00000164683	23462	hes related family bHLH transcription factor with YRPW motif 1	723	164	483	544	374	841	202	248	123	564	-0.870633	0.000261834	0.0260339	-8.2867e-07	0.690903	0.999652	9.77507e-07	0.647267	0.999988	-0.770352	0.00729992	0.0176272
ENSG00000148288.13	GBGT1	protein_coding	432.422	153.628	308.76	197.534	214.908	361.182	575.399	401.507	411.402	541.972	HGNC:20460	4020	chr9	133152948	-	ENSG00000148288	26301	globoside alpha-1,3-N-acetylgalactosaminyltransferase 1 (FORS blood group)	487	138	246	214	263	415	497	481	343	559	-0.619837	0.000266897	0.0264086	-1.12202e-06	0.708011	0.999652	-2.97157e-06	0.340018	0.999988	0.83312	2.1617e-06	1.03413e-05
ENSG00000287059.1	AC090004.2	lncRNA	529.206	103.532	284.912	203.073	361.176	886.854	229.233	181.972	237.485	451.805	#N/A	3351	chr3	14038647	-	ENSG00000287059	#N/A		596	93	227	220	442	1019	198	218	198	466	-0.860413	0.000277189	0.0272944	-1.80534e-06	0.403392	0.999652	-7.6515e-07	0.720405	0.999988	-0.356413	0.29635	0.410963
ENSG00000203644.3	AC083799.1	lncRNA	61.2671	123.57	43.9292	95.0749	81.714	52.2191	47.4675	72.6218	147.529	75.624	#N/A	910	chr3	129847048	-	ENSG00000203644	#N/A		69	111	35	103	100	60	41	87	123	78	0.713461	0.000284489	0.0278786	-1.32815e-06	0.591662	0.999652	1.43747e-06	0.564762	0.999988	0.165847	0.520112	0.631088
ENSG00000160917.15	CPSF4	protein_coding	1084.16	1320.31	1148.44	1693.81	1530.5	1208	958.612	1314.71	1374.54	939.483	HGNC:2327	4252	chr7	99438922	+	ENSG00000160917	10898	cleavage and polyadenylation specific factor 4	1221	1186	915	1835	1873	1388	828	1575	1146	969	0.365695	0.000292233	0.0282928	-4.65533e-06	0.35317	0.999652	1.81776e-06	0.700861	0.999988	-0.215687	0.0527406	0.0988156
ENSG00000173933.21	RBM4	protein_coding	766.283	960.731	869.799	1391.05	1276.37	1025.23	874.097	1277.14	2300.49	1127.57	HGNC:9901	6538	chr11	66638667	+	ENSG00000173933	5936	RNA binding motif protein 4	863	863	693	1507	1562	1178	755	1530	1918	1163	0.481182	0.00029288	0.0282928	-5.75953e-06	0.172176	0.999652	6.98869e-07	0.857867	0.999988	0.354193	0.0852706	0.147894
ENSG00000204851.7	PNMA8B	protein_coding	412.887	214.856	455.609	153.228	388.142	466.49	567.295	444.078	227.89	511.917	HGNC:29206	4887	chr19	46486906	-	ENSG00000204851	57469	PNMA family member 8B	465	193	363	166	475	536	490	532	190	528	-0.694323	0.000290574	0.0282928	3.15733e-06	0.262765	0.999652	-2.34167e-06	0.395189	0.999988	0.324897	0.207115	0.307443
ENSG00000261578.1	AP003119.3	lncRNA	187.353	254.933	229.687	250.149	309.696	122.715	86.8308	283.809	357.428	84.3499	#N/A	4192	chr11	76800364	+	ENSG00000261578	#N/A		211	229	183	271	379	141	75	340	298	87	0.910664	0.000298813	0.0287297	-1.91523e-06	0.337832	0.999652	-1.02462e-06	0.602921	0.999988	-0.341074	0.200832	0.299898
ENSG00000160932.11	LY6E	protein_coding	2523.5	4701.24	2938.24	3796.54	3993.36	3425.57	2068.89	2905.71	3150.88	1650.16	HGNC:6727	2638	chr8	143017982	+	ENSG00000160932	4061	lymphocyte antigen 6 family member E	2842	4223	2341	4113	4887	3936	1787	3481	2627	1702	0.48204	0.00030392	0.0290835	-2.13483e-06	0.583415	0.999652	1.93353e-06	0.621725	0.999988	-0.553768	0.00012123	0.000432861
ENSG00000154783.12	FGD5	protein_coding	5960.67	10195.1	4841	6441.1	7735.05	5809.37	13717	16147.9	11829.9	8439.84	HGNC:19117	8099	chr3	14810853	+	ENSG00000154783	152273	FYVE, RhoGEF and PH domain containing 5	6713	9158	3857	6978	9466	6675	11848	19345	9863	8705	0.388831	0.000311338	0.0296543	2.01664e-07	0.969825	0.999993	2.20628e-06	0.634435	0.999988	0.868326	1.07378e-05	4.59147e-05
ENSG00000170417.16	TMEM182	protein_coding	95.0085	47.8696	847.206	53.5373	49.0284	83.5505	60.2027	19.1989	33.5838	63.9896	HGNC:26391	6084	chr2	102736905	+	ENSG00000170417	130827	transmembrane protein 182	107	43	675	58	60	96	52	23	28	66	-0.092526	0.000319272	0.0302685	2.18113e-06	0.1207	0.999652	-2.3936e-06	0.0973922	0.999988	-1.42288	#N/A	#N/A
ENSG00000111962.8	UST	protein_coding	1932.13	999.695	1166.01	748.6	1193.84	1500.43	1617.37	971.63	954.74	1115.94	HGNC:17223	4861	chr6	148747030	+	ENSG00000111962	#N/A	uronyl 2-sulfotransferase	2176	898	929	811	1461	1724	1397	1164	796	1151	-0.475036	0.000324068	0.0305809	1.02891e-06	0.792112	0.999652	-6.43018e-06	0.130854	0.999988	-0.0893348	0.638522	0.732936
ENSG00000269982.1	AC018809.2	lncRNA	61.2671	30.0576	53.9702	34.1531	27.7828	68.7551	401.737	328.885	236.286	528.399	#N/A	3823	chr3	9958717	+	ENSG00000269982	#N/A		69	27	43	37	34	79	347	394	197	545	-0.709281	0.000334948	0.0314619	-4.46249e-08	0.983406	0.999993	8.21286e-07	0.754774	0.999988	3.03195	9.15184e-50	1.45833e-47
ENSG00000232229.6	LINC00865	lncRNA	112.767	50.0961	70.2867	43.3837	31.0513	94.8647	35.8901	15.8599	21.5896	37.812	HGNC:45170	5911	chr10	89829483	+	ENSG00000232229	643529	long intergenic non-protein coding RNA 865	127	45	56	47	38	109	31	19	18	39	-0.892513	0.00034699	0.0324436	-1.44197e-07	0.939187	0.999652	-5.84136e-07	0.759685	0.999988	-1.2046	6.82731e-06	3.01592e-05
ENSG00000180660.8	MAB21L1	protein_coding	586.034	288.331	459.374	205.842	339.113	421.234	290.594	197.832	196.705	270.501	HGNC:6757	2901	chr13	35473789	-	ENSG00000180660	4081	mab-21 like 1	660	259	366	223	415	484	251	237	164	279	-0.573812	0.000353799	0.0329291	1.78489e-06	0.579516	0.999652	-4.77661e-06	0.16584	0.999988	-0.630597	0.000693988	0.00213657
ENSG00000156345.17	CDK20	protein_coding	499.904	377.39	458.119	259.379	348.102	426.456	297.54	158.599	106.749	187.121	HGNC:21420	5727	chr9	87966441	-	ENSG00000156345	23552	cyclin dependent kinase 20	563	339	365	281	426	490	257	190	89	193	-0.526136	0.000358056	0.0331739	5.09785e-06	0.174735	0.999652	-2.68209e-06	0.443187	0.999988	-1.07971	1.51872e-07	8.66993e-07
ENSG00000082516.9	GEMIN5	protein_coding	1362.97	897.276	1053.05	810.445	813.054	1001.74	2149.93	1598.51	1406.92	1863.45	HGNC:20043	5644	chr5	154887411	-	ENSG00000082516	25929	gem nuclear organelle associated protein 5	1535	806	839	878	995	1151	1857	1915	1173	1922	-0.354919	0.000360636	0.0332618	1.51903e-06	0.758777	0.999652	-3.28796e-06	0.499685	0.999988	0.815436	9.74921e-10	7.57545e-09
ENSG00000108774.15	RAB5C	protein_coding	2585.65	3608.03	2052.12	3119.01	3024.24	2234.98	743.272	919.041	851.589	697.099	HGNC:9785	2759	chr17	42124978	-	ENSG00000108774	5878	RAB5C, member RAS oncogene family	2912	3241	1635	3379	3701	2568	642	1101	710	719	0.356161	0.000362522	0.0332851	-1.28928e-06	0.790686	0.999652	3.18528e-06	0.517182	0.999988	-1.7609	1.58266e-44	1.91224e-42
ENSG00000137273.6	FOXF2	protein_coding	122.534	256.047	99.1545	271.379	152.805	104.438	63.6759	121.871	101.951	82.4108	HGNC:3810	2451	chr6	1389576	+	ENSG00000137273	2295	forkhead box F2	138	230	79	294	187	120	55	146	85	85	0.702719	0.000369802	0.0336503	-1.4346e-06	0.571016	0.999652	4.32217e-06	0.125478	0.999988	-0.767833	0.000614821	0.00191369
ENSG00000139946.10	PELI2	protein_coding	728.99	985.222	759.348	1124.28	1236.33	1012.18	1653.26	2065.97	2352.07	1551.26	HGNC:8828	6240	chr14	56117814	+	ENSG00000139946	57161	pellino E3 ubiquitin protein ligase family member 2	821	885	605	1218	1513	1163	1428	2475	1961	1600	0.367069	0.000368291	0.0336503	-3.63714e-06	0.456749	0.999652	1.87163e-06	0.690425	0.999988	0.950586	2.01776e-11	1.91418e-10
ENSG00000144158.4	AL078621.1	processed_pseudogene	168.707	257.16	169.441	217.842	265.571	148.824	68.3069	108.515	209.899	116.345	#N/A	768	chr2	113657908	+	ENSG00000144158	#N/A	SNRPA1 pseudogene 1	190	231	135	236	325	171	59	130	175	120	0.545285	0.000373635	0.0338481	-8.30088e-07	0.795027	0.999652	-1.13984e-07	0.969014	0.999988	-0.690159	0.00213345	0.00590418
ENSG00000276107.1	AC037198.1	lncRNA	30.1896	12.2457	25.1024	11.9997	25.3313	36.5534	389.002	177.798	214.696	338.369	#N/A	733	chr15	39586561	+	ENSG00000276107	#N/A	THBS1 intronic transcript 1	34	11	20	13	31	42	336	213	179	349	-0.732816	0.000381943	0.0344476	1.83564e-06	0.47848	0.999652	-2.83199e-06	0.273013	0.999988	3.52059	5.0466e-49	7.63588e-47
ENSG00000141002.20	TCF25	protein_coding	6160.46	7825	5449.73	7769.38	8511.33	7028.69	6197.4	7766.36	6932.66	5162.8	HGNC:29181	7967	chr16	89873570	+	ENSG00000141002	22980	transcription factor 25	6938	7029	4342	8417	10416	8076	5353	9304	5780	5325	0.317776	0.000390909	0.0351009	-3.83321e-06	0.486683	0.999652	2.65465e-06	0.617576	0.999988	-0.127206	0.288282	0.401935
ENSG00000105127.9	AKAP8	protein_coding	1502.38	2115.17	1624.13	2309.49	2082.89	1865.96	1898.7	2651.95	2761.07	1753.9	HGNC:378	4296	chr19	15353385	-	ENSG00000105127	#N/A	A-kinase anchoring protein 8	1692	1900	1294	2502	2549	2144	1640	3177	2302	1809	0.383132	0.000392834	0.0351191	-4.67437e-06	0.336428	0.999652	2.90649e-06	0.532355	0.999988	0.224914	0.0465127	0.0888219
ENSG00000248508.8	SRP14-AS1	lncRNA	340.965	191.478	410.424	270.456	262.302	308.093	275.543	171.12	109.147	205.542	HGNC:48619	5089	chr15	40039242	+	ENSG00000248508	100131089	SRP14 divergent transcript	384	172	327	293	321	354	238	205	91	212	-0.527383	0.000395091	0.0351666	2.77132e-06	0.425823	0.999652	-2.4602e-06	0.4719	0.999988	-0.638126	0.00115654	0.00339581
ENSG00000275484.1	AP003419.3	lncRNA	77.2499	20.0384	33.8883	23.0764	20.4285	53.9597	71.7801	39.2325	9.59537	40.7206	#N/A	517	chr11	67374416	+	ENSG00000275484	#N/A		87	18	27	25	25	62	62	47	8	42	-1.06933	0.000410744	0.0364008	4.60016e-08	0.976366	0.999993	-6.46538e-08	0.965391	0.999988	0.106977	0.759739	0.829088
ENSG00000260118.1	AL157700.1	lncRNA	44.3965	131.363	69.0316	99.6902	129.108	75.7177	15.0507	31.7199	75.5636	13.5735	#N/A	1432	chrX	68013470	-	ENSG00000260118	#N/A		50	118	55	108	158	87	13	38	63	14	0.989819	0.000414957	0.036615	-9.59375e-07	0.5661	0.999652	1.61837e-07	0.929465	0.999988	-1.51043	2.28306e-06	1.08778e-05
ENSG00000234290.2	AC116366.2	lncRNA	14.2069	55.6623	13.8063	50.7682	36.7713	25.2392	50.9407	75.9607	149.928	50.416	#N/A	3730	chr5	132468890	-	ENSG00000234290	#N/A	#N/A	16	50	11	55	45	29	44	91	125	52	1.01982	0.000416965	0.0366336	-1.06305e-06	0.515938	0.999652	1.40651e-06	0.40023	0.999988	1.2912	1.035e-05	4.43772e-05
ENSG00000124575.7	H1-3	protein_coding	0	0	0	0	0.81714	0	541.824	1324.72	682.471	332.552	HGNC:4717	776	chr6	26234212	-	ENSG00000124575	3007	H1.3 linker histone, cluster member	0	0	0	0	1	0	468	1587	569	343	0.96023	0.000424185	0.037108	-5.82269e-06	0.0148545	0.769285	-1.71175e-07	0.814858	0.999988	11.8311	9.50418e-38	7.68371e-36
ENSG00000197599.12	CCDC154	protein_coding	222.87	118.004	120.492	102.459	111.948	169.712	392.475	245.412	165.52	315.1	HGNC:34454	2726	chr16	1434383	-	ENSG00000197599	645811	coiled-coil domain containing 154	251	106	96	111	137	195	339	294	138	325	-0.551531	0.000431402	0.0374284	7.4448e-07	0.817048	0.999652	-6.26744e-07	0.841283	0.999988	0.942016	6.76357e-06	2.99122e-05
ENSG00000276728.1	AC142472.1	lncRNA	216.655	254.933	210.86	385.838	359.542	275.891	323.011	548.42	617.702	292.801	#N/A	1741	chr17	45146730	-	ENSG00000276728	#N/A		244	229	168	418	440	317	279	657	515	302	0.542025	0.00043152	0.0374284	-5.90779e-06	0.112575	0.999652	9.58914e-07	0.773168	0.999988	0.587379	0.00102121	0.00303848
ENSG00000262049.1	AC139530.1	lncRNA	304.56	398.542	271.106	438.452	461.684	314.185	355.427	468.285	289.061	196.816	#N/A	1977	chr17	81701324	-	ENSG00000262049	#N/A		343	358	216	475	565	361	307	561	241	203	0.424904	0.000434714	0.0375456	-2.33882e-06	0.570268	0.999652	1.22731e-06	0.761389	0.999988	-0.143019	0.478834	0.593058
ENSG00000198182.13	ZNF607	protein_coding	237.077	155.854	214.626	134.766	214.908	257.614	259.335	141.905	137.933	297.648	HGNC:28192	4703	chr19	37696371	-	ENSG00000198182	84775	zinc finger protein 607	267	140	171	146	263	296	224	170	115	307	-0.566545	0.000437372	0.0376158	4.04663e-06	0.226802	0.999652	-1.62983e-06	0.600778	0.999988	-0.00644242	0.972194	0.981177
ENSG00000177943.14	MAMDC4	protein_coding	284.137	208.177	259.81	158.766	157.708	204.525	262.808	134.392	154.725	254.019	HGNC:24083	5490	chr9	136850943	+	ENSG00000177943	158056	MAM domain containing 4	320	187	207	172	193	235	227	161	129	262	-0.522426	0.000440007	0.0376834	4.01821e-06	0.261813	0.999652	-2.43828e-06	0.47166	0.999988	-0.101713	0.555483	0.662638
ENSG00000013588.9	GPRC5A	protein_coding	829.326	2434.67	760.603	1863.65	831.849	437.77	999.133	756.268	1741.56	644.743	HGNC:9836	7663	chr12	12891559	+	ENSG00000013588	9052	G protein-coupled receptor class C group 5 member A	934	2187	606	2019	1018	503	863	906	1452	665	0.773718	0.000463406	0.0393566	2.62453e-07	0.915637	0.999652	4.3141e-08	0.992037	0.999988	-0.0694936	0.825922	0.879119
ENSG00000131435.13	PDLIM4	protein_coding	1351.43	2137.43	793.236	1433.51	1407.93	1020.88	765.269	943.249	806.011	657.347	HGNC:16501	3167	chr5	132257696	+	ENSG00000131435	8572	PDZ and LIM domain 4	1522	1920	632	1553	1723	1173	661	1130	672	678	0.423294	0.000462128	0.0393566	-1.09236e-06	0.791958	0.999652	3.93931e-06	0.362538	0.999988	-0.724097	0.000319876	0.00105416
ENSG00000066739.12	ATG2B	protein_coding	1486.39	2068.41	1575.18	2060.26	1926.82	1623.14	3210.42	4135.27	5291.85	3316.79	HGNC:20187	14256	chr14	96279195	-	ENSG00000066739	55102	autophagy related 2B	1674	1858	1255	2232	2358	1865	2773	4954	4412	3421	0.356346	0.000482181	0.040722	-3.46614e-06	0.485897	0.999652	1.42135e-06	0.767301	0.999988	1.13541	2.04649e-23	6.11998e-22
ENSG00000114735.9	HEMK1	protein_coding	1544.11	695.779	1547.56	1300.59	1059.01	1557	2305.07	1550.93	1451.3	1941.99	HGNC:24923	19425	chr3	50569152	+	ENSG00000114735	51409	HemK methyltransferase family member 1	1739	625	1233	1409	1296	1789	1991	1858	1210	2003	-0.478135	0.000483477	0.040722	-1.23154e-06	0.743837	0.999652	-2.93537e-06	0.44516	0.999988	0.493358	0.00479292	0.0121855
ENSG00000261003.1	AL008628.1	lncRNA	2.66379	5.56623	1.25512	10.1536	23.6971	2.61095	35.8901	95.1596	117.543	54.2942	#N/A	5187	chr6	170414139	+	ENSG00000261003	#N/A		3	5	1	11	29	3	31	114	98	56	1.38033	0.0004855	0.040724	-5.99185e-07	0.607322	0.999652	2.31639e-07	0.838379	0.999988	3.39876	2.46735e-13	2.89834e-12
ENSG00000139263.11	LRIG3	protein_coding	1687.95	3491.14	1626.64	2556.87	2213.63	1771.1	3335.46	4047.62	3691.82	2640.05	HGNC:30991	5893	chr12	58872149	-	ENSG00000139263	121227	leucine rich repeats and immunoglobulin like domains 3	1901	3136	1296	2770	2709	2035	2881	4849	3078	2723	0.454043	0.00049616	0.0414477	-2.28216e-07	0.951118	0.999699	3.99022e-06	0.334565	0.999988	0.638448	0.000101048	0.00036575
ENSG00000169894.18	MUC3A	protein_coding	46.1723	16.6987	130.533	20.3073	28.5999	128.807	13.8929	9.18207	69.5665	89.1976	HGNC:7513	11396	chr7	100949534	+	ENSG00000169894	#N/A	mucin 3A, cell surface associated	52	15	104	22	35	148	12	11	58	92	-1.14939	0.000504086	0.0419379	-9.97726e-08	0.939001	0.999652	-1.08406e-06	0.435227	0.999988	-0.026231	0.950514	0.966245
ENSG00000178381.12	ZFAND2A	protein_coding	524.766	998.581	374.026	731.985	609.586	510.006	319.537	422.375	519.35	370.364	HGNC:28073	2282	chr7	1152071	-	ENSG00000178381	90637	zinc finger AN1-type containing 2A	591	897	298	793	746	586	276	506	433	382	0.492711	0.00051665	0.0428085	-1.80618e-06	0.61692	0.999652	4.61267e-06	0.229819	0.999988	-0.572363	0.00256986	0.00697326
ENSG00000123095.6	BHLHE41	protein_coding	2366.33	961.844	3621.02	1242.44	1550.11	2909.47	1816.5	1490.83	1553.25	1652.09	HGNC:16617	3854	chr12	26120030	-	ENSG00000123095	79365	basic helix-loop-helix family member e41	2665	864	2885	1346	1897	3343	1569	1786	1295	1704	-0.652057	0.000527689	0.0435461	-5.59269e-07	0.83687	0.999652	-4.04838e-06	0.174677	0.999988	-0.221112	0.354162	0.472173
ENSG00000047634.15	SCML1	protein_coding	557.62	781.498	670.234	879.674	926.637	749.344	383.213	526.717	759.234	451.805	HGNC:10580	5497	chrX	17737449	+	ENSG00000047634	6322	Scm polycomb group protein like 1	628	702	534	953	1134	861	331	631	633	466	0.391894	0.000531153	0.0436552	-3.21336e-06	0.475421	0.999652	1.09364e-06	0.802035	0.999988	-0.527523	0.00115675	0.0033961
ENSG00000100982.12	PCIF1	protein_coding	1508.59	2082.88	1691.9	2215.34	2233.24	1923.4	2367.59	3338.93	2484	1875.09	HGNC:16200	3164	chr20	45934683	+	ENSG00000100982	63935	phosphorylated CTD interacting factor 1	1699	1871	1348	2400	2733	2210	2045	4000	2071	1934	0.330396	0.00053596	0.0438734	-3.33976e-06	0.524991	0.999652	3.82126e-06	0.459906	0.999988	0.361961	0.0112774	0.0259604
ENSG00000111913.20	RIPOR2	protein_coding	951.861	2422.42	620.03	985.826	603.049	551.782	1097.54	1434.07	2190.14	1039.35	HGNC:13872	9435	chr6	24804282	-	ENSG00000111913	9750	RHO family interacting cell polarization regulator 2	1072	2176	494	1068	738	634	948	1718	1826	1072	0.575765	0.000547046	0.044424	-1.50752e-06	0.629161	0.999652	2.68105e-06	0.409729	0.999988	0.469051	0.130779	0.2112
ENSG00000182013.18	PNMA8A	protein_coding	87.905	61.2285	120.492	42.4607	77.6283	166.231	106.512	75.9607	188.309	297.648	HGNC:25578	3696	chr19	46466491	-	ENSG00000182013	55228	PNMA family member 8A	99	55	96	46	95	191	92	91	157	307	-0.674222	0.000546222	0.044424	1.41787e-06	0.583216	0.999652	-8.91356e-07	0.724086	0.999988	0.827112	0.0135979	0.0305952
ENSG00000100360.15	IFT27	protein_coding	1452.65	1221.23	1817.41	1291.36	1438.98	1823.32	1538.64	1137.74	839.595	1195.44	HGNC:18626	8009	chr22	36758202	-	ENSG00000100360	11020	intraflagellar transport 27	1636	1097	1448	1399	1761	2095	1329	1363	700	1233	-0.334429	0.000558893	0.0451041	4.56048e-06	0.38549	0.999652	-1.56124e-06	0.748126	0.999988	-0.353818	0.018296	0.0397113
ENSG00000105656.13	ELL	protein_coding	738.757	1066.49	799.512	1199.05	975.665	835.505	1175.11	1474.97	1766.75	1070.37	HGNC:23114	4918	chr19	18442663	-	ENSG00000105656	8178	elongation factor for RNA polymerase II	832	958	637	1299	1194	960	1015	1767	1473	1104	0.38991	0.000559846	0.0451041	-3.70944e-06	0.418239	0.999652	1.94378e-06	0.660035	0.999988	0.531432	7.37568e-06	3.24166e-05
ENSG00000196345.13	ZKSCAN7	protein_coding	184.689	154.741	204.585	85.8444	117.668	164.49	208.394	115.193	104.35	245.293	HGNC:12955	4208	chr3	44555193	+	ENSG00000196345	55888	zinc finger with KRAB and SCAN domains 7	208	139	163	93	144	189	180	138	87	253	-0.644087	0.000572411	0.0459349	4.88361e-06	0.106449	0.999652	-1.00665e-06	0.705416	0.999988	0.0988191	0.624017	0.721103
ENSG00000119630.14	PGF	protein_coding	293.017	293.897	380.302	652.602	750.952	500.433	311.433	704.515	494.162	246.263	HGNC:8893	5804	chr14	74941834	-	ENSG00000119630	5228	placental growth factor	330	264	303	707	919	575	269	844	412	254	0.563847	0.000603078	0.0459795	-6.13571e-06	0.0838091	0.992628	7.43954e-07	0.813432	0.999988	-0.182781	0.498568	0.611205
ENSG00000120539.15	MASTL	protein_coding	305.448	450.865	296.208	418.145	386.507	295.038	379.74	474.129	806.011	500.282	HGNC:19042	4660	chr10	27154824	+	ENSG00000120539	84930	microtubule associated serine/threonine kinase like	344	405	236	453	473	339	328	568	672	516	0.400242	0.000588415	0.0459795	-2.04188e-06	0.632054	0.999652	1.03003e-06	0.806106	0.999988	0.569752	0.00125672	0.00366094
ENSG00000135476.12	ESPL1	protein_coding	14.2069	201.497	22.5922	45.2298	80.0797	59.1816	54.414	150.252	93.5549	35.8729	HGNC:16856	8885	chr12	53268299	+	ENSG00000135476	9700	extra spindle pole bodies like 1, separase	16	181	18	49	98	68	47	180	78	37	1.17769	0.000591404	0.0459795	-3.16108e-07	0.796467	0.999652	2.02957e-06	0.149946	0.999988	0.269535	0.490667	0.60422
ENSG00000140525.18	FANCI	protein_coding	148.284	621.191	207.095	253.841	330.942	258.484	312.591	518.369	916.358	340.308	HGNC:25568	7766	chr15	89243949	+	ENSG00000140525	55215	FA complementation group I	167	558	165	275	405	297	270	621	764	351	0.757374	0.000597187	0.0459795	-2.5794e-07	0.905274	0.999652	1.55415e-06	0.512982	0.999988	0.711667	0.00840023	0.0199655
ENSG00000144681.10	STAC	protein_coding	633.982	181.459	553.508	360.916	310.513	649.257	393.633	341.406	255.477	383.937	HGNC:11353	4396	chr3	36380344	+	ENSG00000144681	6769	SH3 and cysteine rich domain	714	163	441	391	380	746	340	409	213	396	-0.67446	0.000585992	0.0459795	-2.11182e-06	0.431752	0.999652	-1.37335e-06	0.605925	0.999988	-0.272729	0.224433	0.328319
ENSG00000152782.16	PANK1	protein_coding	49.7241	37.8504	181.992	49.8451	29.417	53.9597	82.1998	45.0756	33.5838	86.289	HGNC:8598	7638	chr10	89579497	-	ENSG00000152782	53354	pantothenate kinase 1	56	34	145	54	36	62	71	54	28	89	-0.847752	0.00060906	0.0459795	2.82529e-06	0.182989	0.999652	-7.90241e-07	0.683243	0.999988	-0.0664734	0.843362	0.891069
ENSG00000166140.17	ZFYVE19	protein_coding	1376.29	1027.53	1209.94	923.058	878.426	1046.12	1050.07	577.635	482.168	754.301	HGNC:20758	4779	chr15	40807086	+	ENSG00000166140	84936	zinc finger FYVE-type containing 19	1550	923	964	1000	1075	1202	907	692	402	778	-0.412891	0.00059308	0.0459795	4.76935e-06	0.283824	0.999652	-2.77864e-06	0.508061	0.999988	-0.609492	0.000221353	0.000753259
ENSG00000169302.16	STK32A	protein_coding	388.025	218.196	139.318	111.69	213.274	271.539	431.839	234.56	189.509	546.82	HGNC:28317	7916	chr5	147234963	+	ENSG00000169302	202374	serine/threonine kinase 32A	437	196	111	121	261	312	373	281	158	564	-0.623795	0.000585719	0.0459795	2.74318e-06	0.34899	0.999652	-3.97337e-07	0.885968	0.999988	0.520455	0.069456	0.124477
ENSG00000188779.12	SKOR1	protein_coding	31.0775	120.231	65.2663	95.998	127.474	80.0693	130.825	177.798	286.662	101.802	HGNC:21326	4507	chr15	67819704	+	ENSG00000188779	#N/A	SKI family transcriptional corepressor 1	35	108	52	104	156	92	113	213	239	105	0.791263	0.000595621	0.0459795	-3.9788e-08	0.982026	0.999993	6.98651e-07	0.74757	0.999988	0.952983	0.000290645	0.000965645
ENSG00000196922.10	ZNF252P	transcribed_unprocessed_pseudogene	557.62	436.392	684.041	418.145	415.107	511.747	964.401	699.507	550.535	1091.7	HGNC:13046	9148	chr8	144973589	-	ENSG00000196922	286101	zinc finger protein 252, pseudogene	628	392	545	453	508	588	833	838	459	1126	-0.454377	0.000597646	0.0459795	5.25698e-06	0.208266	0.999652	-7.55286e-07	0.84096	0.999988	0.681992	2.57333e-06	1.21868e-05
ENSG00000198598.6	MMP17	protein_coding	610.896	566.642	587.396	249.226	312.965	617.926	629.813	237.899	280.665	351.943	HGNC:7163	4003	chr12	131828393	+	ENSG00000198598	4326	matrix metallopeptidase 17	688	509	468	270	383	710	544	285	234	363	-0.639343	0.000608752	0.0459795	3.39419e-06	0.245223	0.999652	-2.45373e-06	0.387151	0.999988	-0.39408	0.104567	0.175503
ENSG00000214756.8	CSKMT	protein_coding	134.965	92.3994	112.961	66.4601	73.5426	119.234	120.405	53.4229	26.3873	123.131	HGNC:33113	3185	chr11	62665309	+	ENSG00000214756	751071	citrate synthase lysine methyltransferase	152	83	90	72	90	137	104	64	22	127	-0.817758	0.000597394	0.0459795	2.84969e-06	0.190686	0.999652	1.2999e-07	0.95052	0.999988	-0.403966	0.107379	0.179455
ENSG00000259091.1	LINC00517	lncRNA	130.526	30.0576	187.013	95.998	116.034	135.77	89.1463	41.7367	51.5751	103.741	HGNC:19831	4125	chr14	37896060	-	ENSG00000259091	400208	long intergenic non-protein coding RNA 517	147	27	149	104	142	156	77	50	43	107	-0.823786	0.000608553	0.0459795	9.53535e-07	0.639872	0.999652	-3.06518e-06	0.163518	0.999988	-0.662501	0.0302055	0.0614221
ENSG00000259856.1	RAB43P1	processed_pseudogene	59.4913	104.645	58.9907	102.459	115.217	67.0145	150.507	201.171	206.301	121.192	HGNC:33153	589	chr16	46626404	-	ENSG00000259856	#N/A	RAB43 pseudogene 1	67	94	47	111	141	77	130	241	172	125	0.567036	0.000606224	0.0459795	-7.58302e-07	0.797437	0.999652	8.02677e-07	0.787512	0.999988	0.999249	1.43889e-09	1.09081e-08
ENSG00000266208.1	AC080112.2	lncRNA	102.112	144.722	106.685	192.919	235.336	130.548	174.819	299.669	191.907	155.126	#N/A	2094	chr17	40360655	+	ENSG00000266208	#N/A		115	130	85	209	288	150	151	359	160	160	0.529786	0.000592914	0.0459795	-1.26366e-06	0.694899	0.999652	2.10667e-06	0.518553	0.999988	0.434227	0.0337887	0.0676286
ENSG00000279692.1	AC110285.6	TEC	33.7413	73.4742	28.8678	72.9216	35.9542	19.147	20.8394	55.9271	31.185	18.4212	#N/A	1536	chr17	81395609	-	ENSG00000279692	#N/A		38	66	23	79	44	22	18	67	26	19	0.882228	0.000599141	0.0459795	-1.10786e-06	0.548385	0.999652	1.88489e-06	0.329655	0.999988	-0.422498	0.17336	0.266028
ENSG00000113552.16	GNPDA1	protein_coding	1900.17	1653.17	1737.09	1060.59	1360.54	1685.81	1074.39	692.829	460.578	913.306	HGNC:4417	3959	chr5	141991749	-	ENSG00000113552	10007	glucosamine-6-phosphate deaminase 1	2140	1485	1384	1149	1665	1937	928	830	384	942	-0.459978	0.00061137	0.0459836	6.90935e-06	0.114383	0.999652	-8.31646e-07	0.82672	0.999988	-1.00812	5.00067e-08	3.04611e-07
ENSG00000265590.10	CFAP298-TCP10L	protein_coding	226.422	84.6067	164.421	119.074	124.205	140.121	210.709	93.4901	116.344	259.836	HGNC:54636	19326	chr21	32402511	-	ENSG00000265590	110091775	CFAP298-TCP10L readthrough	255	76	131	129	152	161	182	112	97	268	-0.690721	0.000613974	0.0460097	1.77997e-06	0.482098	0.999652	-2.48562e-06	0.334397	0.999988	0.175379	0.415207	0.533193
ENSG00000196189.13	SEMA4A	protein_coding	293.017	336.2	189.523	452.298	353.005	258.484	441.101	1247.93	1012.31	683.525	HGNC:10729	6771	chr1	156147366	+	ENSG00000196189	64218	semaphorin 4A	330	302	151	490	432	297	381	1495	844	705	0.624755	0.000621996	0.0464401	-5.81767e-06	0.0721279	0.978411	3.6226e-06	0.22996	0.999988	1.34289	2.42175e-11	2.27583e-10
ENSG00000137288.10	UQCC2	protein_coding	606.456	681.306	1370.59	397.838	285.182	468.231	383.213	204.51	127.139	449.866	HGNC:21237	4689	chr6	33694293	-	ENSG00000137288	84300	ubiquinol-cytochrome c reductase complex assembly factor 2	683	612	1092	431	349	538	331	245	106	464	-0.778728	0.00063128	0.0469612	6.19458e-06	0.0204542	0.837562	9.66768e-09	0.999789	0.999988	-1.11907	0.000449261	0.00143817
ENSG00000286319.1	AL135978.2	lncRNA	1.77586	7.79272	3.76536	16.615	15.5257	7.83286	11.5774	40.0672	106.749	40.7206	#N/A	2138	chr14	67283749	-	ENSG00000286319	#N/A		2	7	3	18	19	9	10	48	89	42	1.25152	0.000649543	0.0481441	-1.24823e-06	0.354487	0.999652	1.16985e-06	0.357703	0.999988	2.32086	2.27718e-06	1.08544e-05
ENSG00000287787.1	AC092275.1	lncRNA	51.4999	17.8119	12.5512	5.53835	9.80568	30.4611	96.0928	88.4817	57.5722	342.247	#N/A	1179	chr16	85227203	+	ENSG00000287787	#N/A		58	16	10	6	12	35	83	106	48	353	-1.07902	0.000652105	0.0481589	2.71729e-07	0.856879	0.999652	8.57108e-07	0.574992	0.999988	2.64311	2.74336e-09	2.00332e-08
ENSG00000076248.11	UNG	protein_coding	1063.74	743.648	1128.35	643.371	679.861	930.37	562.664	505.848	323.844	642.804	HGNC:12572	2544	chr12	109097597	+	ENSG00000076248	7374	uracil DNA glycosylase	1198	668	899	697	832	1069	486	606	270	663	-0.466468	0.000657734	0.0482276	2.86842e-06	0.455905	0.999652	-1.76644e-07	0.959799	0.999988	-0.743906	1.88099e-06	9.07612e-06
ENSG00000089177.18	KIF16B	protein_coding	815.119	682.42	877.329	598.141	621.026	785.027	1745.88	1258.78	1315.77	1807.22	HGNC:15869	7721	chr20	16272104	-	ENSG00000089177	55614	kinesin family member 16B	918	613	699	648	760	902	1508	1508	1097	1864	-0.341688	0.000657767	0.0482276	4.65452e-06	0.366355	0.999652	-2.18953e-06	0.647311	0.999988	1.05834	2.27286e-26	8.56804e-25
ENSG00000239523.6	MYLK-AS1	lncRNA	61.2671	26.7179	46.4395	37.8454	24.5142	60.9223	109.986	54.2577	44.3786	101.802	HGNC:42440	4496	chr3	123585300	+	ENSG00000239523	100506826	MYLK antisense RNA 1	69	24	37	41	30	70	95	65	37	105	-0.791072	0.000663616	0.048482	1.12886e-07	0.958212	0.999699	-2.65086e-08	0.987726	0.999988	0.797944	0.00035762	0.00116793
ENSG00000183323.13	CCDC125	protein_coding	586.921	370.711	512.089	314.763	339.113	408.179	569.61	359.77	423.396	529.368	HGNC:28924	7980	chr5	69280175	-	ENSG00000183323	202243	coiled-coil domain containing 125	661	333	408	341	415	469	492	431	353	546	-0.421437	0.00067959	0.0494717	2.57574e-06	0.532209	0.999652	-5.22193e-06	0.221768	0.999988	0.160397	0.278097	0.390675
ENSG00000105875.14	WDR91	protein_coding	1263.52	2078.43	1487.32	2160.88	1891.68	1767.62	1659.05	2237.09	2236.92	1307.91	HGNC:24997	6032	chr7	135183839	-	ENSG00000105875	29062	WD repeat domain 91	1423	1867	1185	2341	2315	2031	1433	2680	1865	1349	0.412571	0.000699918	0.0507702	-3.56428e-06	0.411664	0.999652	3.04054e-06	0.477229	0.999988	0.0546258	0.70032	0.782337
ENSG00000260179.1	AL162741.1	lncRNA	8.8793	16.6987	7.53072	28.6148	27.7828	18.2767	34.7323	113.524	101.951	44.5988	#N/A	1558	chr1	1249777	-	ENSG00000260179	#N/A		10	15	6	31	34	21	30	136	85	46	0.981155	0.000710515	0.0513562	-2.49073e-06	0.169631	0.999652	1.61719e-06	0.337311	0.999988	1.90044	6.13722e-10	4.88033e-09
ENSG00000237758.1	BANF1P3	processed_pseudogene	663.283	450.865	824.614	570.45	299.073	409.049	182.924	133.557	75.5636	101.802	HGNC:43883	261	chr2	230725143	-	ENSG00000237758	#N/A	BANF1 pseudogene 3	747	405	657	618	366	470	158	160	63	105	-0.395441	0.000718714	0.0517652	1.23737e-06	0.772039	0.999652	-2.58212e-06	0.540836	0.999988	-2.0535	4.623e-13	5.26734e-12
ENSG00000129521.15	EGLN3	protein_coding	194.457	219.309	197.054	343.377	336.662	182.767	223.445	829.725	335.838	217.177	HGNC:14661	7363	chr14	33924227	-	ENSG00000129521	112399	egl-9 family hypoxia inducible factor 3	219	197	157	372	412	210	193	994	280	224	0.678898	0.00072805	0.052253	-3.53271e-06	0.192366	0.999652	1.86272e-06	0.474852	0.999988	0.558314	0.0329691	0.0661728
ENSG00000085185.15	BCORL1	protein_coding	1079.72	898.389	1099.49	670.14	820.409	946.036	2166.14	1394.84	1096.27	1708.33	HGNC:25657	7996	chrX	129981107	+	ENSG00000085185	63035	BCL6 corepressor like 1	1216	807	876	726	1004	1087	1871	1671	914	1762	-0.395709	0.00074636	0.0522593	6.99335e-06	0.147063	0.999652	-2.89185e-06	0.503549	0.999988	0.75878	6.91035e-07	3.56543e-06
ENSG00000130758.8	MAP3K10	protein_coding	1146.32	848.293	1007.86	727.369	578.535	671.015	970.19	698.672	504.957	818.291	HGNC:6849	4884	chr19	40191426	+	ENSG00000130758	4294	mitogen-activated protein kinase kinase kinase 10	1291	762	803	788	708	771	838	837	421	844	-0.370749	0.000741591	0.0522593	4.42245e-06	0.353281	0.999652	-1.92695e-06	0.665307	0.999988	-0.15828	0.424246	0.541675
ENSG00000148841.17	ITPRIP	protein_coding	688.145	974.09	848.461	1344.89	1008.35	800.693	1133.43	1367.29	1469.29	1108.18	HGNC:29370	7296	chr10	104309698	-	ENSG00000148841	85450	inositol 1,4,5-trisphosphate receptor interacting protein	775	875	676	1457	1234	920	979	1638	1225	1143	0.352303	0.000732194	0.0522593	-2.31241e-06	0.627915	0.999652	3.06288e-06	0.518293	0.999988	0.436751	0.00219483	0.00605524
ENSG00000161860.8	SYCE2	protein_coding	23.9741	45.6431	16.3166	38.7684	50.6627	24.3689	31.2591	55.9271	77.9624	14.5431	HGNC:27411	1475	chr19	12898786	-	ENSG00000161860	256126	synaptonemal complex central element protein 2	27	41	13	42	62	28	27	67	65	15	0.988685	0.000748649	0.0522593	-1.43228e-06	0.37426	0.999652	-1.1177e-07	0.939471	0.999988	0.316369	0.268153	0.37955
ENSG00000166167.18	BTRC	protein_coding	828.438	644.569	899.921	645.217	607.952	829.413	1039.65	867.288	675.274	1058.74	HGNC:1144	6613	chr10	101354033	+	ENSG00000166167	8945	beta-transducin repeat containing E3 ubiquitin protein ligase	933	579	717	699	744	953	898	1039	563	1092	-0.355999	0.00073939	0.0522593	2.58769e-06	0.586853	0.999652	-4.43304e-08	0.990579	0.999988	0.291721	0.010624	0.0246057
ENSG00000224903.2	AC005534.1	lncRNA	69.2585	75.7007	52.7151	133.843	139.731	90.5131	128.51	352.257	305.853	177.426	#N/A	4232	chr7	156654185	-	ENSG00000224903	#N/A	RNF32 antisense RNA 1	78	68	42	145	171	104	111	422	255	183	0.685376	0.000734627	0.0522593	-4.71945e-06	0.0933486	0.999652	1.98784e-06	0.434567	0.999988	1.26631	1.27568e-07	7.34352e-07
ENSG00000246100.4	LINC00900	lncRNA	210.439	142.495	179.482	114.459	136.462	176.675	156.295	75.9607	63.5694	130.888	HGNC:27444	5408	chr11	115753889	-	ENSG00000246100	#N/A	long intergenic non-protein coding RNA 900	237	128	143	124	167	203	135	91	53	135	-0.568629	0.000746209	0.0522593	3.45573e-06	0.268492	0.999652	-1.59914e-06	0.587208	0.999988	-0.615373	0.000795361	0.00241886
ENSG00000286599.1	AC110611.1	lncRNA	84.3533	14.4722	50.2048	44.3068	22.0628	53.9597	16.2084	7.5126	20.3902	111.497	#N/A	2912	chr4	55889743	-	ENSG00000286599	#N/A		95	13	40	48	27	62	14	9	17	115	-1.14232	0.000743672	0.0522593	-8.60582e-08	0.958317	0.999699	3.84455e-08	0.977419	0.999988	-0.335268	0.427618	0.54493
ENSG00000171222.10	SCAND1	protein_coding	1092.15	1722.19	1280.22	1641.2	1346.65	1068.75	747.903	963.282	584.118	444.049	HGNC:10566	1996	chr20	35953617	-	ENSG00000171222	51282	SCAN domain containing 1	1230	1547	1020	1778	1648	1228	646	1154	487	458	0.344559	0.000755989	0.0525916	-5.56766e-07	0.905781	0.999652	3.0395e-06	0.529905	0.999988	-0.952557	1.64715e-06	8.02886e-06
ENSG00000144891.17	AGTR1	protein_coding	1744.78	1240.16	1770.98	852.905	1004.27	1813.74	570.768	443.243	768.829	872.585	HGNC:336	3478	chr3	148697784	+	ENSG00000144891	185	angiotensin II receptor type 1	1965	1114	1411	924	1229	2084	493	531	641	900	-0.469166	0.000762629	0.0526938	6.85088e-07	0.855625	0.999652	-2.53028e-06	0.499647	0.999988	-0.997998	3.21186e-06	1.49616e-05
ENSG00000255769.7	GOLGA2P10	transcribed_unprocessed_pseudogene	145.62	48.9828	115.471	88.6135	84.1654	108.79	180.608	65.9439	51.5751	109.558	HGNC:26229	1758	chr15	82472993	-	ENSG00000255769	#N/A	GOLGA2 pseudogene 10	164	44	92	96	103	125	156	79	43	113	-0.746254	0.000760368	0.0526938	1.14506e-06	0.606011	0.999652	-2.2405e-06	0.327927	0.999988	-0.0307675	0.899435	0.930919
ENSG00000280231.1	AL031719.2	TEC	15.0948	4.45298	16.3166	1.84612	4.90284	13.9251	70.6224	22.5378	20.3902	40.7206	#N/A	476	chr16	1553655	-	ENSG00000280231	#N/A		17	4	13	2	6	16	61	27	17	42	-1.29849	0.000767679	0.0528635	8.43562e-07	0.47128	#N/A	-1.25343e-06	0.288258	0.999988	2.03189	9.46706e-08	5.56038e-07
ENSG00000101203.16	COL20A1	protein_coding	27.5258	7.79272	41.419	10.1536	4.90284	55.7004	16.2084	28.3809	13.1936	151.248	HGNC:14670	10974	chr20	63293186	+	ENSG00000101203	57642	collagen type XX alpha 1 chain	31	7	33	11	6	64	14	34	11	156	-0.0441122	0.000778813	0.0532941	-1.79196e-07	0.816622	0.999652	8.97742e-07	0.285462	0.999988	1.02595	0.0268765	0.0554942
ENSG00000167535.8	CACNB3	protein_coding	1780.3	955.165	946.361	770.753	795.077	1008.7	862.519	580.974	593.714	793.083	HGNC:1403	7153	chr12	48813794	+	ENSG00000167535	784	calcium voltage-gated channel auxiliary subunit beta 3	2005	858	754	835	973	1159	745	696	495	818	-0.403536	0.000779162	0.0532941	1.88036e-07	0.96554	0.99994	-3.68823e-06	0.390074	0.999988	-0.534141	0.00611373	0.015091
ENSG00000215458.8	AATBC	lncRNA	42.6206	22.2649	45.1843	10.1536	12.2571	53.0894	72.9379	18.3641	76.763	83.3804	HGNC:51526	4874	chr21	43805758	-	ENSG00000215458	284837	apoptosis associated transcript in bladder cancer	48	20	36	11	15	61	63	22	64	86	-1.08021	0.000782621	0.0533517	5.70787e-07	0.680941	0.999652	-1.58623e-06	0.277403	0.999988	1.07045	0.00440926	0.0112971
ENSG00000107968.10	MAP3K8	protein_coding	1266.19	1703.27	822.104	2453.49	1426.73	1004.35	1426.34	1889.84	1982.64	1332.15	HGNC:6860	3517	chr10	30434021	+	ENSG00000107968	1326	mitogen-activated protein kinase kinase kinase 8	1426	1530	655	2658	1746	1154	1232	2264	1653	1374	0.538707	0.0008028	0.0538863	-3.76678e-06	0.267233	0.999652	2.96719e-06	0.376689	0.999988	0.232956	0.230521	0.335425
ENSG00000165113.13	GKAP1	protein_coding	445.741	303.916	647.642	349.839	297.439	368.145	268.597	170.286	181.113	236.568	HGNC:17496	3402	chr9	83739425	-	ENSG00000165113	#N/A	G kinase anchoring protein 1	502	273	516	379	364	423	232	204	151	244	-0.445759	0.000803682	0.0538863	3.24536e-06	0.407169	0.999652	-4.45666e-06	0.260788	0.999988	-0.876258	1.85295e-06	8.95526e-06
ENSG00000197818.11	SLC9A8	protein_coding	1057.52	1234.59	1079.4	1418.74	1356.45	1053.08	1186.69	1672.81	1833.92	1202.23	HGNC:20728	6946	chr20	49812713	+	ENSG00000197818	23315	solute carrier family 9 member A8	1191	1109	860	1537	1660	1210	1025	2004	1529	1240	0.342258	0.000801116	0.0538863	-4.69949e-06	0.358125	0.999652	6.44823e-07	0.893887	0.999988	0.278649	0.0080065	0.0191331
ENSG00000249348.1	UGDH-AS1	lncRNA	100.336	51.2093	136.808	107.075	67.8226	115.752	163.242	107.681	82.7601	224.933	HGNC:40601	2787	chr4	39528019	+	ENSG00000249348	100885776	UGDH antisense RNA 1	113	46	109	116	83	133	141	129	69	232	-0.640412	0.000800653	0.0538863	9.7392e-07	0.709109	0.999652	3.63013e-07	0.889498	0.999988	0.513064	0.0324852	0.0653267
ENSG00000279608.1	AL353795.3	TEC	11.5431	21.1517	11.2961	36.9223	24.5142	13.9251	613.604	1016.71	1105.87	802.778	#N/A	5702	chr9	35038625	-	ENSG00000279608	#N/A		13	19	9	40	30	16	530	1218	922	828	0.634823	0.000798244	0.0538863	-2.69481e-06	0.371945	0.999652	2.99874e-06	0.308441	0.999988	5.50072	3.05512e-114	4.38144e-111
ENSG00000116711.10	PLA2G4A	protein_coding	537.197	474.243	785.705	390.453	349.736	516.099	585.819	289.652	295.058	389.755	HGNC:9035	2879	chr1	186828949	+	ENSG00000116711	5321	phospholipase A2 group IVA	605	426	626	423	428	593	506	347	246	402	-0.499233	0.000819402	0.0547602	4.68347e-06	0.206771	0.999652	-3.14754e-06	0.372455	0.999988	-0.383882	0.0420172	0.08154
ENSG00000111834.13	RSPH4A	protein_coding	47.0603	82.3802	41.419	99.6902	64.5541	55.7004	40.521	105.176	152.327	72.7154	HGNC:21558	2840	chr6	116616479	+	ENSG00000111834	345895	radial spoke head component 4A	53	74	33	108	79	64	35	126	127	75	0.72917	0.000833726	0.0555197	-3.4059e-06	0.162883	0.999652	2.49352e-06	0.285533	0.999988	0.42534	0.0832158	0.144909
ENSG00000128335.14	APOL2	protein_coding	2939.93	1781.19	1926.61	1560.89	2028.96	2412.52	2240.24	1627.73	1320.56	1788.8	HGNC:619	3417	chr22	36226209	-	ENSG00000128335	23780	apolipoprotein L2	3311	1600	1535	1691	2483	2772	1935	1950	1101	1845	-0.350429	0.000844385	0.0555197	1.07851e-06	0.822435	0.999652	-3.62729e-06	0.448074	0.999988	-0.266199	0.10072	0.170118
ENSG00000186501.14	TMEM222	protein_coding	1552.99	2346.72	1595.26	1945.81	2387.68	1920.79	1204.05	1536.74	1096.27	804.717	HGNC:25363	4476	chr1	27322145	+	ENSG00000186501	84065	transmembrane protein 222	1749	2108	1271	2108	2922	2207	1040	1841	914	830	0.330522	0.000837628	0.0555197	-8.57434e-07	0.86313	0.999652	2.34371e-06	0.639368	0.999988	-0.738068	1.32938e-05	5.59736e-05
ENSG00000203392.3	AC105020.1	lncRNA	93.2326	195.931	161.911	357.223	341.565	216.709	288.278	287.983	277.066	141.553	#N/A	2205	chr15	75678548	+	ENSG00000203392	#N/A		105	176	129	387	418	249	249	345	231	146	0.590845	0.000841418	0.0555197	-6.385e-07	0.819966	0.999652	9.479e-07	0.742142	0.999988	0.168165	0.541433	0.649802
ENSG00000223609.11	HBD	protein_coding	301.896	21.1517	274.871	61.8449	29.417	165.36	3.47323	0.834733	15.5925	5.81723	HGNC:4829	1152	chr11	5232678	-	ENSG00000223609	3045	hemoglobin subunit delta	340	19	219	67	36	190	3	1	13	6	-0.0444812	0.000844237	0.0555197	-1.38088e-06	0.140782	0.999652	-2.39029e-06	0.0207541	0.999988	-3.53712	1.98231e-08	1.28133e-07
ENSG00000067836.13	ROGDI	protein_coding	420.879	312.822	500.793	292.609	321.953	429.937	287.121	186.146	173.916	223.964	HGNC:29478	3613	chr16	4796968	-	ENSG00000067836	79641	rogdi atypical leucine zipper	474	281	399	317	394	494	248	223	145	231	-0.417393	0.000853986	0.0559704	2.9897e-06	0.46468	0.999652	-3.42298e-06	0.396271	0.999988	-0.787679	1.05084e-08	7.08252e-08
ENSG00000279602.1	AC109326.1	TEC	6.21551	10.0192	11.2961	33.2301	7.35426	0.870318	94.935	185.311	286.662	147.37	#N/A	1321	chr17	43360041	-	ENSG00000279602	#N/A		7	9	9	36	9	1	82	222	239	152	0.907675	0.000865634	0.056552	-1.54894e-06	0.431516	0.999652	4.42592e-07	0.816282	0.999988	3.96101	6.20057e-17	1.0725e-15
ENSG00000152952.12	PLOD2	protein_coding	1953.45	2606.11	1465.98	2089.8	1722.53	1447.34	1587.27	1914.88	2605.14	1705.42	HGNC:9082	7663	chr3	146069440	-	ENSG00000152952	5352	procollagen-lysine,2-oxoglutarate 5-dioxygenase 2	2200	2341	1168	2264	2108	1663	1371	2294	2172	1759	0.332682	0.000868795	0.0565772	-3.69548e-06	0.466713	0.999652	1.59391e-06	0.744443	0.999988	0.0477015	0.774547	0.840492
ENSG00000169884.14	WNT10B	protein_coding	260.163	165.874	445.568	58.1526	141.365	350.738	859.046	233.725	111.546	90.1671	HGNC:12775	2601	chr12	48965340	-	ENSG00000169884	7480	Wnt family member 10B	293	149	355	63	173	403	742	280	93	93	-0.935562	0.000900121	0.0584305	1.47299e-06	0.366207	0.999652	-3.70657e-06	0.0454685	0.999988	0.38535	0.338842	0.456174
ENSG00000163155.12	LYSMD1	protein_coding	396.017	240.461	342.648	248.303	266.388	322.888	424.892	313.025	260.275	451.805	HGNC:32070	2508	chr1	151159748	-	ENSG00000163155	#N/A	LysM domain containing 1	446	216	273	269	326	371	367	375	217	466	-0.426136	0.000912935	0.0588978	2.21248e-06	0.575239	0.999652	-1.66125e-06	0.664151	0.999988	0.247025	0.0616247	0.112591
ENSG00000263327.6	TAPT1-AS1	lncRNA	142.069	22.2649	125.512	82.1521	52.297	92.2537	329.957	228.717	229.09	435.323	HGNC:26832	2763	chr4	16226685	+	ENSG00000263327	#N/A	TAPT1 antisense RNA 1 (head to head)	160	20	100	89	64	106	285	274	191	449	-0.795662	0.0009131	0.0588978	-8.52171e-07	0.671893	0.999652	-1.68231e-06	0.420471	0.999988	1.83648	2.94257e-10	2.42956e-09
ENSG00000111725.11	PRKAB1	protein_coding	1133.89	1448.33	973.974	1178.74	1497.82	1129.67	971.347	1309.7	1291.78	985.052	HGNC:9378	6042	chr12	119667864	+	ENSG00000111725	5564	protein kinase AMP-activated non-catalytic subunit beta 1	1277	1301	776	1277	1833	1298	839	1569	1077	1016	0.303041	0.000918819	0.0590798	-1.83643e-06	0.727612	0.999652	1.35507e-06	0.792892	0.999988	-0.107265	0.353165	0.471263
ENSG00000128917.8	DLL4	protein_coding	465.275	482.035	455.609	1255.36	777.1	522.191	834.734	1985.83	670.477	476.044	HGNC:2910	4754	chr15	40929340	+	ENSG00000128917	54567	delta like canonical Notch ligand 4	524	433	363	1360	951	600	721	2379	559	491	0.590288	0.000928765	0.0591769	-5.83e-06	0.0763681	0.984182	3.24993e-06	0.286637	0.999988	0.509378	0.0959127	0.163304
ENSG00000181754.7	AMIGO1	protein_coding	320.543	110.211	435.527	239.995	360.359	406.439	354.27	285.479	154.725	388.785	HGNC:20824	5141	chr1	109504178	-	ENSG00000181754	57463	adhesion molecule with Ig like domain 1	361	99	347	260	441	467	306	342	129	401	-0.636371	0.00092904	0.0591769	1.35027e-06	0.611912	0.999652	-1.91863e-06	0.474858	0.999988	-0.0752423	0.78571	0.849392
ENSG00000273271.1	AP000254.2	lncRNA	60.3792	131.363	70.2867	111.69	124.205	86.1615	16.2084	29.2157	91.1561	38.7816	#N/A	520	chr21	31666728	-	ENSG00000273271	#N/A		68	118	56	121	152	99	14	35	76	40	0.673787	0.000924855	0.0591769	-1.17703e-06	0.622423	0.999652	1.02649e-06	0.671441	0.999988	-1.11958	0.000499151	0.0015822
ENSG00000214765.8	SEPTIN7P2	transcribed_unprocessed_pseudogene	823.111	893.936	818.339	1573.81	1282.91	1051.34	681.911	1288.83	1558.05	956.935	HGNC:32339	4496	chr7	45723780	-	ENSG00000214765	#N/A	septin 7 pseudogene 2	927	803	652	1705	1570	1208	589	1544	1299	987	0.46621	0.000935429	0.0593983	-8.00999e-06	0.0624122	0.960471	2.80658e-06	0.454997	0.999988	0.0296751	0.88294	0.919137
ENSG00000184867.14	ARMCX2	protein_coding	1607.15	752.554	1296.54	1075.36	1208.55	1389.9	831.26	560.106	470.173	1018.99	HGNC:16869	3548	chrX	101655281	-	ENSG00000184867	9823	armadillo repeat containing X-linked 2	1810	676	1033	1165	1479	1597	718	671	392	1051	-0.504409	0.000950134	0.0601447	1.64491e-06	0.632924	0.999652	-1.56842e-06	0.645923	0.999988	-0.779148	1.04861e-05	4.49258e-05
ENSG00000001167.14	NFYA	protein_coding	954.524	582.227	854.737	791.983	537.678	740.641	1209.84	860.61	771.228	1304.03	HGNC:7804	3811	chr6	41072945	+	ENSG00000001167	4800	nuclear transcription factor Y subunit alpha	1075	523	681	858	658	851	1045	1031	643	1345	-0.402669	0.000969619	0.0611	6.7203e-07	0.873542	0.999652	-3.25492e-07	0.934994	0.999988	0.452994	0.00371719	0.00969108
ENSG00000172716.16	SLFN11	protein_coding	2207.39	1770.06	2183.91	1869.19	1518.25	2188.85	2778.59	2166.13	1772.75	2554.74	HGNC:26633	5982	chr17	35350305	-	ENSG00000172716	91607	schlafen family member 11	2486	1590	1740	2025	1858	2515	2400	2595	1478	2635	-0.316032	0.00097122	0.0611	1.40183e-06	0.786735	0.999652	7.24352e-07	0.885726	0.999988	0.236891	0.0397834	0.0777587
ENSG00000120868.14	APAF1	protein_coding	1076.17	873.898	845.951	659.063	755.855	971.275	1590.74	1036.74	1230.61	1604.59	HGNC:576	7759	chr12	98645290	+	ENSG00000120868	317	apoptotic peptidase activating factor 1	1212	785	674	714	925	1116	1374	1242	1026	1655	-0.326673	0.000984933	0.0613942	3.59242e-06	0.482524	0.999652	-2.48031e-06	0.609749	0.999988	0.635238	3.09233e-06	1.44529e-05
ENSG00000121680.16	PEX16	protein_coding	826.662	1141.08	784.45	1313.51	1106.41	881.632	756.007	1057.61	797.615	672.86	HGNC:8857	3019	chr11	45909663	-	ENSG00000121680	9409	peroxisomal biogenesis factor 16	931	1025	625	1423	1354	1013	653	1267	665	694	0.361849	0.000981303	0.0613942	-2.87228e-06	0.534465	0.999652	4.93712e-06	0.296832	0.999988	-0.276503	0.0327425	0.0657902
ENSG00000177788.6	AL162595.1	lncRNA	190.905	105.758	199.564	136.613	121.754	160.139	175.977	120.202	81.5607	178.395	#N/A	8197	chr1	229256892	-	ENSG00000177788	105373159		215	95	159	148	149	184	152	144	68	184	-0.534076	0.000984411	0.0613942	1.90863e-06	0.539746	0.999652	-8.98535e-07	0.765176	0.999988	-0.139426	0.417015	0.534911
ENSG00000184163.3	C1QTNF12	protein_coding	16.8707	27.8311	37.6536	75.6907	68.6398	43.5159	16.2084	121.036	82.7601	30.0557	HGNC:32308	1794	chr1	1242446	-	ENSG00000184163	388581	C1q and TNF related 12	19	25	30	82	84	50	14	145	69	31	0.985034	0.000997406	0.0619821	-2.50461e-06	0.134111	0.999652	1.30319e-06	0.404703	0.999988	0.199503	0.581753	0.685203
ENSG00000251580.3	LINC02482	lncRNA	95.0085	54.549	144.339	101.536	63.7369	95.735	118.09	53.4229	22.789	58.1723	HGNC:53458	3817	chr4	6648695	-	ENSG00000251580	#N/A	long intergenic non-protein coding RNA 2482	107	49	115	110	78	110	102	64	19	60	-0.654535	0.00102335	0.0634012	2.00365e-06	0.425253	0.999652	-8.501e-07	0.725716	0.999988	-0.567441	0.0675253	0.121546
ENSG00000135069.14	PSAT1	protein_coding	164.267	67.908	80.3277	48.9221	46.577	66.1442	82.1998	38.3977	40.7803	66.8982	HGNC:19129	2206	chr9	78297125	+	ENSG00000135069	29968	phosphoserine aminotransferase 1	185	61	64	53	57	76	71	46	34	69	-0.663777	0.00105425	0.0649624	8.84865e-07	0.711534	0.999652	-2.47648e-06	0.319698	0.999988	-0.432758	0.123401	0.201384
ENSG00000254529.1	MRGPRX7P	unprocessed_pseudogene	64.8189	15.5854	16.3166	5.53835	6.53712	29.5908	38.2056	27.5462	2.39884	13.5735	HGNC:54331	952	chr11	18863558	-	ENSG00000254529	#N/A	MAS related GPR family member X7, pseudogene	73	14	13	6	8	34	33	33	2	14	-1.23898	0.00105493	0.0649624	-6.24265e-08	0.957192	#N/A	-2.55889e-08	0.983792	0.999988	0.0750714	0.871649	0.911208
ENSG00000172731.14	LRRC20	protein_coding	546.965	399.655	2776.33	356.3	415.107	567.447	470.044	298.835	141.532	346.125	HGNC:23421	3625	chr10	70298970	-	ENSG00000172731	55222	leucine rich repeat containing 20	616	359	2212	386	508	652	406	358	118	357	-0.814734	0.0010692	0.0652502	4.03204e-06	0.0630238	0.960471	-1.91584e-06	0.340597	0.999988	-1.10085	0.00479809	0.0121949
ENSG00000256087.7	ZNF432	protein_coding	661.508	1034.21	579.866	783.676	874.34	743.252	810.421	1004.18	1254.6	792.113	HGNC:20810	5986	chr19	52031378	-	ENSG00000256087	9668	zinc finger protein 432	745	929	462	849	1070	854	700	1203	1046	817	0.363463	0.00106689	0.0652502	-2.18434e-06	0.629971	0.999652	1.95395e-06	0.662829	0.999988	0.297192	0.0343269	0.0685063
ENSG00000257769.1	AC026401.1	lncRNA	9.76723	52.3225	8.78584	35.9992	18.7942	14.7954	18.5239	41.7367	61.1705	23.2689	#N/A	530	chr16	15608474	+	ENSG00000257769	#N/A		11	47	7	39	23	17	16	50	51	24	1.08685	0.0010666	0.0652502	-9.5833e-07	0.472765	0.999652	1.83599e-06	0.197683	0.999988	0.622727	0.0668243	0.120527
ENSG00000216775.3	AL109918.1	transcribed_unprocessed_pseudogene	277.034	215.97	205.84	146.766	118.485	178.415	210.709	95.9943	136.734	224.933	#N/A	3821	chr6	52664366	+	ENSG00000216775	730101		312	194	164	159	145	205	182	115	114	232	-0.502952	0.00108157	0.0655211	3.1238e-06	0.353064	0.999652	-1.38207e-06	0.66469	0.999988	-0.221019	0.331541	0.448301
ENSG00000255085.8	AF186192.2	transcribed_unprocessed_pseudogene	90.5688	18.9252	90.3687	50.7682	37.5884	35.683	71.7801	13.3557	11.9942	49.4465	#N/A	1680	chr8	144700353	+	ENSG00000255085	#N/A		102	17	72	55	46	41	62	16	10	51	-1.06362	0.00108045	0.0655211	1.62099e-06	0.242819	0.999652	-1.9767e-06	0.169581	0.999988	-0.699434	0.0564127	0.10455
ENSG00000280734.3	LINC01232	lncRNA	92.3447	35.6239	74.0521	50.7682	63.7369	103.568	107.67	77.6302	71.9653	172.578	HGNC:49755	6199	chr13	99486962	-	ENSG00000280734	#N/A	long intergenic non-protein coding RNA 1232	104	32	59	55	78	119	93	93	60	178	-0.658071	0.00108329	0.0655211	3.43298e-07	0.88797	0.999652	-4.50139e-07	0.848833	0.999988	0.578198	0.0123629	0.0281331
ENSG00000261342.1	AC006538.1	lncRNA	30.1896	13.3589	13.8063	7.38446	8.1714	21.758	50.9407	16.6947	4.79769	44.5988	#N/A	1585	chr19	2727743	-	ENSG00000261342	#N/A		34	12	11	8	10	25	44	20	4	46	-0.0752523	0.00111362	0.0671563	9.93651e-07	0.398393	#N/A	8.0918e-08	0.944942	0.999988	0.636707	0.0916968	0.157254
ENSG00000162621.6	LRRC53	protein_coding	90.5688	11.1325	36.3985	15.692	33.5027	34.8127	18.5239	6.67787	19.1907	97.9234	HGNC:25255	3859	chr1	74469878	-	ENSG00000162621	105378803	leucine rich repeat containing 53	102	10	29	17	41	40	16	8	16	101	-0.0681571	0.00112067	0.0673823	9.88887e-07	0.413411	0.999652	-1.35921e-06	0.273177	0.999988	-0.186686	0.659844	0.750309
ENSG00000229116.3	AL137026.1	lncRNA	55.0516	135.816	51.4599	169.843	164.245	93.9943	20.8394	53.4229	74.3641	74.6545	#N/A	3052	chr10	44282489	-	ENSG00000229116	#N/A		62	122	41	184	201	108	18	64	62	77	0.769388	0.00113157	0.067639	-7.15087e-07	0.71887	0.999652	4.07666e-06	0.0787284	0.999988	-0.811069	0.012823	0.029052
ENSG00000276517.1	AL133243.3	lncRNA	60.3792	73.4742	25.1024	78.4599	99.6911	57.441	303.329	479.137	683.67	464.409	#N/A	3004	chr2	32526504	+	ENSG00000276517	#N/A		68	66	20	85	122	66	262	574	570	479	0.5696	0.0011314	0.067639	-3.17097e-06	0.295057	0.999652	1.79742e-06	0.537847	0.999988	2.85185	4.51593e-29	2.08042e-27
ENSG00000095485.18	CWF19L1	protein_coding	1158.75	1436.09	1015.39	1445.51	1443.07	1240.2	922.722	1247.93	1350.55	869.677	HGNC:25613	3985	chr10	100232298	-	ENSG00000095485	55280	CWF19 like cell cycle control factor 1	1305	1290	809	1566	1766	1425	797	1495	1126	897	0.335226	0.00114638	0.0683234	-5.41767e-06	0.290361	0.999652	1.81516e-06	0.702951	0.999988	-0.248594	0.0269603	0.055636
ENSG00000213411.2	RBM22P2	processed_pseudogene	76.3619	43.4166	67.7765	39.6915	27.7828	73.977	61.3604	29.2157	29.9855	48.477	HGNC:39695	1814	chr13	30539597	-	ENSG00000213411	#N/A	RNA binding motif protein 22 pseudogene 2	86	39	54	43	34	85	53	35	25	50	-0.724266	0.00115331	0.068536	3.18037e-07	0.882421	0.999652	-6.07254e-07	0.772131	0.999988	-0.347276	0.128569	0.208211
ENSG00000079215.14	SLC1A3	protein_coding	811.568	273.858	668.979	273.225	141.365	237.597	219.971	288.818	229.09	638.926	HGNC:10941	6265	chr5	36606355	+	ENSG00000079215	6507	solute carrier family 1 member 3	914	246	533	296	173	273	190	346	191	659	-0.701652	0.00117492	0.0694158	4.24233e-08	0.986282	0.999993	-2.32019e-07	0.917628	0.999988	-0.100325	0.765651	0.833609
ENSG00000084774.14	CAD	protein_coding	1926.81	1802.34	1871.38	1215.67	1381.78	1767.62	3360.93	2266.3	1621.62	2605.15	HGNC:1424	8443	chr2	27217369	+	ENSG00000084774	790	carbamoyl-phosphate synthetase 2, aspartate transcarbamylase, and dihydroorotase	2170	1619	1491	1317	1691	2031	2903	2715	1352	2687	-0.366544	0.00117363	0.0694158	7.00118e-06	0.160607	0.999652	-9.65367e-07	0.824705	0.999988	0.535242	0.00171404	0.00484344
ENSG00000286733.1	AC090164.5	lncRNA	8.8793	25.6047	6.2756	11.0767	37.5884	13.0548	19.6817	35.8935	81.5607	21.3299	#N/A	7483	chr15	101602786	-	ENSG00000286733	#N/A		10	23	5	12	46	15	17	43	68	22	1.0315	0.00117834	0.0694165	-2.88114e-07	0.836938	0.999652	-1.81356e-07	0.895745	0.999988	1.05328	0.00704864	0.0170893
ENSG00000171681.12	ATF7IP	protein_coding	2163.88	1284.69	2020.74	1619.04	1438.17	2065.26	5632.43	5144.46	4911.63	7310.32	HGNC:20092	13189	chr12	14365632	+	ENSG00000171681	55729	activating transcription factor 7 interacting protein	2437	1154	1610	1754	1760	2373	4865	6163	4095	7540	-0.362135	0.00118534	0.0696275	-9.74496e-07	0.8291	0.999652	-3.8756e-07	0.928943	0.999988	1.70892	1.01176e-40	9.60177e-39
ENSG00000284691.1	AC073111.4	protein_coding	768.947	342.88	513.344	475.375	451.061	589.205	439.943	261.272	208.699	373.273	#N/A	4333	chr7	150400702	+	ENSG00000284691	#N/A		866	308	409	515	552	677	380	313	174	385	-0.496873	0.00118991	0.0696952	3.82317e-07	0.913126	0.999652	-1.86152e-06	0.578194	0.999988	-0.711847	6.58603e-05	0.000246276
ENSG00000257038.1	AP002761.3	lncRNA	99.4481	105.758	109.195	251.995	201.016	109.66	156.295	290.487	239.884	162.883	#N/A	1695	chr11	73307235	-	ENSG00000257038	#N/A	ARHGEF17 antisense RNA 1	112	95	87	273	246	126	135	348	200	168	0.559592	0.00119757	0.0697431	-3.33469e-06	0.275746	0.999652	1.29557e-06	0.656675	0.999988	0.522831	0.0216021	0.0458789
ENSG00000287712.1	AC005865.2	lncRNA	1.77586	12.2457	5.02048	10.1536	6.53712	1.74064	17.3662	101.003	58.7717	31.9948	#N/A	1256	chr12	3300698	+	ENSG00000287712	#N/A		2	11	4	11	8	2	15	121	49	33	1.29888	0.00119518	0.0697431	-2.94096e-07	0.792144	0.999652	1.24317e-06	0.289429	0.999988	3.02259	2.3815e-12	2.50012e-11
ENSG00000143434.15	SEMA6C	protein_coding	2232.26	1137.74	3034.88	1417.82	1346.65	1624.01	1954.27	1611.87	1570.04	2024.4	HGNC:10740	5809	chr1	151131685	-	ENSG00000143434	10500	semaphorin 6C	2514	1022	2418	1536	1648	1866	1688	1931	1309	2088	-0.457824	0.00121111	0.0702545	1.41017e-06	0.702804	0.999652	-5.35275e-06	0.174439	0.999988	0.044537	0.819985	0.875003
ENSG00000147439.13	BIN3	protein_coding	861.292	1388.22	881.095	1246.13	1345.01	1119.23	1287.41	1503.35	1564.05	1089.76	HGNC:1054	5080	chr8	22620418	-	ENSG00000147439	55909	bridging integrator 3	970	1247	702	1350	1646	1286	1112	1801	1304	1124	0.352035	0.00121325	0.0702545	-1.28056e-06	0.782236	0.999652	2.66507e-06	0.567409	0.999988	0.256489	0.0409972	0.0798472
ENSG00000160179.18	ABCG1	protein_coding	875.499	832.708	681.53	1030.13	967.494	610.963	1493.49	2974.15	2054.61	1172.17	HGNC:73	6121	chr21	42199689	+	ENSG00000160179	9619	ATP binding cassette subfamily G member 1	986	748	543	1116	1184	702	1290	3563	1713	1209	0.462992	0.0012368	0.071403	-5.93229e-06	0.1376	0.999652	9.85039e-08	0.980246	0.999988	1.12477	3.86959e-09	2.76746e-08
ENSG00000265527.1	MIR5690	miRNA	5.32758	0	11.2961	5.53835	1.63428	3.48127	60.2027	12.521	28.7861	97.9234	HGNC:43490	73	chr6	35664717	-	ENSG00000265527	100847048	microRNA 5690	6	0	9	6	2	4	52	15	24	101	-0.0633285	0.00124009	0.071403	8.86814e-07	0.430523	#N/A	-9.54252e-07	0.362506	0.999988	3.22025	1.16769e-09	8.96979e-09
ENSG00000189195.14	BTBD8	protein_coding	300.12	188.139	278.637	196.611	196.931	268.058	545.298	433.227	444.985	606.931	HGNC:21019	8342	chr1	92080305	+	ENSG00000189195	284697	BTB domain containing 8	338	169	222	213	241	308	471	519	371	626	-0.374212	0.00125524	0.0719265	6.84668e-07	0.873164	0.999652	-2.08173e-06	0.618455	0.999988	1.09276	3.22274e-20	7.30096e-19
ENSG00000267858.6	MZF1-AS1	lncRNA	113.655	82.3802	123.002	63.691	74.3597	100.087	196.817	115.193	105.549	182.273	HGNC:51271	3838	chr19	58559129	+	ENSG00000267858	100131691	MZF1 antisense RNA 1	128	74	98	69	91	115	170	138	88	188	-0.520956	0.00125623	0.0719265	3.41453e-06	0.28924	0.999652	-1.79945e-06	0.551155	0.999988	0.668758	6.25556e-05	0.000235091
ENSG00000213963.6	AC019080.1	lncRNA	206.888	63.455	130.533	64.614	98.0568	138.381	314.906	227.882	208.699	289.892	#N/A	7171	chr2	177283508	-	ENSG00000213963	100130691		233	57	104	70	120	159	272	273	174	299	-0.610372	0.00126082	0.071987	-1.69318e-07	0.946841	0.999699	-3.47243e-06	0.214166	0.999988	1.18999	9.70411e-08	5.68948e-07
ENSG00000120129.6	DUSP1	protein_coding	27691.9	4736.86	7466.71	5970.34	3979.47	9891.16	8876.42	6797.23	5289.45	7407.28	HGNC:3064	2013	chr5	172768096	-	ENSG00000120129	1843	dual specificity phosphatase 1	31187	4255	5949	6468	4870	11365	7667	8143	4410	7640	-0.72177	0.00126724	0.0720404	-3.01231e-06	0.199356	0.999652	-6.51958e-07	0.672107	0.999988	-0.25498	0.466845	0.582361
ENSG00000143147.14	GPR161	protein_coding	862.18	659.041	684.041	626.756	540.13	845.949	1243.42	813.03	610.506	1306.94	HGNC:23694	11224	chr1	168079543	-	ENSG00000143147	23432	G protein-coupled receptor 161	971	592	545	679	661	972	1074	974	509	1348	-0.442615	0.00126883	0.0720404	2.31559e-06	0.543258	0.999652	1.68718e-06	0.653098	0.999988	0.446623	0.00524399	0.0131789
ENSG00000106236.4	NPTX2	protein_coding	47.0603	40.0768	43.9292	141.228	203.468	93.9943	26.6281	65.9439	235.087	22.2994	HGNC:7953	3029	chr7	98617285	+	ENSG00000106236	4885	neuronal pentraxin 2	53	36	35	153	249	108	23	79	196	23	0.991454	0.00128157	0.072562	-3.35712e-06	0.0359103	0.93387	-6.64111e-07	0.633477	0.999988	-0.38977	0.338517	0.455843
ENSG00000170175.11	CHRNB1	protein_coding	521.215	417.467	1296.54	412.607	459.233	510.006	342.692	199.501	115.144	250.141	HGNC:1961	4332	chr17	7445061	+	ENSG00000170175	1140	cholinergic receptor nicotinic beta 1 subunit	587	375	1033	447	562	586	296	239	96	258	-0.596154	0.00128759	0.0727009	6.67098e-06	0.040017	0.94811	-2.6224e-06	0.356734	0.999988	-1.35521	1.54431e-06	7.55774e-06
ENSG00000144026.12	ZNF514	protein_coding	1450.88	988.562	1523.72	1388.28	1174.23	1552.65	1889.44	1407.36	1150.25	1783.95	HGNC:25894	9384	chr2	95145000	-	ENSG00000144026	84874	zinc finger protein 514	1634	888	1214	1504	1437	1784	1632	1686	959	1840	-0.341489	0.00129734	0.0730487	1.07301e-06	0.823362	0.999652	-3.30999e-07	0.941448	0.999988	0.199557	0.151691	0.238888
ENSG00000248092.8	NNT-AS1	lncRNA	703.24	374.051	1132.12	578.757	518.067	594.427	472.36	416.532	377.818	653.469	HGNC:49005	6987	chr5	43571594	-	ENSG00000248092	#N/A	NNT antisense RNA 1	792	336	902	627	634	683	408	499	315	674	-0.466273	0.00131875	0.07405	2.2188e-06	0.536437	0.999652	-2.84664e-06	0.427915	0.999988	-0.394585	0.068921	0.123661
ENSG00000137491.15	SLCO2B1	protein_coding	1577.85	2376.78	1847.54	2559.64	1944.79	1668.4	1967.01	3000.87	3992.87	1255.55	HGNC:10962	10277	chr11	75100563	+	ENSG00000137491	11309	solute carrier organic anion transporter family member 2B1	1777	2135	1472	2773	2380	1917	1699	3595	3329	1295	0.536057	0.00132349	0.074112	-4.43225e-06	0.186505	0.999652	-1.56713e-07	0.95655	0.999988	0.271328	0.184429	0.279696
ENSG00000224689.9	ZNF812P	transcribed_unprocessed_pseudogene	47.9482	15.5854	35.1434	8.30752	9.80568	33.0721	15.0507	3.33893	14.3931	18.4212	HGNC:33242	2332	chr19	9689924	-	ENSG00000224689	#N/A	zinc finger protein 812, pseudogene	54	14	28	9	12	38	13	4	12	19	-0.0769822	0.00133171	0.0741644	3.15181e-07	0.787395	#N/A	-1.44167e-06	0.249912	0.999988	-0.740933	0.0546601	0.101815
ENSG00000264364.3	DYNLL2	protein_coding	6676.34	4655.59	7146.66	5542.96	5098.95	5590.05	3091.18	2336.42	1886.69	2929.95	HGNC:24596	6807	chr17	58083419	+	ENSG00000264364	140735	dynein light chain LC8-type 2	7519	4182	5694	6005	6240	6423	2670	2799	1573	3022	-0.321825	0.00132839	0.0741644	3.88561e-06	0.448293	0.999652	-2.5173e-06	0.605261	0.999988	-1.17786	1.96954e-19	4.19944e-18
ENSG00000104368.18	PLAT	protein_coding	2422.27	2122.96	2359.63	6570.32	5058.1	3134.89	3270.63	7176.2	4271.14	2729.25	HGNC:9051	7085	chr8	42174718	-	ENSG00000104368	5327	plasminogen activator, tissue type	2728	1907	1880	7118	6190	3602	2825	8597	3561	2815	0.561935	0.00133802	0.0743128	-6.77323e-06	0.0473915	0.952715	1.96698e-06	0.513414	0.999988	0.242731	0.380564	0.49932
ENSG00000146410.12	MTFR2	protein_coding	27.5258	106.872	23.8473	57.2296	60.4684	45.2565	47.4675	65.1092	82.7601	24.2385	HGNC:21115	2450	chr6	136231024	-	ENSG00000146410	113115	mitochondrial fission regulator 2	31	96	19	62	74	52	41	78	69	25	0.850504	0.00135261	0.0747268	-8.18253e-07	0.633466	0.999652	1.11148e-06	0.532328	0.999988	0.0494856	0.86702	0.907483
ENSG00000254995.4	STX16-NPEPL1	protein_coding	55.0516	139.156	115.471	137.536	128.291	83.5505	151.664	217.031	275.867	102.771	HGNC:41993	3859	chr20	58651434	+	ENSG00000254995	#N/A	STX16-NPEPL1 readthrough (NMD candidate)	62	125	92	149	157	96	131	260	230	106	0.615551	0.0013528	0.0747268	-3.84207e-07	0.877551	0.999652	9.40109e-08	0.973495	0.999988	0.706806	0.00171303	0.00484124
ENSG00000132475.10	H3-3B	protein_coding	18746.9	21572.5	14519.2	28241.9	25080.5	20388.1	10956.9	16401.7	14425.4	10825.9	HGNC:4765	6134	chr17	75776434	-	ENSG00000132475	3021	H3.3 histone B	21113	19378	11568	30596	30693	23426	9464	19649	12027	11166	0.371026	0.00135959	0.0748988	-6.48845e-06	0.171315	0.999652	4.03657e-06	0.36476	0.999988	-0.694416	7.12182e-07	3.66822e-06
ENSG00000084463.8	WBP11	protein_coding	1886.85	2379.01	1978.07	2417.49	2355.81	1909.48	1117.22	1439.08	1772.75	1330.21	HGNC:16461	5258	chr12	14784582	-	ENSG00000084463	51729	WW domain binding protein 11	2125	2137	1576	2619	2883	2194	965	1724	1478	1372	0.27814	0.00137234	0.0749928	-2.66992e-06	0.635878	0.999652	1.5675e-06	0.773278	0.999988	-0.602352	4.55545e-08	2.79413e-07
ENSG00000139618.15	BRCA2	protein_coding	44.3965	143.609	43.9292	60.9218	102.96	90.5131	127.352	211.188	668.078	303.466	HGNC:1101	12807	chr13	32315086	+	ENSG00000139618	675	BRCA2 DNA repair associated	50	129	35	66	126	104	110	253	557	313	0.630791	0.00136939	0.0749928	-8.76951e-07	0.726246	0.999652	2.1195e-06	0.414372	0.999988	1.87324	6.71824e-07	3.47501e-06
ENSG00000196335.13	STK31	protein_coding	12.431	31.1709	8.78584	35.0762	49.8455	40.0346	39.3633	99.3333	121.142	63.02	HGNC:11407	6147	chr7	23710203	+	ENSG00000196335	56164	serine/threonine kinase 31	14	28	7	38	61	46	34	119	101	65	0.828864	0.00136715	0.0749928	-2.12765e-06	0.268518	0.999652	2.52283e-06	0.191764	0.999988	1.30657	0.00029105	0.000966504
ENSG00000279631.1	AL158211.5	TEC	52.3878	25.6047	47.6946	29.5378	22.0628	62.6629	114.617	80.1344	70.7659	130.888	#N/A	2518	chr10	22252072	+	ENSG00000279631	#N/A		59	23	38	32	27	72	99	96	59	135	-0.680592	0.00139116	0.075818	-2.89241e-07	0.894907	0.999652	1.48361e-07	0.948559	0.999988	1.31636	1.471e-09	1.1144e-08
ENSG00000116396.14	KCNC4	protein_coding	1027.33	536.584	1022.92	918.442	682.312	1201.04	2635.03	2212.88	1713.97	2519.83	HGNC:6236	25042	chr1	110211343	+	ENSG00000116396	3749	potassium voltage-gated channel subfamily C member 4	1157	482	815	995	835	1380	2276	2651	1429	2599	-0.415075	0.00140157	0.076182	-2.46241e-06	0.537564	0.999652	1.33689e-07	0.974937	0.999988	1.3348	2.57597e-14	3.36642e-13
ENSG00000080947.15	CROCCP3	transcribed_unprocessed_pseudogene	571.827	438.619	513.344	446.76	412.656	619.666	1757.46	1287.16	1223.41	1640.46	HGNC:29405	6905	chr1	16467436	-	ENSG00000080947	114819	CROCC pseudogene 3	644	394	409	484	505	712	1518	1542	1020	1692	-0.324419	0.00143515	0.0777413	5.88327e-07	0.905333	0.999652	-9.8513e-08	0.982001	0.999988	1.54998	4.36195e-48	6.2556e-46
ENSG00000131094.4	C1QL1	protein_coding	22.1982	81.2669	16.3166	41.5376	71.9083	28.7205	23.1549	31.7199	31.185	17.4517	HGNC:24182	1527	chr17	44959693	-	ENSG00000131094	#N/A	complement C1q like 1	25	73	13	45	88	33	20	38	26	18	0.870967	0.00144533	0.0777413	4.087e-07	0.81251	0.999652	9.66609e-07	0.571607	0.999988	-0.577929	0.0641091	0.116413
ENSG00000161277.11	THAP8	protein_coding	173.146	145.835	188.268	98.7672	102.96	161.879	144.718	82.6386	62.3699	108.588	HGNC:23191	1803	chr19	36034984	-	ENSG00000161277	199745	THAP domain containing 8	195	131	150	107	126	186	125	99	52	112	-0.515354	0.00144552	0.0777413	3.31554e-06	0.299867	0.999652	-1.03158e-06	0.72927	0.999988	-0.534841	0.00584355	0.0144946
ENSG00000229585.4	RPL21P44	processed_pseudogene	114.543	263.839	89.1136	168.92	183.857	106.179	61.3604	62.605	110.347	60.1114	HGNC:33820	472	chr4	53986587	-	ENSG00000229585	#N/A	ribosomal protein L21 pseudogene 44	129	237	71	183	225	122	53	75	92	62	0.586085	0.00144304	0.0777413	3.35082e-07	0.903484	0.999652	7.55618e-07	0.779744	0.999988	-0.980542	3.45898e-05	0.000135617
ENSG00000161513.12	FDXR	protein_coding	375.594	270.519	412.935	286.148	353.822	427.326	404.053	229.552	182.312	253.05	HGNC:3642	3599	chr17	74862497	-	ENSG00000161513	2232	ferredoxin reductase	423	243	329	310	433	491	349	275	152	261	-0.400103	0.00145327	0.0779526	3.64953e-06	0.381393	0.999652	-3.58164e-06	0.379333	0.999988	-0.416241	0.0214709	0.0456443
ENSG00000145723.17	GIN1	protein_coding	248.62	199.271	312.525	168.92	202.651	280.242	175.977	106.846	129.538	185.182	HGNC:25959	4169	chr5	103086000	-	ENSG00000145723	54826	gypsy retrotransposon integrase 1	280	179	249	183	248	322	152	128	108	191	-0.443582	0.00146043	0.0781311	3.61951e-06	0.33116	0.999652	-2.38205e-06	0.502294	0.999988	-0.648987	1.81955e-05	7.49191e-05
ENSG00000004799.8	PDK4	protein_coding	3580.13	3348.64	7818.15	4826.67	2904.12	4556.11	2424.32	2027.57	1543.66	2724.4	HGNC:8812	4544	chr7	95583499	-	ENSG00000004799	5166	pyruvate dehydrogenase kinase 4	4032	3008	6229	5229	3554	5235	2094	2429	1287	2810	-0.387096	0.00146445	0.078141	3.97366e-06	0.365995	0.999652	1.45121e-06	0.730105	0.999988	-1.00814	1.64381e-05	6.81511e-05
ENSG00000110881.12	ASIC1	protein_coding	341.853	179.233	291.188	116.305	209.188	276.761	255.861	214.526	187.11	278.258	HGNC:100	5745	chr12	50057548	+	ENSG00000110881	41	acid sensing ion channel subunit 1	385	161	232	126	256	318	221	257	156	287	-0.51841	0.00149578	0.0793552	1.54525e-06	0.617347	0.999652	-3.10331e-06	0.327723	0.999988	0.0289426	0.861644	0.903728
ENSG00000157350.13	ST3GAL2	protein_coding	1495.27	1358.16	1604.04	1175.98	1246.14	1635.33	2922.15	2151.94	1450.1	2141.71	HGNC:10863	9745	chr16	70375977	-	ENSG00000157350	6483	ST3 beta-galactoside alpha-2,3-sialyltransferase 2	1684	1220	1278	1274	1525	1879	2524	2578	1209	2209	-0.313764	0.00149637	0.0793552	5.11546e-06	0.33613	0.999652	-3.52518e-07	0.941063	0.999988	0.587441	0.000184715	0.000638426
ENSG00000255112.3	CHMP1B	protein_coding	1752.77	2067.3	1883.94	2759.02	1826.31	1629.24	1132.27	1778.82	1821.92	1097.52	HGNC:24287	3032	chr18	11851413	+	ENSG00000255112	57132	charged multivesicular body protein 1B	1974	1857	1501	2989	2235	1872	978	2131	1519	1132	0.370055	0.00149888	0.0793552	-7.56592e-06	0.13067	0.999652	2.1814e-06	0.624025	0.999988	-0.464245	0.00259007	0.00702289
ENSG00000174197.16	MGA	protein_coding	1060.19	810.443	1014.14	838.136	888.231	1061.79	4424.9	3409.05	2943.38	4205.86	HGNC:14010	17651	chr15	41621224	+	ENSG00000174197	23269	MAX dimerization protein MGA	1194	728	808	908	1087	1220	3822	4084	2454	4338	-0.289918	0.00150659	0.0795565	3.13574e-06	0.568014	0.999652	-1.38987e-06	0.787392	0.999988	1.971	1.45553e-85	9.60213e-83
ENSG00000116183.11	PAPPA2	protein_coding	711.232	460.884	828.38	132.92	540.13	667.534	2286.54	1343.92	519.35	848.347	HGNC:14615	10926	chr1	176463171	+	ENSG00000116183	60676	pappalysin 2	801	414	660	144	661	767	1975	1610	433	875	-0.685275	0.00152907	0.0802367	3.92029e-06	0.109347	0.999652	-3.68871e-06	0.130372	0.999988	1.09289	0.00268888	0.00726037
ENSG00000121152.10	NCAPH	protein_coding	23.0862	84.6067	15.0614	45.2298	31.0513	33.9424	21.9971	72.6218	51.5751	18.4212	HGNC:1112	6545	chr2	96335766	+	ENSG00000121152	23397	non-SMC condensin I complex subunit H	26	76	12	49	38	39	19	87	43	19	0.937611	0.00153128	0.0802367	-1.89858e-06	0.228037	0.999652	2.5593e-06	0.125557	0.999988	0.00390751	0.991725	0.994529
ENSG00000245213.7	AC105285.1	lncRNA	95.0085	44.5298	41.419	34.1531	46.577	79.1989	158.611	107.681	98.3526	256.928	#N/A	7661	chr4	173094868	-	ENSG00000245213	101930370	GALNT7 divergent transcript	107	40	33	37	57	91	137	129	82	265	-0.617905	0.00152554	0.0802367	5.44557e-07	0.828332	0.999652	3.18849e-07	0.89879	0.999988	1.36759	1.74512e-07	9.85833e-07
ENSG00000099219.14	ERMP1	protein_coding	603.792	421.92	602.458	450.452	323.587	507.395	870.624	776.302	744.841	1055.83	HGNC:23703	6528	chr9	5765076	-	ENSG00000099219	79956	endoplasmic reticulum metallopeptidase 1	680	379	480	488	396	583	752	930	621	1089	-0.350219	0.00155599	0.0813223	-2.40664e-07	0.955795	0.999699	1.88881e-07	0.966834	0.999988	0.831009	1.5639e-08	1.02657e-07
ENSG00000165886.5	UBTD1	protein_coding	425.318	847.18	515.855	503.066	501.724	322.018	267.439	457.434	313.049	190.03	HGNC:25683	1647	chr10	97498924	+	ENSG00000165886	80019	ubiquitin domain containing 1	479	761	411	545	614	370	231	548	261	196	0.463499	0.0015665	0.0816624	4.89523e-07	0.889955	0.999652	9.13889e-07	0.792789	0.999988	-0.743437	0.00105246	0.00312302
ENSG00000160803.8	UBQLN4	protein_coding	1820.26	1422.73	1481.04	1264.59	1168.51	1449.95	1461.07	904.016	647.688	1208.05	HGNC:1237	3884	chr1	156035299	-	ENSG00000160803	56893	ubiquilin 4	2050	1278	1180	1370	1430	1666	1262	1083	540	1246	-0.380434	0.00157721	0.0818024	4.49062e-06	0.313392	0.999652	-2.92835e-07	0.942244	0.999988	-0.468696	0.00562857	0.0140194
ENSG00000285581.1	AC091196.1	lncRNA	35.5172	3.33974	35.1434	26.7687	12.2571	33.0721	624.024	466.616	251.879	511.917	#N/A	2432	chr11	1464582	-	ENSG00000285581	#N/A		40	3	28	29	15	38	539	559	210	528	-0.801543	0.00157426	0.0818024	-1.4209e-06	0.451183	0.999652	-6.04509e-07	0.750868	0.999988	4.2816	6.97701e-35	4.73532e-33
ENSG00000145348.17	TBCK	protein_coding	815.119	388.523	776.92	527.066	365.262	550.911	1329.09	1215.37	1228.21	1636.58	HGNC:28261	10829	chr4	106041599	-	ENSG00000145348	93627	TBC1 domain containing kinase	918	349	619	571	447	633	1148	1456	1024	1688	-0.417835	0.00159225	0.0823725	-1.58501e-06	0.681699	0.999652	-2.2053e-06	0.568173	0.999988	1.26339	1.5602e-11	1.5017e-10
ENSG00000162738.6	VANGL2	protein_coding	240.629	113.551	293.698	201.227	272.925	409.049	313.749	269.619	233.887	346.125	HGNC:15511	5354	chr1	160400564	+	ENSG00000162738	57216	VANGL planar cell polarity protein 2	271	102	234	218	334	470	271	323	195	357	-0.448247	0.00160123	0.0826277	-7.29645e-07	0.833791	0.999652	-1.60846e-06	0.644227	0.999988	0.202293	0.405049	0.523635
ENSG00000089737.17	DDX24	protein_coding	4986.61	6562.58	5547.63	6882.32	6491.36	5284.57	5112.6	5962.5	6524.85	4507.39	HGNC:13266	8607	chr14	94048287	-	ENSG00000089737	#N/A	DEAD-box helicase 24	5616	5895	4420	7456	7944	6072	4416	7143	5440	4649	0.283378	0.00163286	0.0840471	-2.245e-06	0.684337	0.999652	5.84762e-07	0.914791	0.999988	-0.110273	0.235702	0.341532
ENSG00000105376.5	ICAM5	protein_coding	39.9568	47.8696	32.6331	167.073	165.879	69.6254	93.7773	224.543	94.7543	76.5936	HGNC:5348	3935	chr19	10289952	+	ENSG00000105376	7087	intercellular adhesion molecule 5	45	43	26	181	203	80	81	269	79	79	0.757804	0.00164198	0.0843035	-2.03075e-06	0.301565	0.999652	1.94222e-06	0.326711	0.999988	0.512479	0.143849	0.228678
ENSG00000131370.16	SH3BP5	protein_coding	5990.86	7684.73	6226.65	9912.72	9066.17	6404.67	4747.91	6281.37	4983.6	4592.71	HGNC:10827	4616	chr3	15254353	-	ENSG00000131370	9467	SH3 domain binding protein 5	6747	6903	4961	10739	11095	7359	4101	7525	4155	4737	0.323117	0.00165118	0.0844524	-1.5831e-06	0.746859	0.999652	4.01792e-06	0.421789	0.999988	-0.525366	5.10303e-05	0.000194639
ENSG00000183891.6	TTC32	protein_coding	387.137	464.223	391.598	655.371	519.701	429.937	248.915	374.795	370.621	236.568	HGNC:32954	1995	chr2	19896631	-	ENSG00000183891	130502	tetratricopeptide repeat domain 32	436	417	312	710	636	494	215	449	309	244	0.384088	0.00165317	0.0844524	-5.5677e-06	0.208995	0.999652	2.25823e-06	0.580463	0.999988	-0.628814	1.22663e-05	5.19589e-05
ENSG00000137801.11	THBS1	protein_coding	21889.2	11453.1	16621.6	11316.7	13163.3	13918.1	43576.3	23489.4	27843.4	33353.1	HGNC:11785	9158	chr15	39581079	+	ENSG00000137801	7057	thrombospondin 1	24652	10288	13243	12260	16109	15992	37639	28140	23214	34401	-0.412139	0.00166347	0.0847664	2.32974e-06	0.561412	0.999652	-8.42624e-06	0.0638373	0.999988	1.1004	1.35214e-11	1.3087e-10
ENSG00000115207.13	GTF3C2	protein_coding	1433.12	2033.9	1575.18	1881.19	1967.67	1630.11	1845.44	2353.11	2498.4	1477.58	HGNC:4665	5839	chr2	27325849	-	ENSG00000115207	2976	general transcription factor IIIC subunit 2	1614	1827	1255	2038	2408	1873	1594	2819	2083	1524	0.334528	0.00167441	0.085111	-2.68179e-06	0.576156	0.999652	4.08882e-07	0.931301	0.999988	0.203072	0.080159	0.140454
ENSG00000163872.16	YEATS2	protein_coding	1510.37	1193.4	1434.6	1094.75	1041.85	1368.14	2185.82	1821.39	1964.65	2445.18	HGNC:25489	10232	chr3	183697797	+	ENSG00000163872	55689	YEATS domain containing 2	1701	1072	1143	1186	1275	1572	1888	2182	1638	2522	-0.272027	0.00169516	0.0859513	1.47551e-06	0.793408	0.999652	-1.5938e-06	0.765454	0.999988	0.722838	1.07666e-12	1.17479e-11
ENSG00000123810.8	B9D2	protein_coding	174.922	312.822	140.573	328.609	258.216	191.47	153.98	170.286	176.315	99.8625	HGNC:28636	1312	chr19	41354417	-	ENSG00000123810	80776	B9 domain containing 2	197	281	112	356	316	220	133	204	147	103	0.513262	0.00170586	0.0862794	-1.68591e-06	0.579471	0.999652	1.87401e-06	0.543402	0.999988	-0.593781	0.00165568	0.00469625
ENSG00000060718.22	COL11A1	protein_coding	3151.26	844.953	2209.01	925.827	2748.04	2146.2	3476.71	2242.09	2686.7	5344.1	HGNC:2186	9091	chr1	102876467	-	ENSG00000060718	1301	collagen type XI alpha 1 chain	3549	759	1760	1003	3363	2466	3003	2686	2240	5512	-0.627518	0.00173014	0.0864118	2.31156e-06	0.360959	0.999652	-5.54509e-06	0.0495612	0.999988	0.70748	0.0185829	0.040236
ENSG00000126016.15	AMOT	protein_coding	1003.36	750.328	2004.43	767.984	714.18	1213.22	1912.59	1763.79	1426.11	2034.09	HGNC:17810	8502	chrX	112774503	-	ENSG00000126016	#N/A	angiomotin	1130	674	1597	832	874	1394	1652	2113	1189	2098	-0.474894	0.00172913	0.0864118	1.95202e-06	0.572495	0.999652	-1.43164e-06	0.672981	0.999988	0.773164	0.000335257	0.00110089
ENSG00000131400.8	NAPSA	protein_coding	110.991	46.7563	86.6033	71.9985	42.4913	81.8099	76.4111	27.5462	22.789	40.7206	HGNC:13395	3581	chr19	50358477	-	ENSG00000131400	9476	napsin A aspartic peptidase	125	42	69	78	52	94	66	33	19	42	-0.688359	0.0017424	0.0864118	2.77545e-07	0.897069	0.999652	-1.23953e-06	0.56445	0.999988	-0.81471	0.00279891	0.00753066
ENSG00000162365.12	CYP4A22	protein_coding	24.862	34.5106	20.0819	35.0762	45.7598	32.2018	26.6281	109.35	209.899	38.7816	HGNC:20575	3853	chr1	47137435	+	ENSG00000162365	284541	cytochrome P450 family 4 subfamily A member 22	28	31	16	38	56	37	23	131	175	40	0.88565	0.00172192	0.0864118	-3.15944e-06	0.0775019	0.984182	2.99563e-07	0.850611	0.999988	1.1761	0.000854642	0.00258438
ENSG00000167747.14	C19orf48	protein_coding	469.715	729.176	375.281	585.219	617.758	531.764	435.312	661.109	502.558	416.902	HGNC:29667	3256	chr19	50797704	-	ENSG00000167747	84798	chromosome 19 open reading frame 48	529	655	299	634	756	611	376	792	419	430	0.364026	0.00172335	0.0864118	-2.48508e-06	0.567655	0.999652	5.7668e-06	0.208785	0.999988	-0.12391	0.421554	0.539286
ENSG00000174485.15	DENND4A	protein_coding	823.111	1237.93	677.765	965.518	935.625	818.099	2332.85	2750.45	3830.95	2649.75	HGNC:24321	10623	chr15	65658046	-	ENSG00000174485	10260	DENN domain containing 4A	927	1112	540	1046	1145	940	2015	3295	3194	2733	0.322328	0.00173694	0.0864118	-2.43153e-06	0.621509	0.999652	2.79789e-06	0.564174	0.999988	1.65214	9.74919e-27	3.79666e-25
ENSG00000186019.11	AC021092.1	lncRNA	46.1723	21.1517	31.378	20.3073	4.0857	30.4611	16.2084	5.84313	1.19942	26.1776	#N/A	5982	chr19	44103007	-	ENSG00000186019	#N/A		52	19	25	22	5	35	14	7	1	27	-0.0520336	0.00172366	0.0864118	3.74607e-07	0.683278	#N/A	5.81048e-07	0.528483	0.999988	-1.06374	0.0200342	0.0429612
ENSG00000188747.8	NOXA1	protein_coding	523.878	711.364	687.806	1016.29	1029.6	857.263	561.506	695.333	569.725	419.81	HGNC:10668	1678	chr9	137423350	+	ENSG00000188747	10811	NADPH oxidase activator 1	590	639	548	1101	1260	985	485	833	475	433	0.313884	0.00173973	0.0864118	-2.91393e-06	0.556651	0.999652	2.81057e-06	0.561678	0.999988	-0.484746	0.0089048	0.021039
ENSG00000128274.17	A4GALT	protein_coding	3946.85	5870.14	2623.2	3505.77	5096.5	3258.47	3738.36	3803.05	3168.87	2100.99	HGNC:18149	3358	chr22	42692121	-	ENSG00000128274	53947	alpha 1,4-galactosyltransferase (P blood group)	4445	5273	2090	3798	6237	3744	3229	4556	2642	2167	0.350298	0.00174781	0.0864699	7.74726e-07	0.867672	0.999652	-8.6168e-07	0.844911	0.999988	-0.286967	0.163195	0.253222
ENSG00000255491.3	AC100858.3	lncRNA	55.9396	15.5854	47.6946	22.1534	8.98854	60.0519	32.4168	0.834733	19.1907	18.4212	#N/A	4850	chr8	124811042	-	ENSG00000255491	105375743		63	14	38	24	11	69	28	1	16	19	-0.0444543	0.00177455	0.0875803	-3.75946e-08	0.964495	0.999699	-1.18781e-06	0.206877	0.999988	-0.76059	0.0792522	0.139087
ENSG00000005486.17	RHBDD2	protein_coding	1545.89	2534.86	1258.89	1797.19	2241.42	1721.49	973.663	1166.96	985.925	837.682	HGNC:23082	2390	chr7	75842602	+	ENSG00000005486	57414	rhomboid domain containing 2	1741	2277	1003	1947	2743	1978	841	1398	822	864	0.3268	0.00178944	0.0876992	3.96442e-07	0.936457	0.999652	4.05086e-06	0.404679	0.999988	-0.863222	8.62903e-08	5.1027e-07
ENSG00000133872.14	SARAF	protein_coding	5903.84	6948.88	5558.93	7428.77	6984.91	5603.98	2834.16	3388.18	3815.36	2755.43	HGNC:28789	2999	chr8	30063003	-	ENSG00000133872	51669	store-operated calcium entry associated regulatory factor	6649	6242	4429	8048	8548	6439	2448	4059	3181	2842	0.271432	0.00178402	0.0876992	-3.84815e-06	0.504465	0.999652	7.43438e-07	0.89289	0.999988	-0.99968	1.098e-30	5.71253e-29
ENSG00000235173.7	HGH1	protein_coding	440.413	436.392	429.251	256.61	299.073	407.309	481.622	230.386	141.532	342.247	HGNC:24161	2817	chr8	144137774	+	ENSG00000235173	#N/A	HGH1 homolog	496	392	342	278	366	468	416	276	118	353	-0.515891	0.00178987	0.0876992	6.66586e-06	0.0604385	0.958815	-2.65842e-07	0.927531	0.999988	-0.400174	0.0878212	0.151547
ENSG00000167182.15	SP2	protein_coding	838.206	1400.46	940.085	1182.44	1255.94	1043.51	930.826	1142.75	1228.21	853.194	HGNC:11207	3642	chr17	47896150	+	ENSG00000167182	6668	Sp2 transcription factor	944	1258	749	1281	1537	1199	804	1369	1024	880	0.329883	0.00179736	0.0878549	-6.43984e-07	0.887849	0.999652	2.44529e-06	0.599684	0.999988	-0.0919506	0.426794	0.544195
ENSG00000079616.13	KIF22	protein_coding	826.662	1232.36	1282.73	1440.89	1713.54	1284.59	864.835	1156.94	955.939	727.154	HGNC:6391	4311	chr16	29790719	+	ENSG00000079616	3835	kinesin family member 22	931	1107	1022	1561	2097	1476	747	1386	797	750	0.308828	0.00180983	0.0882357	6.39183e-08	0.991658	0.999993	1.66305e-06	0.735264	0.999988	-0.475032	0.0068912	0.0167568
ENSG00000196396.10	PTPN1	protein_coding	1368.3	1811.25	1360.55	2137.8	1778.91	1559.61	1426.34	1720.39	2017.43	1358.32	HGNC:9642	4041	chr20	50510321	+	ENSG00000196396	5770	protein tyrosine phosphatase non-receptor type 1	1541	1627	1084	2316	2177	1792	1232	2061	1682	1401	0.329934	0.0018138	0.0882357	-4.48145e-06	0.372874	0.999652	2.57537e-06	0.59145	0.999988	-0.0335987	0.764155	0.832482
ENSG00000280401.1	AC022532.1	TEC	84.3533	158.081	43.9292	130.151	62.9198	44.3862	81.0421	95.9943	131.936	56.2333	#N/A	1728	chr10	70434829	+	ENSG00000280401	#N/A		95	142	35	141	77	51	70	115	110	58	0.641251	0.00182146	0.088397	-1.88369e-06	0.425532	0.999652	1.15481e-06	0.623314	0.999988	0.0921993	0.754608	0.825071
ENSG00000131584.19	ACAP3	protein_coding	4987.5	5120.93	5181.14	3088.55	3922.27	5333.31	6142.99	3735.43	2848.63	4447.28	HGNC:16754	8707	chr1	1292390	-	ENSG00000131584	116983	ArfGAP with coiled-coil, ankyrin repeat and PH domains 3	5617	4600	4128	3346	4800	6128	5306	4475	2375	4587	-0.381696	0.00183926	0.088628	7.7019e-06	0.106145	0.999652	-1.14406e-06	0.780087	0.999988	-0.119285	0.495399	0.608435
ENSG00000143624.14	INTS3	protein_coding	5823.93	2685.15	5517.51	4957.74	4115.93	5352.46	5975.12	4530.1	4287.93	6628.74	HGNC:26153	10467	chr1	153728050	+	ENSG00000143624	65123	integrator complex subunit 3	6559	2412	4396	5371	5037	6150	5161	5427	3575	6837	-0.402242	0.00183169	0.088628	-8.9792e-07	0.82032	0.999652	-2.0676e-06	0.603472	0.999988	0.171709	0.317353	0.433453
ENSG00000165288.11	BRWD3	protein_coding	522.991	733.629	554.763	796.599	1006.72	735.419	1879.02	2075.98	3104.1	2376.34	HGNC:17342	14234	chrX	80669503	-	ENSG00000165288	254065	bromodomain and WD repeat domain containing 3	589	659	442	863	1232	845	1623	2487	2588	2451	0.308854	0.00183792	0.088628	-5.59441e-07	0.908644	0.999652	1.41741e-06	0.772801	0.999988	1.69018	1.01394e-19	2.20903e-18
ENSG00000179240.12	GVQW3	protein_coding	462.611	241.574	458.119	313.84	321.136	480.416	699.277	639.406	542.139	749.454	HGNC:51239	20110	chr11	76381303	+	ENSG00000179240	100506127	GVQW motif containing 3	521	217	365	340	393	552	604	766	452	773	-0.398543	0.00184672	0.0886673	-1.07824e-06	0.782238	0.999652	-1.63662e-06	0.672933	0.999988	0.810603	4.38633e-08	2.6973e-07
ENSG00000215883.10	CYB5RL	protein_coding	666.835	419.694	411.68	288.917	480.478	583.983	754.849	631.893	508.555	731.032	HGNC:32220	8926	chr1	54169651	-	ENSG00000215883	606495	cytochrome b5 reductase like	751	377	328	313	588	671	652	757	424	754	-0.343416	0.00184878	0.0886673	1.37682e-06	0.760907	0.999652	-2.42312e-06	0.584521	0.999988	0.457868	0.0179337	0.0390251
ENSG00000196678.14	ERI2	protein_coding	362.275	326.181	455.609	251.072	249.228	359.441	327.642	209.518	271.069	381.998	HGNC:30541	6761	chr16	20780193	-	ENSG00000196678	112479	ERI1 exoribonuclease family member 2	408	293	363	272	305	413	283	251	226	394	-0.398819	0.0018561	0.0888096	4.33205e-06	0.28718	0.999652	-1.80021e-06	0.634094	0.999988	-0.162454	0.301856	0.416738
ENSG00000101040.19	ZMYND8	protein_coding	2128.37	1839.08	1842.52	1368.89	1331.94	1603.13	2898.99	1946.6	1992.24	2636.18	HGNC:9397	7625	chr20	47209214	-	ENSG00000101040	23613	zinc finger MYND-type containing 8	2397	1652	1468	1483	1630	1842	2504	2332	1661	2719	-0.296185	0.00187086	0.0893061	5.56086e-06	0.314787	0.999652	-2.77749e-06	0.585756	0.999988	0.47025	0.00146009	0.00420131
ENSG00000168447.11	SCNN1B	protein_coding	402.232	320.615	187.013	414.453	377.519	127.066	167.873	391.49	243.483	141.553	HGNC:10600	3881	chr16	23278231	+	ENSG00000168447	6338	sodium channel epithelial 1 subunit beta	453	288	149	449	462	146	145	469	203	146	0.627549	0.00189368	0.0901844	-2.9232e-06	0.247476	0.999652	-3.87146e-07	0.869418	0.999988	-0.386482	0.174611	0.267562
ENSG00000156103.16	MMP16	protein_coding	295.681	148.062	217.136	130.151	272.108	246.3	862.519	519.204	455.78	950.148	HGNC:7162	12108	chr8	88032011	-	ENSG00000156103	4325	matrix metallopeptidase 16	333	133	173	141	333	283	745	622	380	980	-0.493232	0.00191181	0.0908356	4.09184e-06	0.224705	0.999652	-3.51725e-06	0.283646	0.999988	1.59085	3.08255e-12	3.19541e-11
ENSG00000189120.5	SP6	protein_coding	32.8534	40.0768	20.0819	64.614	51.4798	29.5908	13.8929	66.7787	73.1647	33.9339	HGNC:14530	4045	chr17	47844908	-	ENSG00000189120	80320	Sp6 transcription factor	37	36	16	70	63	34	12	80	61	35	0.84162	0.00192471	0.0910336	-2.85121e-06	0.117388	0.999652	1.33666e-06	0.422138	0.999988	0.134101	0.649479	0.741796
ENSG00000274286.2	ADRA2B	protein_coding	190.017	136.929	233.452	592.603	1979.11	759.788	153.98	806.352	274.668	179.365	HGNC:282	3696	chr2	96112876	-	ENSG00000274286	#N/A	adrenoceptor alpha 2B	214	123	186	642	2422	873	133	966	229	185	0.7184	0.00192491	0.0910336	-3.84185e-06	0.0779603	0.984182	9.86395e-07	0.622799	0.999988	-0.69391	0.171099	0.263079
ENSG00000125703.15	ATG4C	protein_coding	529.206	378.504	533.426	444.914	420.01	555.263	323.011	236.23	304.653	450.836	HGNC:16040	3116	chr1	62784132	+	ENSG00000125703	84938	autophagy related 4C cysteine peptidase	596	340	425	482	514	638	279	283	254	465	-0.333144	0.00193769	0.0914259	1.5637e-06	0.733918	0.999652	-8.75056e-07	0.841875	0.999988	-0.53533	0.000356762	0.00116548
ENSG00000187479.8	C11orf96	protein_coding	1006.02	3537.89	1114.55	4157.45	2100.87	1352.47	568.452	1518.38	758.035	1214.83	HGNC:38675	1913	chr11	43925342	+	ENSG00000187479	387763	chromosome 11 open reading frame 96	1133	3178	888	4504	2571	1554	491	1819	632	1253	0.700125	0.00195062	0.0918233	-1.97615e-08	0.975641	0.999993	0.756569	0.00103492	0.999988	-0.856448	0.00499947	0.012625
ENSG00000146221.10	TCTE1	protein_coding	23.0862	26.7179	15.0614	64.614	44.9427	26.1095	49.783	94.3249	113.945	23.2689	HGNC:11693	3086	chr6	44278734	-	ENSG00000146221	202500	t-complex-associated-testis-expressed 1	26	24	12	70	55	30	43	113	95	24	0.8652	0.00195744	0.091932	-3.08755e-06	0.0839069	0.992628	1.15984e-07	0.942947	0.999988	0.914007	0.00398924	0.0103245
ENSG00000162543.6	UBXN10	protein_coding	119.87	101.305	74.0521	294.455	270.473	169.712	189.87	388.151	311.85	124.101	HGNC:26354	5562	chr1	20186096	+	ENSG00000162543	127733	UBX domain protein 10	135	91	59	319	331	195	164	465	260	128	0.669599	0.00196403	0.0920297	-5.89872e-06	0.0258252	0.887788	7.0741e-07	0.74909	0.999988	0.468693	0.117942	0.193981
ENSG00000213901.11	SLC23A3	protein_coding	81.6895	51.2093	58.9907	29.5378	22.8799	34.8127	99.566	58.4313	41.9798	96.9539	HGNC:20601	3601	chr2	219161465	-	ENSG00000213901	151295	solute carrier family 23 member 3	92	46	47	32	28	40	86	70	35	100	-0.617128	0.0019731	0.0922426	2.17568e-06	0.377871	0.999652	-8.00996e-07	0.730427	0.999988	0.61011	0.0390921	0.076539
ENSG00000154319.16	FAM167A	protein_coding	62.1551	170.327	91.6238	200.304	100.508	82.6802	63.6759	70.9523	235.087	57.2028	HGNC:15549	5049	chr8	11421476	-	ENSG00000154319	83648	family with sequence similarity 167 member A	70	153	73	217	123	95	55	85	196	59	0.709147	0.00198261	0.0922636	-1.4824e-06	0.467551	0.999652	5.74382e-07	0.78208	0.999988	-0.184026	0.548662	0.656495
ENSG00000251396.7	LINC01301	lncRNA	93.2326	33.3974	67.7765	36.9223	19.6114	31.3314	63.6759	43.4061	14.3931	104.71	HGNC:50464	9858	chr8	60289928	-	ENSG00000251396	#N/A	long intergenic non-protein coding RNA 1301	105	30	54	40	24	36	55	52	12	108	-0.856591	0.00198193	0.0922636	1.11319e-06	0.483461	0.999652	4.05687e-08	0.980193	0.999988	0.171837	0.626701	0.723555
ENSG00000197852.12	INKA2	protein_coding	773.387	1192.29	754.327	1248.9	943.797	860.745	737.483	941.579	1356.55	1004.44	HGNC:28045	6393	chr1	111680630	-	ENSG00000197852	55924	inka box actin regulator 2	871	1071	601	1353	1155	989	637	1128	1131	1036	0.345202	0.00200137	0.0925031	-3.16949e-06	0.488438	0.999652	4.85536e-06	0.297238	0.999988	0.0731112	0.647087	0.739667
ENSG00000215835.2	AL596087.1	processed_pseudogene	337.413	652.362	490.752	664.601	511.53	402.087	297.54	353.092	400.607	258.867	#N/A	1969	chr1	166275629	-	ENSG00000215835	#N/A		380	586	391	720	626	462	257	423	334	267	0.398077	0.00199481	0.0925031	-6.05513e-08	0.984922	0.999993	2.05676e-06	0.602665	0.999988	-0.613431	0.000130822	0.000464246
ENSG00000238098.9	ABCA17P	transcribed_unitary_pseudogene	130.526	53.4358	81.5828	75.6907	54.7484	89.6428	81.0421	39.2325	52.7746	124.101	HGNC:32972	6574	chr16	2339150	+	ENSG00000238098	650655	ATP binding cassette subfamily A member 17, pseudogene	147	48	65	82	67	103	70	47	44	128	-0.626915	0.00199917	0.0925031	4.25705e-07	0.85492	0.999652	-5.49089e-07	0.810103	0.999988	-0.171096	0.485348	0.59924
ENSG00000185070.11	FLRT2	protein_coding	3340.39	2122.96	3068.77	3007.32	2854.27	4018.26	4765.28	2995.86	2043.81	6166.27	HGNC:3761	34901	chr14	85530144	+	ENSG00000185070	23768	fibronectin leucine rich transmembrane protein 2	3762	1907	2445	3258	3493	4617	4116	3589	1704	6360	-0.494512	0.00201229	0.0927973	2.37896e-06	0.464894	0.999652	1.4158e-06	0.661047	0.999988	0.285055	0.167596	0.258761
ENSG00000106028.11	SSBP1	protein_coding	1885.96	2570.48	1964.26	2435.95	2252.04	1949.51	775.689	988.324	1295.38	928.818	HGNC:11317	4975	chr7	141738334	+	ENSG00000106028	6742	single stranded DNA binding protein 1	2124	2309	1565	2639	2756	2240	670	1184	1080	958	0.28651	0.0020399	0.093664	-2.76116e-06	0.610323	0.999652	2.2872e-06	0.664169	0.999988	-1.11332	3.24554e-19	6.77987e-18
ENSG00000164241.13	C5orf63	protein_coding	289.465	182.572	289.933	179.996	158.525	220.19	268.597	177.798	254.277	295.709	HGNC:40051	7190	chr5	127042558	-	ENSG00000164241	401207	chromosome 5 open reading frame 63	326	164	231	195	194	253	232	213	212	305	-0.395292	0.00204027	0.093664	1.07469e-06	0.780015	0.999652	-3.85528e-06	0.326468	0.999988	0.19048	0.259298	0.369122
ENSG00000174871.11	CNIH2	protein_coding	27.5258	42.3033	28.8678	50.7682	56.3827	26.1095	23.1549	47.5798	65.9682	26.1776	HGNC:28744	2078	chr11	66278175	+	ENSG00000174871	254263	cornichon family AMPA receptor auxiliary protein 2	31	38	23	55	69	30	20	57	55	27	0.704404	0.00206564	0.0946156	-1.28522e-06	0.526691	0.999652	3.79845e-08	0.987166	0.999988	0.0314095	0.898583	0.9304
ENSG00000030419.16	IKZF2	protein_coding	170.482	121.344	163.166	81.2291	111.131	156.657	511.723	404.846	453.381	624.383	HGNC:13177	12240	chr2	212999691	-	ENSG00000030419	22807	IKAROS family zinc finger 2	192	109	130	88	136	180	442	485	378	644	-0.40659	0.00208118	0.0951137	2.38991e-06	0.532867	0.999652	-2.28429e-06	0.540012	0.999988	1.8982	2.77969e-31	1.49573e-29
ENSG00000167994.13	RAB3IL1	protein_coding	4310.9	3130.45	4215.95	2430.41	3701.64	4122.7	4460.79	3100.2	2042.62	2452.93	HGNC:9780	3191	chr11	61897301	-	ENSG00000167994	5866	RAB3A interacting protein like 1	4855	2812	3359	2633	4530	4737	3853	3714	1703	2530	-0.340447	0.0021131	0.0961411	4.5195e-06	0.35373	0.999652	-6.66966e-06	0.180567	0.999988	-0.264026	0.194609	0.292298
ENSG00000177191.2	B3GNT8	protein_coding	340.965	220.423	277.382	200.304	165.062	217.58	225.76	143.574	101.951	135.735	HGNC:24139	1874	chr19	41425359	-	ENSG00000177191	374907	UDP-GlcNAc:betaGal beta-1,3-N-acetylglucosaminyltransferase 8	384	198	221	217	202	250	195	172	85	140	-0.386666	0.00210923	0.0961411	1.45059e-06	0.709776	0.999652	-2.9234e-06	0.451809	0.999988	-0.61766	0.00383426	0.0099627
ENSG00000136492.9	BRIP1	protein_coding	22.1982	95.7391	38.9087	38.7684	58.8341	28.7205	27.7859	89.3165	110.347	60.1114	HGNC:20473	10125	chr17	61679139	-	ENSG00000136492	83990	BRCA1 interacting helicase 1	25	86	31	42	72	33	24	107	92	62	0.788453	0.00212186	0.096325	3.48095e-07	0.843738	0.999652	1.22779e-06	0.488288	0.999988	0.554821	0.0707031	0.126232
ENSG00000139637.14	C12orf10	protein_coding	1611.59	2009.41	1546.31	2033.5	2063.28	1571.79	981.767	1222.05	910.361	761.088	HGNC:17590	2500	chr12	53299695	+	ENSG00000139637	#N/A	MYG1 exonuclease	1815	1805	1232	2203	2525	1806	848	1464	759	785	0.266231	0.00214167	0.096793	-1.53251e-06	0.782378	0.999652	2.19441e-06	0.686529	0.999988	-0.880961	1.67587e-11	1.60741e-10
ENSG00000183808.11	RBM12B	protein_coding	458.172	331.747	490.752	358.146	281.096	444.732	1954.27	1628.56	1775.14	2123.29	HGNC:32310	7618	chr8	93729356	-	ENSG00000183808	389677	RNA binding motif protein 12B	516	298	391	388	344	511	1688	1951	1480	2190	-0.318902	0.00213865	0.096793	-5.53704e-07	0.906397	0.999652	-1.13124e-06	0.807262	0.999988	2.2549	3.54162e-70	1.21688e-67
ENSG00000117616.18	RSRP1	protein_coding	6782.01	4693.44	6770.12	6496.48	5264.83	6725.82	4559.2	3176.16	3207.25	4883.57	HGNC:25234	6730	chr1	25242249	-	ENSG00000117616	57035	arginine and serine rich protein 1	7638	4216	5394	7038	6443	7728	3938	3805	2674	5037	-0.31748	0.00215146	0.0970205	1.42717e-06	0.771702	0.999652	-6.76888e-07	0.884581	0.999988	-0.639043	7.11179e-07	3.66363e-06
ENSG00000171502.15	COL24A1	protein_coding	322.318	109.098	193.289	115.382	263.936	315.055	182.924	110.185	580.52	737.819	HGNC:20821	9568	chr1	85729233	-	ENSG00000171502	255631	collagen type XXIV alpha 1 chain	363	98	154	125	323	362	158	132	484	761	-0.512397	0.00219139	0.0986029	1.84326e-07	0.951419	0.999699	-5.19081e-06	0.113232	0.999988	0.781144	0.0546415	0.101795
ENSG00000088543.15	C3orf18	protein_coding	1124.12	763.687	1294.03	833.521	1037.77	997.384	764.111	415.697	339.436	573.967	HGNC:24837	3244	chr3	50558025	-	ENSG00000088543	51161	chromosome 3 open reading frame 18	1266	686	1031	903	1270	1146	660	498	283	592	-0.411066	0.00221198	0.098626	6.34679e-06	0.134037	0.999652	-4.52287e-06	0.257695	0.999988	-0.965463	4.37425e-08	2.69087e-07
ENSG00000158286.13	RNF207	protein_coding	471.491	185.912	366.495	287.994	345.65	424.715	334.588	190.319	242.283	332.552	HGNC:32947	6595	chr1	6205475	+	ENSG00000158286	388591	ring finger protein 207	531	167	292	312	423	488	289	228	202	343	-0.467135	0.0022161	0.098626	8.16059e-08	0.981245	0.999993	-4.14185e-06	0.227978	0.999988	-0.327982	0.0863181	0.14942
ENSG00000166685.12	COG1	protein_coding	1727.91	2157.47	1796.08	2299.34	2486.56	2127.93	1712.3	2153.61	2245.32	1663.73	HGNC:6545	5317	chr17	73192632	+	ENSG00000166685	9382	component of oligomeric golgi complex 1	1946	1938	1431	2491	3043	2445	1479	2580	1872	1716	0.263671	0.00221277	0.098626	-3.74937e-06	0.516398	0.999652	2.06243e-06	0.707345	0.999988	-0.11434	0.294301	0.408669
ENSG00000235109.7	ZSCAN31	protein_coding	140.293	124.684	230.942	129.228	141.365	189.729	207.236	107.681	58.7717	163.852	HGNC:14097	4957	chr6	28324693	-	ENSG00000235109	64288	zinc finger and SCAN domain containing 31	158	112	184	140	173	218	179	129	49	169	-0.539283	0.00220097	0.098626	5.11638e-06	0.0979167	0.999652	-2.34888e-07	0.928461	0.999988	-0.298139	0.202823	0.302256
ENSG00000287853.1	AL031668.2	lncRNA	24.862	62.3418	13.8063	64.614	70.274	45.2565	16.2084	22.5378	21.5896	2.90862	#N/A	1226	chr20	34132270	+	ENSG00000287853	#N/A		28	56	11	70	86	52	14	27	18	3	0.945151	0.0022051	0.098626	-1.36588e-06	0.323317	0.999652	5.5668e-07	0.691124	0.999988	-1.45927	0.000208712	0.00071385
ENSG00000144893.12	MED12L	protein_coding	55.9396	126.91	42.6741	44.3068	125.84	64.4035	206.078	252.089	683.67	250.141	HGNC:16050	12619	chr3	151085697	+	ENSG00000144893	116931	mediator complex subunit 12L	63	114	34	48	154	74	178	302	570	258	0.568862	0.00223628	0.0990385	4.62989e-07	0.858993	0.999652	-1.37533e-06	0.595831	0.999988	2.07593	6.94806e-10	5.49201e-09
ENSG00000225648.5	SBDSP1	transcribed_unprocessed_pseudogene	808.904	1117.7	699.102	1052.29	868.62	716.272	448.047	683.647	675.274	592.388	HGNC:21646	1239	chr7	72829425	+	ENSG00000225648	155370	SBDS pseudogene 1	911	1004	557	1140	1063	823	387	819	563	611	0.328389	0.00223994	0.0990385	-2.80344e-06	0.55286	0.999652	7.97713e-06	0.250745	0.999988	-0.532738	0.000109246	0.000393092
ENSG00000279088.1	AC022400.8	TEC	705.016	823.802	662.704	1264.59	1152.17	968.664	188.712	257.098	504.957	240.446	#N/A	1236	chr10	73742995	-	ENSG00000279088	#N/A		794	740	528	1370	1410	1113	163	308	421	248	0.426803	0.00223839	0.0990385	-6.47236e-06	0.111668	0.999652	8.34674e-07	0.81955	0.999988	-1.63911	2.4294e-12	2.54716e-11
ENSG00000080546.13	SESN1	protein_coding	1673.75	900.616	2653.32	1285.82	952.785	2208.87	1466.86	793.831	1541.26	1173.14	HGNC:21595	5121	chr6	108986437	-	ENSG00000080546	27244	sestrin 1	1885	809	2114	1393	1166	2538	1267	951	1285	1210	-0.524431	0.0022498	0.0992589	-1.07239e-06	0.711156	0.999652	-4.50091e-06	0.155433	0.999988	-0.246868	0.30633	0.421662
ENSG00000134253.10	TRIM45	protein_coding	351.62	215.97	591.162	508.605	429.816	565.707	347.323	243.742	272.269	392.663	HGNC:19018	4368	chr1	117111060	-	ENSG00000134253	80263	tripartite motif containing 45	396	194	471	551	526	650	300	292	227	405	-0.352453	0.00225809	0.0994096	5.90758e-07	0.891311	0.999652	-1.72604e-06	0.680279	0.999988	-0.481436	0.0458624	0.0877833
ENSG00000144120.13	TMEM177	protein_coding	196.232	112.438	170.696	105.229	137.28	167.971	186.397	136.062	87.5578	156.096	HGNC:28143	2588	chr2	119679167	+	ENSG00000144120	80775	transmembrane protein 177	221	101	136	114	168	193	161	163	73	161	-0.448564	0.00226398	0.0994542	2.00004e-06	0.551884	0.999652	-1.87807e-06	0.567786	0.999988	-0.0641628	0.724303	0.801904
ENSG00000142794.18	NBPF3	protein_coding	388.025	286.104	276.127	213.226	280.279	352.479	510.565	381.473	516.951	736.85	HGNC:25076	6812	chr1	21440128	+	ENSG00000142794	84224	NBPF member 3	437	257	220	231	343	405	441	457	431	760	-0.318611	0.00230355	0.100975	2.37873e-06	0.615643	0.999652	-1.51831e-06	0.735932	0.999988	0.814072	1.1702e-05	4.97154e-05
ENSG00000198914.5	POU3F3	protein_coding	385.361	203.724	436.782	29.5378	323.587	483.026	442.258	98.4985	183.512	163.852	HGNC:9216	4803	chr2	104853287	+	ENSG00000198914	5455	POU class 3 homeobox 3	434	183	348	32	396	555	382	118	153	169	-0.0611166	0.00232663	0.1016	9.53955e-07	0.338489	0.999652	-4.54252e-06	0.00869868	0.999988	-0.379167	0.339137	0.456514
ENSG00000255121.2	CCDC84-DT	lncRNA	47.0603	18.9252	47.6946	18.4612	9.80568	34.8127	71.7801	48.4145	44.3786	66.8982	HGNC:54215	1506	chr11	118994824	-	ENSG00000255121	#N/A	CENATAC divergent transcript	53	17	38	20	12	40	62	58	37	69	-0.758791	0.00232777	0.1016	-2.67211e-07	0.879193	0.999652	-7.10363e-07	0.691782	0.999988	1.04142	0.000295727	0.000980652
ENSG00000127903.14	ZNF835	protein_coding	64.8189	42.3033	64.0111	35.9992	25.3313	45.2565	125.036	72.6218	76.763	125.071	HGNC:34332	3474	chr19	56661980	-	ENSG00000127903	90485	zinc finger protein 835	73	38	51	39	31	52	108	87	64	129	-0.542423	0.00234467	0.102119	1.43833e-06	0.595446	0.999652	-1.00645e-06	0.699722	0.999988	1.08516	6.43006e-07	3.33379e-06
ENSG00000103494.14	RPGRIP1L	protein_coding	161.603	150.288	194.544	125.536	121.754	202.784	364.689	253.759	266.272	469.257	HGNC:29168	12387	chr16	53598153	-	ENSG00000103494	23322	RPGRIP1 like	182	135	155	136	149	233	315	304	222	484	-0.415728	0.00236367	0.102508	3.25737e-06	0.383676	0.999652	7.57108e-07	0.83197	0.999988	1.05629	2.12711e-11	2.01386e-10
ENSG00000105146.13	AURKC	protein_coding	75.474	128.023	62.756	87.6905	135.645	101.827	32.4168	78.4649	100.751	47.5074	HGNC:11391	1948	chr19	57230802	+	ENSG00000105146	6795	aurora kinase C	85	115	50	95	166	117	28	94	84	49	0.55825	0.00235868	0.102508	-2.25576e-06	0.392934	0.999652	1.375e-06	0.595606	0.999988	-0.642035	0.0107138	0.0247927
ENSG00000125967.16	NECAB3	protein_coding	1062.85	493.168	1450.92	597.218	683.129	648.387	882.201	676.969	575.722	945.301	HGNC:15851	4342	chr20	33657087	-	ENSG00000125967	63941	N-terminal EF-hand calcium binding protein 3	1197	443	1156	647	836	745	762	811	480	975	-0.494348	0.00237136	0.102623	3.06037e-06	0.346933	0.999652	-5.23939e-06	0.127909	0.999988	-0.0568295	0.791331	0.853454
ENSG00000160460.16	SPTBN4	protein_coding	225.534	146.948	287.423	139.382	225.531	223.672	364.689	222.039	206.301	371.333	HGNC:14896	11767	chr19	40466241	+	ENSG00000160460	57731	spectrin beta, non-erythrocytic 4	254	132	229	151	276	257	315	266	172	383	-0.462562	0.00237952	0.102758	5.27556e-06	0.142164	0.999652	-3.60615e-06	0.284725	0.999988	0.445257	0.0157645	0.0348566
ENSG00000109472.14	CPE	protein_coding	6042.36	4791.41	8616.4	4202.68	10653.9	10483	5349.94	3534.26	1800.33	3324.55	HGNC:2303	3119	chr4	165361194	+	ENSG00000109472	1363	carboxypeptidase E	6805	4304	6865	4553	13038	12045	4621	4234	1501	3429	-0.414921	0.00239197	0.103077	8.82959e-06	0.0482607	0.952715	-3.4435e-06	0.3726	0.999988	-1.05441	0.000392827	0.00127358
ENSG00000114923.17	SLC4A3	protein_coding	115.431	66.7947	92.8789	46.1529	92.3368	114.882	119.248	73.4565	93.5549	151.248	HGNC:11029	4952	chr2	219627394	+	ENSG00000114923	6508	solute carrier family 4 member 3	130	60	74	50	113	132	103	88	78	156	-0.496985	0.0024075	0.103528	2.32272e-06	0.437433	0.999652	-2.55875e-06	0.385892	0.999988	0.289579	0.196629	0.294716
ENSG00000182504.11	CEP97	protein_coding	371.155	250.48	335.117	235.38	269.656	297.649	636.759	468.285	510.954	806.656	HGNC:26244	8882	chr3	101724593	+	ENSG00000182504	79598	centrosomal protein 97	418	225	267	255	330	342	550	561	426	832	-0.348374	0.00242751	0.104168	3.61631e-06	0.417164	0.999652	-2.55946e-06	0.546769	0.999988	1.02232	2.15269e-13	2.54869e-12
ENSG00000033867.16	SLC4A7	protein_coding	536.309	1231.25	558.529	860.29	831.031	684.07	1753.98	1813.04	3334.39	1813.04	HGNC:11033	9616	chr3	27372721	-	ENSG00000033867	9497	solute carrier family 4 member 7	604	1106	445	932	1017	786	1515	2172	2780	1870	0.436646	0.00243489	0.104266	-2.60835e-07	0.937705	0.999652	1.77913e-06	0.617617	0.999988	1.46446	8.0507e-13	8.90822e-12
ENSG00000149451.18	ADAM33	protein_coding	9124.36	8508.54	13154.9	5757.11	10132.5	11924.2	11525.3	7465.86	3860.94	6162.39	HGNC:15478	5834	chr20	3667965	-	ENSG00000149451	80332	ADAM metallopeptidase domain 33	10276	7643	10481	6237	12400	13701	9955	8944	3219	6356	-0.410043	0.00244637	0.104538	8.45154e-06	0.0564496	0.955974	-2.97638e-06	0.437003	0.999988	-0.417336	0.0911215	0.156438
ENSG00000188735.13	TMEM120B	protein_coding	1654.21	1239.04	1464.73	1283.05	1129.29	1429.06	1694.94	1310.53	820.404	1336.99	HGNC:32008	8449	chr12	121712752	+	ENSG00000188735	144404	transmembrane protein 120B	1863	1113	1167	1390	1382	1642	1464	1570	684	1379	-0.308418	0.00246734	0.105213	2.43886e-06	0.623514	0.999652	2.42395e-07	0.960946	0.999988	-0.0913677	0.571458	0.676873
ENSG00000139160.13	ETFBKMT	protein_coding	324.982	247.141	338.883	219.688	257.399	282.853	460.782	278.801	237.485	395.572	HGNC:28739	6868	chr12	31647160	+	ENSG00000139160	254013	electron transfer flavoprotein subunit beta lysine methyltransferase	366	222	270	238	315	325	398	334	198	408	-0.383474	0.00249313	0.105824	5.52712e-06	0.191506	0.999652	-2.6677e-06	0.490663	0.999988	0.269957	0.0679644	0.122209
ENSG00000168646.13	AXIN2	protein_coding	1586.73	984.109	859.758	625.833	1033.68	1107.91	1814.19	1198.68	853.988	1087.82	HGNC:904	5227	chr17	65528563	-	ENSG00000168646	8313	axin 2	1787	884	685	678	1265	1273	1567	1436	712	1122	-0.333505	0.00250243	0.105824	2.68793e-06	0.564768	0.999652	-6.0384e-06	0.213506	0.999988	0.243479	0.297499	0.412035
ENSG00000226200.7	SGMS1-AS1	lncRNA	353.396	427.486	441.802	567.68	622.661	502.173	566.137	786.319	1062.69	657.347	HGNC:49683	14420	chr10	50623466	+	ENSG00000226200	#N/A	SGMS1 antisense RNA 1	398	384	352	615	762	577	489	942	886	678	0.322009	0.00249314	0.105824	-4.42602e-06	0.362207	0.999652	4.31066e-07	0.92557	0.999988	0.621586	0.000494867	0.00157014
ENSG00000265688.2	MAFG-DT	lncRNA	143.845	37.8504	46.4395	48.9221	44.9427	79.1989	116.932	34.2241	35.9827	70.7763	HGNC:43649	1895	chr17	81927829	+	ENSG00000265688	92659	MAFG divergent transcript	162	34	37	53	55	91	101	41	30	73	-0.730447	0.00249858	0.105824	-4.95475e-08	0.977321	0.999993	-1.35589e-06	0.461392	0.999988	-0.111609	0.71001	0.790165
ENSG00000117362.13	APH1A	protein_coding	5427.91	6995.64	4887.44	6712.48	7107.48	5724.95	2640.81	3022.57	2683.11	2179.52	HGNC:29509	3473	chr1	150265399	-	ENSG00000117362	51107	aph-1 homolog A, gamma-secretase subunit	6113	6284	3894	7272	8698	6578	2281	3621	2237	2248	0.256715	0.0025182	0.106244	-1.7504e-06	0.759372	0.999652	2.50068e-06	0.656562	0.999988	-1.2001	4.83431e-27	1.93284e-25
ENSG00000240747.8	KRBOX1	protein_coding	23.9741	46.7563	32.6331	71.0754	72.7255	50.4784	6.94647	20.8683	29.9855	8.72585	HGNC:38708	2917	chr3	42809483	+	ENSG00000240747	100506243	KRAB box domain containing 1	27	42	26	77	89	58	6	25	25	9	0.776846	0.0025228	0.106244	-1.9136e-06	0.291889	0.999652	9.85984e-07	0.577105	0.999988	-1.59363	4.29317e-06	1.95946e-05
ENSG00000110697.13	PITPNM1	protein_coding	1251.98	838.274	823.359	719.985	551.57	749.344	1033.87	595.165	666.878	802.778	HGNC:9003	6442	chr11	67491768	-	ENSG00000110697	9600	phosphatidylinositol transfer protein membrane associated 1	1410	753	656	780	675	861	893	713	556	828	-0.340007	0.00253099	0.10637	9.00046e-07	0.839884	0.999652	-3.37657e-06	0.447559	0.999988	-0.0916783	0.632848	0.728273
ENSG00000197093.11	GAL3ST4	protein_coding	774.275	585.567	951.381	439.375	547.484	707.569	607.816	266.28	328.642	357.76	HGNC:24145	3264	chr7	100159244	-	ENSG00000197093	79690	galactose-3-O-sulfotransferase 4	872	526	758	476	670	813	525	319	274	369	-0.457665	0.00254232	0.106407	4.07995e-06	0.244592	0.999652	-6.12666e-06	0.0973742	0.999988	-0.760858	5.82239e-05	0.000220091
ENSG00000258376.2	AC004846.1	lncRNA	166.931	51.2093	183.248	136.613	125.022	159.268	159.769	106.011	94.7543	188.091	#N/A	3050	chr14	73242651	-	ENSG00000258376	#N/A	PAPLN antisense RNA 1	188	46	146	148	153	183	138	127	79	194	-0.553376	0.00253997	0.106407	1.48512e-07	0.955359	0.999699	-1.90668e-06	0.467459	0.999988	-0.00893072	0.967758	0.978346
ENSG00000108852.14	MPP2	protein_coding	308.112	400.768	298.719	576.911	839.203	451.695	553.402	524.213	759.234	340.308	HGNC:7220	6114	chr17	43875357	-	ENSG00000108852	4355	membrane palmitoylated protein 2	347	360	238	625	1027	519	478	628	633	351	0.469346	0.00254848	0.106446	-1.55632e-06	0.625525	0.999652	-1.73758e-06	0.587125	0.999988	0.198205	0.416971	0.534897
ENSG00000205181.7	LINC00654	lncRNA	185.577	150.288	204.585	52.6143	92.3368	159.268	494.357	254.594	382.616	448.897	HGNC:27154	8080	chr20	5482736	-	ENSG00000205181	#N/A	long intergenic non-protein coding RNA 654	209	135	163	57	113	183	427	305	319	463	-0.567032	0.00259165	0.108028	2.96003e-06	0.26794	0.999652	-3.238e-06	0.229122	0.999988	1.48106	1.57547e-08	1.03355e-07
ENSG00000095002.15	MSH2	protein_coding	647.301	519.886	652.663	590.757	567.912	886.854	969.032	690.324	472.572	933.666	HGNC:7325	13674	chr2	47403067	+	ENSG00000095002	4436	mutS homolog 2	729	467	520	640	695	1019	837	827	394	963	-0.377512	0.0026004	0.108171	2.12387e-06	0.600519	0.999652	2.10562e-06	0.599015	0.999988	0.217251	0.195543	0.293419
ENSG00000173621.9	LRFN4	protein_coding	1151.64	1379.31	1400.71	740.292	684.763	1234.98	967.874	601.008	323.844	709.703	HGNC:28456	3087	chr11	66856647	+	ENSG00000173621	78999	leucine rich repeat and fibronectin type III domain containing 4	1297	1239	1116	802	838	1419	836	720	270	732	-0.467353	0.00260909	0.108264	5.67507e-06	0.110699	0.999652	1.36774e-06	0.672182	0.999988	-0.757158	0.00226496	0.00622686
ENSG00000211454.15	AKR7L	polymorphic_pseudogene	72.8102	129.136	64.0111	119.074	183.857	107.919	62.5182	82.6386	92.3555	67.8677	HGNC:24056	2768	chr1	19265982	-	ENSG00000211454	#N/A	aldo-keto reductase family 7 like (gene/pseudogene)	82	116	51	129	225	124	54	99	77	70	0.479262	0.00261325	0.108264	-1.56635e-07	0.955091	0.999699	1.5697e-06	0.596683	0.999988	-0.50702	0.026768	0.0553084
ENSG00000108187.16	PBLD	protein_coding	226.422	377.39	298.719	324.916	338.296	280.242	266.281	469.955	512.153	258.867	HGNC:23301	5172	chr10	68282660	-	ENSG00000108187	64081	phenazine biosynthesis like protein domain containing	255	339	238	352	414	322	230	563	427	267	0.417054	0.0026508	0.108659	-2.3668e-06	0.506224	0.999652	1.08395e-06	0.757839	0.999988	0.240288	0.138051	0.221038
ENSG00000157349.17	DDX19B	protein_coding	771.611	1188.95	690.316	892.597	1131.74	845.949	837.049	904.851	996.719	651.53	HGNC:2742	4455	chr16	70289663	+	ENSG00000157349	11269	DEAD-box helicase 19B	869	1068	550	967	1385	972	723	1084	831	672	0.325045	0.00265082	0.108659	-1.91336e-07	0.96476	0.999762	3.16463e-07	0.946635	0.999988	-0.11029	0.451264	0.567262
ENSG00000171960.11	PPIH	protein_coding	507.896	669.061	564.804	770.753	661.883	546.56	316.064	409.854	473.772	350.973	HGNC:14651	1446	chr1	42658423	+	ENSG00000171960	10465	peptidylprolyl isomerase H	572	601	450	835	810	628	273	491	395	362	0.292685	0.00264074	0.108659	-2.82252e-06	0.573721	0.999652	2.38122e-06	0.624608	0.999988	-0.671967	1.87495e-08	1.21575e-07
ENSG00000196263.8	ZNF471	protein_coding	600.24	271.632	593.672	540.912	435.536	585.724	860.204	682.812	512.153	1008.32	HGNC:23226	6776	chr19	56507850	+	ENSG00000196263	57573	zinc finger protein 471	676	244	473	586	533	673	743	818	427	1040	-0.431934	0.00265476	0.108659	-2.3594e-07	0.944263	0.999699	-4.53685e-07	0.894115	0.999988	0.570432	0.00348722	0.00914574
ENSG00000225472.2	AL136366.1	lncRNA	143.845	72.361	109.195	61.8449	114.4	142.732	89.1463	44.2409	38.3815	57.2028	#N/A	1648	chr9	14317073	+	ENSG00000225472	#N/A		162	65	87	67	140	164	77	53	32	59	-0.521981	0.00264117	0.108659	1.62356e-06	0.556013	0.999652	-3.29091e-06	0.251423	0.999988	-0.886816	0.000307457	0.00101638
ENSG00000250397.2	AP006623.1	lncRNA	116.319	142.495	97.8994	260.302	232.885	171.453	96.0928	166.112	118.743	75.624	#N/A	2061	chr11	856880	-	ENSG00000250397	#N/A		131	128	78	282	285	197	83	199	99	78	0.502779	0.00263536	0.108659	-4.10229e-06	0.18749	0.999652	2.46863e-06	0.403458	0.999988	-0.555633	0.0214509	0.0456107
ENSG00000097007.19	ABL1	protein_coding	5036.34	6865.39	5696.99	8015.83	7190.83	4761.51	9729.68	9768.05	8808.55	6050.89	HGNC:76	7018	chr9	130713016	+	ENSG00000097007	25	ABL proto-oncogene 1, non-receptor tyrosine kinase	5672	6167	4539	8684	8800	5471	8404	11702	7344	6241	0.314598	0.00267584	0.108921	1.95374e-08	0.999347	0.999993	-8.1801e-07	0.859653	0.999988	0.463971	0.00405552	0.0104795
ENSG00000131503.21	ANKHD1	protein_coding	110.103	168.1	124.257	181.842	196.931	148.824	323.011	402.341	650.087	459.561	HGNC:24714	11124	chr5	140401814	+	ENSG00000131503	54882	ankyrin repeat and KH domain containing 1	124	151	99	197	241	171	279	482	542	474	0.350465	0.00267569	0.108921	-1.3425e-06	0.747398	0.999652	1.75029e-06	0.670205	0.999988	1.54403	4.83218e-15	6.89699e-14
ENSG00000223849.1	AL354893.1	processed_pseudogene	15.0948	34.5106	16.3166	21.2303	30.2342	16.536	26.6281	70.1176	73.1647	22.2994	#N/A	348	chr9	95123521	+	ENSG00000223849	#N/A		17	31	13	23	37	19	23	84	61	23	0.777117	0.00267721	0.108921	-9.92422e-07	0.56273	0.999652	2.74416e-07	0.872893	0.999988	0.963539	0.000681679	0.0021028
ENSG00000225171.2	DUTP6	processed_pseudogene	31.9655	73.4742	41.419	95.998	52.297	33.9424	15.0507	21.7031	29.9855	8.72585	HGNC:39519	462	chr1	166868748	+	ENSG00000225171	#N/A	deoxyuridine triphosphatase pseudogene 6	36	66	33	104	64	39	13	26	25	9	0.721182	0.00269051	0.109244	-1.12731e-06	0.545397	0.999652	6.43264e-07	0.7336	0.999988	-1.48719	1.16709e-06	5.82925e-06
ENSG00000120696.9	KBTBD7	protein_coding	487.473	320.615	429.251	316.609	433.901	485.637	464.255	343.075	269.87	453.744	HGNC:25266	4736	chr13	41189834	-	ENSG00000120696	84078	kelch repeat and BTB domain containing 7	549	288	342	343	531	558	401	411	225	468	-0.350548	0.00272057	0.110009	3.15004e-06	0.465652	0.999652	-1.9914e-06	0.629756	0.999988	-0.120588	0.438428	0.555018
ENSG00000167393.18_PAR_Y	PPP2R3B	protein_coding	32.8534	7.79272	50.2048	17.5381	17.9771	32.2018	23.1549	11.6863	5.99711	15.5126	HGNC:13417	9045	chrY	333933	-	ENSG00000167393	28227	protein phosphatase 2 regulatory subunit B''beta	37	7	40	19	22	37	20	14	5	16	-0.0824929	0.00272346	0.110009	4.94064e-07	0.726354	#N/A	-1.20685e-06	0.404608	0.999988	-0.763169	0.0329507	0.0661433
ENSG00000196569.12	LAMA2	protein_coding	9586.98	12074.3	7170.5	12124.4	12828.3	7738.87	27557.8	26605.5	30115.1	17850.2	HGNC:6482	10358	chr6	128883141	+	ENSG00000196569	3908	laminin subunit alpha 2	10797	10846	5713	13135	15699	8892	23803	31873	25108	18411	0.370098	0.0027303	0.110009	-1.35537e-06	0.740613	0.999652	-1.50393e-06	0.7118	0.999988	1.3273	7.04776e-16	1.08834e-14
ENSG00000241627.3	UBQLN4P1	processed_pseudogene	346.293	243.801	296.208	263.994	220.628	277.631	529.089	276.297	220.694	433.384	HGNC:31133	1801	chr3	148985868	-	ENSG00000241627	#N/A	ubiquilin 4 pseudogene 1	390	219	236	286	270	319	457	331	184	447	-0.419752	0.00273094	0.110009	3.09042e-06	0.362246	0.999652	-7.91969e-07	0.818042	0.999988	0.343052	0.0548328	0.102063
ENSG00000132256.19	TRIM5	protein_coding	675.714	358.465	628.815	483.682	498.455	629.24	657.599	479.137	616.503	751.393	HGNC:16276	5166	chr11	5663195	-	ENSG00000132256	85363	tripartite motif containing 5	761	322	501	524	610	723	568	574	514	775	-0.349723	0.00276914	0.111109	-3.72338e-07	0.928264	0.999652	-4.2222e-06	0.333685	0.999988	0.204451	0.17037	0.262099
ENSG00000158710.15	TAGLN2	protein_coding	16687.7	29280.6	13835.2	20982	18826.9	15496	12103.1	12301.5	10009.2	6397.02	HGNC:11554	2262	chr1	159918107	-	ENSG00000158710	8407	transgelin 2	18794	26302	11023	22731	23040	17805	10454	14737	8345	6598	0.349303	0.00276834	0.111109	-6.74605e-07	0.871651	0.999652	1.92855e-06	0.660239	0.999988	-0.856829	4.25799e-05	0.00016475
ENSG00000146457.16	WTAP	protein_coding	3086.44	4137.93	2639.52	3436.54	2974.39	2626.62	1979.74	2391.51	2721.49	2048.64	HGNC:16846	6413	chr6	159725585	+	ENSG00000146457	9589	WT1 associated protein	3476	3717	2103	3723	3640	3018	1710	2865	2269	2113	0.261392	0.00281866	0.112874	-2.92665e-06	0.607122	0.999652	2.91337e-06	0.598462	0.999988	-0.456324	0.000513675	0.00162513
ENSG00000083750.12	RRAGB	protein_coding	637.533	868.332	670.234	947.98	1036.13	827.672	644.864	787.154	873.179	719.398	HGNC:19901	2725	chrX	55717739	+	ENSG00000083750	10325	Ras related GTP binding B	718	780	534	1027	1268	951	557	943	728	742	0.278403	0.00283057	0.112907	-1.54146e-06	0.764649	0.999652	3.19754e-06	0.532194	0.999988	-0.129344	0.33087	0.447651
ENSG00000168010.11	ATG16L2	protein_coding	2060.88	988.562	1945.44	1599.66	1333.57	2007.82	1901.02	1362.28	1854.31	2053.48	HGNC:25464	8519	chr11	72814406	+	ENSG00000168010	89849	autophagy related 16 like 2	2321	888	1550	1733	1632	2307	1642	1632	1546	2118	-0.370992	0.00282781	0.112907	-2.43501e-06	0.553344	0.999652	-3.73708e-06	0.368842	0.999988	0.136421	0.422133	0.539845
ENSG00000138722.10	MMRN1	protein_coding	2306.84	2934.52	2188.93	2065.8	902.94	390.773	1953.11	3385.68	5147.92	2981.33	HGNC:7178	5510	chr4	89879532	+	ENSG00000138722	22915	multimerin 1	2598	2636	1744	2238	1105	449	1687	4056	4292	3075	0.430736	0.00285161	0.113082	5.40437e-08	0.990295	0.999993	-2.33709e-06	0.505686	0.999988	0.755024	0.0490124	0.0929123
ENSG00000149548.15	CCDC15	protein_coding	155.388	109.098	159.4	100.613	98.0568	127.937	272.07	202.84	233.887	357.76	HGNC:25798	4823	chr11	124954121	+	ENSG00000149548	80071	coiled-coil domain containing 15	175	98	127	109	120	147	235	243	195	369	-0.377846	0.00285047	0.113082	2.5123e-06	0.518885	0.999652	-1.59694e-06	0.666914	0.999988	1.07705	1.60805e-11	1.5455e-10
ENSG00000270441.1	AC135506.1	unprocessed_pseudogene	96.7843	107.985	114.216	171.689	172.417	115.752	130.825	232.056	265.072	101.802	#N/A	1799	chr3	49140086	-	ENSG00000270441	#N/A	laminin subunit beta 2 pseudogene 1	109	97	91	186	211	133	113	278	221	105	0.495539	0.00284682	0.113082	-4.12711e-06	0.186744	0.999652	-5.7331e-07	0.838296	0.999988	0.404578	0.0566959	0.104986
ENSG00000134758.14	RNF138	protein_coding	567.387	772.593	508.324	743.061	764.026	718.012	339.219	492.493	794.017	533.246	HGNC:17765	3776	chr18	32091874	+	ENSG00000134758	51444	ring finger protein 138	639	694	405	805	935	825	293	590	662	550	0.329047	0.00286373	0.113123	-5.09862e-06	0.288702	0.999652	3.57072e-06	0.435118	0.999988	-0.334411	0.0865624	0.14978
ENSG00000215790.7	SLC35E2A	protein_coding	1680.85	1511.79	975.229	543.681	1550.11	2099.21	1706.51	1156.94	1192.23	1443.64	HGNC:20863	7713	chr1	1724838	-	ENSG00000215790	9906	solute carrier family 35 member E2A	1893	1358	777	589	1897	2412	1474	1386	994	1489	-0.334105	0.00286278	0.113123	4.74133e-06	0.315664	0.999652	-3.32295e-06	0.459261	0.999988	-0.0136494	0.943623	0.961551
ENSG00000108797.12	CNTNAP1	protein_coding	1958.77	1515.13	1904.02	1499.05	1659.61	1992.16	1853.55	1469.97	1404.52	1700.57	HGNC:8011	6306	chr17	42682531	+	ENSG00000108797	8506	contactin associated protein 1	2206	1361	1517	1624	2031	2289	1601	1761	1171	1754	-0.248732	0.0028841	0.113436	2.12641e-06	0.715953	0.999652	-3.14525e-06	0.575116	0.999988	-0.125021	0.165124	0.255685
ENSG00000169515.8	CCDC8	protein_coding	366.715	123.57	307.505	271.379	400.399	556.133	460.782	348.919	274.668	510.947	HGNC:25367	3236	chr19	46410329	-	ENSG00000169515	83987	coiled-coil domain containing 8	413	111	245	294	490	639	398	418	229	527	-0.482683	0.00288836	0.113436	-8.86979e-07	0.766517	0.999652	-1.32492e-06	0.659875	0.999988	0.21823	0.427359	0.544718
ENSG00000175221.15	MED16	protein_coding	1903.72	1285.8	1251.36	1027.36	1379.33	1566.57	2505.36	1860.62	1777.54	2286.17	HGNC:17556	4222	chr19	867630	-	ENSG00000175221	10025	mediator complex subunit 16	2144	1155	997	1113	1688	1800	2164	2229	1482	2358	-0.279701	0.00288576	0.113436	1.83407e-06	0.729795	0.999652	-3.93677e-06	0.451911	0.999988	0.573061	0.00019509	0.000671086
ENSG00000260329.1	AC007541.1	lncRNA	150.06	89.0597	119.236	77.5368	105.411	134.899	74.0956	42.5714	28.7861	76.5936	#N/A	1469	chr12	106954029	-	ENSG00000260329	#N/A	TMEM263 divergent transcript	169	80	95	84	129	155	64	51	24	79	-0.526146	0.00289725	0.113567	2.41655e-06	0.375806	0.999652	-7.82957e-07	0.763228	0.999988	-1.03126	1.31272e-06	6.50442e-06
ENSG00000165209.19	STRBP	protein_coding	278.81	175.893	213.37	143.997	112.765	220.19	309.118	298.835	278.266	453.744	HGNC:16462	8121	chr9	123109500	-	ENSG00000165209	55342	spermatid perinuclear RNA binding protein	314	158	170	156	138	253	267	358	232	468	-0.418119	0.00291361	0.113643	-6.86241e-07	0.841061	0.999652	9.30416e-07	0.787718	0.999988	0.819881	2.43486e-05	9.79914e-05
ENSG00000177542.11	SLC25A22	protein_coding	593.137	466.45	382.812	267.687	297.439	440.381	395.949	341.406	188.309	381.029	HGNC:19954	4595	chr11	790475	-	ENSG00000177542	79751	solute carrier family 25 member 22	668	419	305	290	364	506	342	409	157	393	-0.385923	0.00292149	0.113643	2.44572e-06	0.532631	0.999652	1.37138e-06	0.719739	0.999988	-0.309275	0.173108	0.265678
ENSG00000182324.7	KCNJ14	protein_coding	58.6034	131.363	56.4804	81.2291	80.0797	55.7004	46.3098	95.9943	99.552	68.8373	HGNC:6260	4275	chr19	48455574	+	ENSG00000182324	3770	potassium inwardly rectifying channel subfamily J member 14	66	118	45	88	98	64	40	115	83	71	0.528407	0.0029173	0.113643	-5.69145e-07	0.824099	0.999652	2.49467e-06	0.3566	0.999988	0.0152518	0.946289	0.963434
ENSG00000279821.1	AC145098.2	TEC	527.43	424.147	279.892	221.534	183.039	278.502	626.34	290.487	403.006	527.429	#N/A	3026	chr5	177476631	-	ENSG00000279821	#N/A		594	381	223	240	224	320	541	348	336	544	-0.39592	0.00291973	0.113643	2.64317e-06	0.487469	0.999652	-2.10647e-06	0.569465	0.999988	0.468645	0.0828341	0.144397
ENSG00000129167.9	TPH1	protein_coding	71.9223	118.004	82.838	131.997	132.377	112.271	78.7266	124.375	206.301	103.741	HGNC:12008	5626	chr11	18017564	-	ENSG00000129167	7166	tryptophan hydroxylase 1	81	106	66	143	162	129	68	149	172	107	0.461694	0.00294133	0.114196	-2.83209e-06	0.373026	0.999652	1.5232e-06	0.618181	0.999988	0.200016	0.363479	0.481752
ENSG00000215244.3	LINC02649	lncRNA	11.5431	14.4722	22.5922	39.6915	9.80568	7.83286	81.0421	186.98	362.225	139.614	HGNC:54134	5286	chr10	6271169	+	ENSG00000215244	399715	long intergenic non-protein coding RNA 2649	13	13	18	43	12	9	70	224	302	144	0.632313	0.00297849	0.115419	-5.10243e-06	0.0577836	0.958815	7.23837e-07	0.74589	0.999988	3.27156	7.72707e-15	1.07843e-13
ENSG00000140526.18	ABHD2	protein_coding	4825.9	6915.48	3918.49	5926.95	4715.72	3842.45	6704.5	7033.46	7521.57	5295.62	HGNC:18717	10068	chr15	89087459	+	ENSG00000140526	11057	abhydrolase domain containing 2, acylglycerol lipase	5435	6212	3122	6421	5771	4415	5791	8426	6271	5462	0.294418	0.00299489	0.115722	-1.74954e-06	0.724287	0.999652	1.81516e-06	0.712593	0.999988	0.408022	0.00866591	0.0205363
ENSG00000253139.1	AC013644.1	lncRNA	10.6552	4.45298	31.378	5.53835	13.8914	19.147	125.036	36.7283	13.1936	25.208	#N/A	861	chr8	56536758	-	ENSG00000253139	#N/A		12	4	25	6	17	22	108	44	11	26	-0.0737292	0.00299765	0.115722	2.02981e-06	0.189174	0.999652	-2.08693e-06	0.167498	0.999988	1.56239	0.00145904	0.00419916
ENSG00000077458.13	FAM76B	protein_coding	748.525	1206.76	829.635	1226.74	1115.4	1057.44	718.959	874.801	1384.13	840.59	HGNC:28492	6031	chr11	95768953	-	ENSG00000077458	143684	family with sequence similarity 76 member B	843	1084	661	1329	1365	1215	621	1048	1154	867	0.342873	0.00303881	0.116958	-3.17304e-06	0.473744	0.999652	2.83148e-06	0.516651	0.999988	-0.112016	0.493747	0.607017
ENSG00000184988.8	TMEM106A	protein_coding	659.732	387.409	518.365	490.144	406.936	656.22	1506.23	1023.38	1075.88	1314.69	HGNC:28288	3577	chr17	43211835	+	ENSG00000184988	113277	transmembrane protein 106A	743	348	413	531	498	754	1301	1226	897	1356	-0.348002	0.00304689	0.116958	-1.8317e-06	0.666291	0.999652	-1.48231e-06	0.721663	0.999988	1.23565	5.82701e-20	1.29196e-18
ENSG00000265735.2	RN7SL5P	misc_RNA	31.0775	66.7947	26.3575	71.0754	112.765	44.3862	83468.7	94791.5	118872	113918	HGNC:10040	321	chr9	9442060	+	ENSG00000265735	#N/A	RNA, 7SL, cytoplasmic 5, pseudogene	35	60	21	77	138	51	72096	113559	99108	117497	0.506088	0.00304541	0.116958	1.55786e-06	0.605014	0.999652	2.16732e-06	0.474367	0.999988	10.8907	0	0
ENSG00000114251.14	WNT5A	protein_coding	205.112	103.532	375.281	57.2296	215.725	395.124	333.43	285.479	219.494	292.801	HGNC:12784	7397	chr3	55465715	-	ENSG00000114251	7474	Wnt family member 5A	231	93	299	62	264	454	288	342	183	302	-0.623216	0.00306454	0.117194	1.08261e-06	0.6008	0.999652	-2.44743e-06	0.256298	0.999988	0.440446	0.180337	0.274601
ENSG00000187187.14	ZNF546	protein_coding	301.008	185.912	277.382	191.073	194.479	225.412	306.802	241.238	225.491	415.932	HGNC:28671	9028	chr19	39984134	+	ENSG00000187187	339327	zinc finger protein 546	339	167	221	207	238	259	265	289	188	429	-0.385195	0.00306112	0.117194	2.54817e-06	0.506288	0.999652	-1.34733e-06	0.71351	0.999988	0.357921	0.0215257	0.0457431
ENSG00000173614.14	NMNAT1	protein_coding	433.31	317.275	740.521	296.301	341.565	385.551	369.32	277.966	195.506	337.4	HGNC:17877	4610	chr1	9943428	+	ENSG00000173614	64802	nicotinamide nucleotide adenylyltransferase 1	488	285	590	321	418	443	319	333	163	348	-0.437609	0.00307282	0.117291	4.97071e-06	0.169686	0.999652	-2.8905e-06	0.394406	0.999988	-0.469756	0.0243767	0.0509676
ENSG00000255284.2	AP006621.3	lncRNA	424.43	229.329	449.333	370.146	344.833	465.62	559.19	421.54	255.477	336.43	#N/A	1489	chr11	777578	+	ENSG00000255284	171391		478	206	358	401	422	535	483	505	213	347	-0.349864	0.00308026	0.117355	-7.34073e-07	0.857939	0.999652	-2.49592e-06	0.544611	0.999988	0.0522537	0.807945	0.866274
ENSG00000257815.6	PRANCR	lncRNA	209.551	241.574	136.808	190.15	222.262	186.248	412.157	779.641	946.344	507.069	HGNC:51126	7956	chr12	69901918	-	ENSG00000257815	101928062	progenitor renewal associated non-coding RNA	236	217	109	206	272	214	356	934	789	523	0.393237	0.00309716	0.117779	-6.30771e-06	0.125204	0.999652	1.16577e-06	0.749339	0.999988	1.65697	4.46203e-17	7.77086e-16
ENSG00000272173.1	U47924.2	lncRNA	97.6723	125.797	75.3072	153.228	157.708	108.79	56.7295	91.8207	76.763	43.6293	#N/A	1097	chr12	6943508	-	ENSG00000272173	#N/A		110	113	60	166	193	125	49	110	64	45	0.473946	0.00312178	0.118494	-2.94138e-06	0.335209	0.999652	1.30395e-06	0.655936	0.999988	-0.821743	3.4376e-05	0.000134875
ENSG00000124549.14	BTN2A3P	transcribed_unprocessed_pseudogene	275.258	205.95	288.678	228.918	265.571	399.476	512.881	426.549	359.827	549.729	HGNC:13229	4177	chr6	26421391	+	ENSG00000124549	54718	butyrophilin subfamily 2 member A3, pseudogene	310	185	230	248	325	459	443	511	300	567	-0.32827	0.00315656	0.118928	8.21436e-07	0.852659	0.999652	6.93733e-07	0.871956	0.999988	0.723133	7.43887e-06	3.26769e-05
ENSG00000169418.10	NPR1	protein_coding	3147.71	2508.14	2313.19	1335.66	2102.5	3013.04	3487.13	3472.49	1459.7	2885.35	HGNC:7943	4952	chr1	153678688	+	ENSG00000169418	4881	natriuretic peptide receptor 1	3545	2253	1843	1447	2573	3462	3012	4160	1217	2976	-0.374352	0.00315148	0.118928	3.06129e-06	0.453011	0.999652	1.16731e-06	0.768554	0.999988	0.230808	0.350512	0.468291
ENSG00000205930.10	C21orf62-AS1	lncRNA	202.448	90.1729	163.166	145.843	143.817	201.043	295.225	213.692	267.471	468.287	HGNC:1290	12896	chr21	32772100	+	ENSG00000205930	#N/A	C21orf62 antisense RNA 1	228	81	130	158	176	231	255	256	223	483	-0.428769	0.00315042	0.118928	-3.07879e-07	0.923458	0.999652	-9.73887e-07	0.764024	0.999988	0.939278	5.56608e-06	2.49826e-05
ENSG00000224165.6	DNAJC27-AS1	lncRNA	73.6982	24.4914	65.2663	47.0759	53.1141	76.588	112.301	77.6302	34.7832	118.284	HGNC:42943	5787	chr2	24971390	+	ENSG00000224165	729723	DNAJC27 antisense RNA 1	83	22	52	51	65	88	97	93	29	122	-0.627277	0.0031519	0.118928	6.67804e-07	0.749071	0.999652	-3.10063e-07	0.878587	0.999988	0.529044	0.0517128	0.0972434
ENSG00000165233.18	CARD19	protein_coding	1300.82	2235.4	1238.8	1583.04	1631.83	1387.29	853.257	1031.73	825.202	604.992	HGNC:28148	3082	chr9	93096217	+	ENSG00000165233	84270	caspase recruitment domain family member 19	1465	2008	987	1715	1997	1594	737	1236	688	624	0.310516	0.00320477	0.120522	-2.66037e-07	0.952856	0.999699	3.24986e-06	0.494459	0.999988	-0.887294	7.0834e-08	4.23655e-07
ENSG00000063761.16	ADCK1	protein_coding	308.112	267.179	318.801	187.381	232.068	281.113	325.326	202.005	110.347	263.715	HGNC:19038	5293	chr14	77800109	+	ENSG00000063761	57143	aarF domain containing kinase 1	347	240	254	203	284	323	281	242	92	272	-0.441392	0.00321521	0.120692	5.94787e-06	0.105881	0.999652	-4.18471e-07	0.894557	0.999988	-0.270262	0.195654	0.293534
ENSG00000179094.16	PER1	protein_coding	16992.3	1455.01	14442.7	13673.3	5698.73	15014.7	16396	8271.37	13830.5	15833.5	HGNC:8845	7002	chr17	8140472	-	ENSG00000179094	5187	period circadian regulator 1	19137	1307	11507	14813	6974	17252	14162	9909	11531	16331	-0.0754539	0.00323566	0.121236	-1.10071e-06	0.359724	0.999652	-8.18947e-07	0.480268	0.999988	0.314974	0.392048	0.51071
ENSG00000112782.19	CLIC5	protein_coding	887.93	329.521	4218.46	1239.67	778.734	1093.99	870.624	1146.92	830	1602.65	HGNC:13517	10432	chr6	45880827	-	ENSG00000112782	53405	chloride intracellular channel 5	1000	296	3361	1343	953	1257	752	1374	692	1653	-0.544274	0.00326361	0.122059	4.62089e-07	0.852983	0.999652	-1.75277e-06	0.484318	0.999988	-0.148467	0.697596	0.780347
ENSG00000149782.11	PLCB3	protein_coding	2337.92	1768.95	1788.55	1610.74	1542.76	1825.93	3208.11	2218.72	1606.03	2592.55	HGNC:9056	4964	chr11	64251523	+	ENSG00000149782	5331	phospholipase C beta 3	2633	1589	1425	1745	1888	2098	2771	2658	1339	2674	-0.300909	0.00330742	0.123471	3.60777e-06	0.472931	0.999652	-7.04596e-07	0.88023	0.999988	0.378111	0.0183038	0.0397257
ENSG00000234964.4	FABP5P7	processed_pseudogene	2634.49	1194.51	1679.35	1470.43	1158.7	1623.14	430.681	373.961	245.881	929.788	HGNC:31070	405	chr11	59781318	-	ENSG00000234964	#N/A	fatty acid binding protein 5 pseudogene 7	2967	1073	1338	1593	1418	1865	372	448	205	959	-0.501251	0.00335805	0.125132	8.63282e-07	0.751682	0.999652	1.20922e-06	0.661552	0.999988	-1.73463	1.3138e-11	1.27383e-10
ENSG00000226089.2	AL122017.1	lncRNA	1.77586	2.22649	0	4.61529	8.98854	1.74064	24.3126	53.4229	98.3526	25.208	#N/A	786	chr6	81527102	-	ENSG00000226089	#N/A		2	2	0	5	11	2	21	64	82	26	1.11277	0.00336973	0.125338	-1.26192e-06	0.275092	#N/A	-2.22727e-07	0.834124	0.999988	3.83152	5.08542e-14	6.45164e-13
ENSG00000079313.15	REXO1	protein_coding	1390.5	1986.03	1414.52	1834.12	1845.92	1738.9	2268.02	3042.6	2825.84	2078.69	HGNC:24616	5579	chr19	1815248	-	ENSG00000079313	57455	RNA exonuclease 1 homolog	1566	1784	1127	1987	2259	1998	1959	3645	2356	2144	0.278663	0.00342135	0.126108	-3.63072e-06	0.496096	0.999652	4.234e-06	0.420273	0.999988	0.570595	5.01387e-07	2.64401e-06
ENSG00000144476.6	ACKR3	protein_coding	9575.43	19347.1	12701.8	15829.5	14028.7	8775.42	6542.41	6163.67	5348.22	2988.12	HGNC:23692	2070	chr2	236567787	+	ENSG00000144476	57007	atypical chemokine receptor 3	10784	17379	10120	17149	17168	10083	5651	7384	4459	3082	0.389094	0.00342085	0.126108	1.86694e-06	0.628762	0.999652	-8.02034e-07	0.825255	0.999988	-1.27288	2.94109e-08	1.84961e-07
ENSG00000160352.16	ZNF714	protein_coding	209.551	440.845	163.166	211.38	344.833	258.484	380.898	439.07	729.248	460.531	HGNC:27124	9842	chr19	21082159	+	ENSG00000160352	148206	zinc finger protein 714	236	396	130	229	422	297	329	526	608	475	0.383522	0.00340819	0.126108	6.25316e-07	0.868174	0.999652	1.47664e-06	0.69047	0.999988	0.868838	0.000313905	0.00103608
ENSG00000176208.9	ATAD5	protein_coding	51.4999	120.231	87.8584	142.151	124.205	100.957	221.129	279.636	424.595	272.44	HGNC:25752	7079	chr17	30831966	+	ENSG00000176208	79915	ATPase family AAA domain containing 5	58	108	70	154	152	116	191	335	354	281	0.432054	0.00341207	0.126108	-5.4953e-07	0.862907	0.999652	2.66701e-06	0.417217	0.999988	1.49966	1.5343e-11	1.47763e-10
ENSG00000176731.12	RBIS	protein_coding	1644.45	1969.33	1635.42	2270.72	2122.11	1740.64	537.193	636.067	1139.45	813.443	HGNC:32235	2542	chr8	85214048	-	ENSG00000176731	401466	ribosomal biogenesis factor	1852	1769	1303	2460	2597	2000	464	762	950	839	0.26599	0.00340416	0.126108	-3.87384e-06	0.482904	0.999652	1.10975e-06	0.832783	0.999988	-1.25817	3.23341e-11	2.98918e-10
ENSG00000099625.13	CBARP	protein_coding	40.8448	24.4914	27.6127	12.9228	13.8914	47.8675	31.2591	20.8683	11.9942	44.5988	HGNC:28617	4591	chr19	1228287	-	ENSG00000099625	255057	CACN subunit beta associated regulatory protein	46	22	22	14	17	55	27	25	10	46	-0.76692	0.00343671	0.126445	5.55094e-07	0.723223	0.999652	6.07766e-07	0.696856	0.999988	-0.023999	0.939125	0.958181
ENSG00000134594.5	RAB33A	protein_coding	8.8793	57.8888	15.0614	32.307	23.6971	19.147	6.94647	26.7115	21.5896	7.75631	HGNC:9773	945	chrX	130171962	+	ENSG00000134594	9363	RAB33A, member RAS oncogene family	10	52	12	35	29	22	6	32	18	8	0.886462	0.00347216	0.12729	-6.7353e-07	0.578397	#N/A	1.67516e-06	0.20869	0.999988	-0.673672	0.0673215	0.121225
ENSG00000144724.20	PTPRG	protein_coding	2540.37	3379.81	2842.85	4137.14	4048.11	2768.48	8592.78	9236.32	10762.4	8937.21	HGNC:9671	14625	chr3	61561569	+	ENSG00000144724	5793	protein tyrosine phosphatase receptor type G	2861	3036	2265	4482	4954	3181	7422	11065	8973	9218	0.281346	0.00346988	0.12729	2.48172e-07	0.964285	0.999699	1.22072e-06	0.810968	0.999988	1.52331	3.81143e-33	2.28582e-31
ENSG00000129646.14	QRICH2	protein_coding	457.284	100.192	178.227	230.764	147.902	255.003	561.506	379.804	169.118	695.159	HGNC:25326	5775	chr17	76274049	-	ENSG00000129646	84074	glutamine rich 2	515	90	142	250	181	293	485	455	141	717	-0.58074	0.00350333	0.128171	-6.83831e-07	0.721299	0.999652	5.33111e-07	0.786808	0.999988	0.866798	0.00529802	0.0132975
ENSG00000162777.17	DENND2D	protein_coding	205.112	161.421	263.575	162.458	92.3368	127.066	265.123	213.692	205.101	374.242	HGNC:26192	6677	chr1	111185969	-	ENSG00000162777	79961	DENN domain containing 2D	231	145	210	176	113	146	229	256	171	386	-0.379969	0.00350877	0.128171	3.21132e-06	0.402094	0.999652	-1.08434e-07	0.974317	0.999988	0.613315	0.01137	0.0261534
ENSG00000088986.11	DYNLL1	protein_coding	7906.13	6005.96	5691.97	5271.58	4580.89	5429.91	2657.02	1468.3	1170.64	2451.96	HGNC:15476	2931	chr12	120469850	+	ENSG00000088986	8655	dynein light chain LC8-type 1	8904	5395	4535	5711	5606	6239	2295	1759	976	2529	-0.373464	0.00352823	0.128651	4.74425e-06	0.25355	0.999652	-2.22751e-07	0.951885	0.999988	-1.61556	9.04952e-17	1.54342e-15
ENSG00000178163.8	ZNF518B	protein_coding	641.973	450.865	726.715	348.916	458.416	562.225	1141.54	856.436	886.373	1050.01	HGNC:29365	10915	chr4	10439880	-	ENSG00000178163	85460	zinc finger protein 518B	723	405	579	378	561	646	986	1026	739	1083	-0.356805	0.00354043	0.128865	3.11346e-06	0.455013	0.999652	-5.19403e-06	0.224415	0.999988	0.899219	6.11433e-10	4.86683e-09
ENSG00000100292.17	HMOX1	protein_coding	955.412	4279.32	1169.77	1045.82	1135.82	1100.08	523.3	2638.59	618.902	334.491	HGNC:5013	2299	chr22	35380361	+	ENSG00000100292	3162	heme oxygenase 1	1076	3844	932	1133	1390	1264	452	3161	516	345	0.0910058	0.00357236	0.12947	-3.51606e-07	0.774563	0.999652	3.49659e-06	0.102454	0.999988	-0.72945	0.0617092	0.112725
ENSG00000100644.17	HIF1A	protein_coding	1440.22	2745.26	1532.5	3213.16	1665.33	1476.06	1351.09	1671.97	2430.03	2037.97	HGNC:4910	5151	chr14	61695513	+	ENSG00000100644	3091	hypoxia inducible factor 1 subunit alpha	1622	2466	1221	3481	2038	1696	1167	2003	2026	2102	0.382138	0.00356879	0.12947	-1.55407e-06	0.681159	0.999652	6.68857e-06	0.113677	0.999988	-0.0512349	0.814646	0.871316
ENSG00000116771.6	AGMAT	protein_coding	15.9827	11.1325	424.231	11.0767	5.71998	9.5735	26.6281	12.521	4.79769	23.2689	HGNC:18407	3095	chr1	15571699	-	ENSG00000116771	#N/A	agmatinase	18	10	338	12	7	11	23	15	4	24	-0.0382887	0.00357918	0.12947	2.07318e-06	0.0577093	0.958815	-8.1147e-07	0.419764	0.999988	-0.609822	#N/A	#N/A
ENSG00000198742.9	SMURF1	protein_coding	1303.48	1750.02	1552.58	1921.81	1591.79	1379.45	2493.78	3076.83	3222.85	2533.41	HGNC:16807	6276	chr7	99027438	-	ENSG00000198742	57154	SMAD specific E3 ubiquitin protein ligase 1	1468	1572	1237	2082	1948	1585	2154	3686	2687	2613	0.244263	0.00358245	0.12947	-2.17586e-06	0.706442	0.999652	2.96496e-06	0.598902	0.999988	0.83113	7.39031e-15	1.03205e-13
ENSG00000100304.13	TTLL12	protein_coding	1199.59	778.159	1011.63	733.831	866.986	894.687	1138.06	798.84	597.312	829.925	HGNC:28974	4623	chr22	43166622	-	ENSG00000100304	23170	tubulin tyrosine ligase like 12	1351	699	806	795	1061	1028	983	957	498	856	-0.309809	0.00360523	0.129548	3.55009e-06	0.458652	0.999652	-4.92319e-06	0.303836	0.999988	-0.12366	0.43609	0.552993
ENSG00000106211.9	HSPB1	protein_coding	12877.6	8263.62	13550.3	7928.14	6854.99	7599.62	5395.09	5160.32	3369.18	6322.36	HGNC:5246	1505	chr7	76302673	+	ENSG00000106211	3315	heat shock protein family B (small) member 1	14503	7423	10796	8589	8389	8732	4660	6182	2809	6521	-0.363122	0.00361003	0.129548	3.38385e-06	0.421509	0.999652	-1.44111e-06	0.719944	0.999988	-0.872713	1.01198e-05	4.34863e-05
ENSG00000226149.6	AL356124.1	lncRNA	17.7586	28.9444	13.8063	22.1534	18.7942	13.0548	120.405	178.633	515.751	183.243	#N/A	6823	chr6	129439485	-	ENSG00000226149	#N/A		20	26	11	24	23	15	104	214	430	189	0.559237	0.00360194	0.129548	-2.63234e-06	0.315624	0.999652	-2.78064e-07	0.908898	0.999988	3.58378	2.29949e-25	8.05188e-24
ENSG00000247199.5	AC011346.1	lncRNA	56.8275	27.8311	47.6946	47.0759	22.0628	56.5707	200.29	144.409	83.9595	291.831	#N/A	14999	chr5	148088125	-	ENSG00000247199	102546294	FBXO38 divergent transcript	64	25	38	51	27	65	173	173	70	301	-0.59139	0.00359682	0.129548	-7.19044e-09	0.99479	0.999993	1.70021e-06	0.44058	0.999988	1.96933	4.48526e-13	5.11925e-12
ENSG00000182944.17	EWSR1	protein_coding	8277.28	12453.9	9407.13	11909.3	11256.1	9475.15	5918.39	6659.5	8036.13	6103.25	HGNC:3508	10326	chr22	29268009	+	ENSG00000182944	2130	EWS RNA binding protein 1	9322	11187	7495	12902	13775	10887	5112	7978	6700	6295	0.260903	0.00362242	0.129764	-4.14723e-07	0.937117	0.999652	2.5478e-06	0.635244	0.999988	-0.641639	2.27929e-09	1.68005e-08
ENSG00000183638.6	RP1L1	protein_coding	7.99137	28.9444	10.041	25.8456	33.5027	20.8876	28.9436	79.2997	49.1763	33.9339	HGNC:15946	8922	chr8	10606349	-	ENSG00000183638	94137	RP1 like 1	9	26	8	28	41	24	25	95	41	35	0.724117	0.00364445	0.130324	-6.20055e-07	0.709895	0.999652	2.27279e-06	0.205088	0.999988	1.11496	0.000395598	0.00128166
ENSG00000164053.21	ATRIP	protein_coding	479.482	388.523	465.65	362.762	338.296	421.234	597.396	414.862	343.035	475.074	HGNC:33499	5431	chr3	48446710	+	ENSG00000164053	84126	ATR interacting protein	540	349	371	393	414	484	516	497	286	490	-0.292027	0.00367441	0.130936	3.51038e-06	0.477609	0.999652	-1.73936e-06	0.707517	0.999988	0.148314	0.275087	0.387221
ENSG00000189180.16	ZNF33A	protein_coding	1298.15	1782.31	1445.9	1960.57	1824.67	1507.39	1848.92	2023.39	2809.05	1988.52	HGNC:13096	7547	chr10	38010650	+	ENSG00000189180	7581	zinc finger protein 33A	1462	1601	1152	2124	2233	1732	1597	2424	2342	2051	0.269517	0.00367101	0.130936	-1.84715e-06	0.725826	0.999652	1.3063e-06	0.800637	0.999988	0.402832	0.00180746	0.00508434
ENSG00000131351.15	HAUS8	protein_coding	182.026	280.538	153.125	204.919	236.153	184.507	141.245	202.005	219.494	155.126	HGNC:30532	5533	chr19	17049729	-	ENSG00000131351	93323	HAUS augmin like complex subunit 8	205	252	122	222	289	212	122	242	183	160	0.345358	0.00368926	0.131236	-1.36958e-06	0.7296	0.999652	2.15508e-06	0.585464	0.999988	-0.203384	0.186851	0.282706
ENSG00000227741.1	AL121987.2	lncRNA	47.9482	46.7563	30.1229	101.536	62.9198	50.4784	53.2562	184.476	141.532	55.2637	#N/A	1578	chr1	160202199	-	ENSG00000227741	729867		54	42	24	110	77	58	46	221	118	57	0.629748	0.0037139	0.131882	-5.67255e-06	0.017752	0.798238	1.47965e-06	0.441599	0.999988	0.750666	0.00862816	0.0204586
ENSG00000154640.15	BTG3	protein_coding	696.137	731.402	488.242	935.98	819.591	563.096	292.909	353.092	570.925	277.288	HGNC:1132	2304	chr21	17593653	-	ENSG00000154640	10950	BTG anti-proliferation factor 3	784	657	389	1014	1003	647	253	423	476	286	0.39858	0.00373997	0.132118	-4.88726e-06	0.205802	0.999652	-7.60241e-07	0.828706	0.999988	-0.913668	5.29529e-07	2.78306e-06
ENSG00000164327.13	RICTOR	protein_coding	1399.38	1981.58	1438.37	1678.12	1690.66	1430.8	2609.56	3180.33	5285.85	3250.86	HGNC:28611	13540	chr5	38937920	-	ENSG00000164327	253260	RPTOR independent companion of MTOR complex 2	1576	1780	1146	1818	2069	1644	2254	3810	4407	3353	0.285326	0.00372753	0.132118	-2.3393e-06	0.640858	0.999652	3.51208e-07	0.944675	0.999988	1.12599	2.10563e-11	1.99467e-10
ENSG00000260892.1	AC105020.4	lncRNA	17.7586	23.3782	35.1434	49.8451	52.297	29.5908	119.248	241.238	134.335	73.685	#N/A	563	chr15	75676227	+	ENSG00000260892	#N/A		20	21	28	54	64	34	103	289	112	76	0.506651	0.00373447	0.132118	-2.11386e-06	0.438903	0.999652	2.90023e-07	0.912249	0.999988	1.92786	1.05754e-09	8.17504e-09
ENSG00000131080.15	EDA2R	protein_coding	230.862	217.083	376.536	231.687	223.079	338.554	261.65	153.591	157.124	219.116	HGNC:17756	3616	chrX	66595637	-	ENSG00000131080	60401	ectodysplasin A2 receptor	260	195	300	251	273	389	226	184	131	226	-0.373385	0.00375177	0.132305	3.84419e-06	0.328425	0.999652	-1.28199e-06	0.726146	0.999988	-0.444625	0.0103263	0.0240035
ENSG00000131899.11	LLGL1	protein_coding	1949.89	1583.04	1798.59	1491.66	1711.91	1990.42	2419.69	1842.26	1402.12	1902.24	HGNC:6628	6590	chr17	18225635	+	ENSG00000131899	3996	LLGL scribble cell polarity complex component 1	2196	1422	1433	1616	2095	2287	2090	2207	1169	1962	-0.245871	0.00377707	0.132967	3.88679e-06	0.506401	0.999652	-1.79798e-06	0.74092	0.999988	0.103223	0.462767	0.578473
ENSG00000100600.15	LGMN	protein_coding	5622.37	14837.3	7151.68	8538.28	8511.33	7196.66	5337.2	6048.48	6253.78	2534.37	HGNC:9472	3876	chr14	92703807	-	ENSG00000100600	5641	legumain	6332	13328	5698	9250	10416	8269	4610	7246	5214	2614	0.458806	0.00381434	0.134048	-2.28472e-07	0.935874	0.999652	6.37265e-07	0.845496	0.999988	-0.735818	0.00152461	0.00436121
ENSG00000006459.11	KDM7A	protein_coding	1163.19	2271.02	1183.58	2212.57	1568.09	1205.39	2335.17	2173.65	3556.29	2315.26	HGNC:22224	9378	chr7	140084746	-	ENSG00000006459	80853	lysine demethylase 7A	1310	2040	943	2397	1919	1385	2017	2604	2965	2388	0.381666	0.00382376	0.134118	-2.02322e-07	0.953756	0.999699	2.16774e-06	0.56795	0.999988	0.723286	0.000124668	0.000444126
ENSG00000148356.13	LRSAM1	protein_coding	1103.7	736.969	1089.44	817.829	988.739	1021.75	1613.9	1174.47	976.329	1418.44	HGNC:25135	4365	chr9	127451486	+	ENSG00000148356	90678	leucine rich repeat and sterile alpha motif containing 1	1243	662	868	886	1210	1174	1394	1407	814	1463	-0.296521	0.00382949	0.134118	3.82331e-06	0.440257	0.999652	-4.01521e-06	0.40528	0.999988	0.417425	0.00181452	0.00510247
ENSG00000184990.13	SIVA1	protein_coding	1547.66	2137.43	2514.01	2803.33	2603.41	2206.26	1235.31	1859.79	1169.44	878.402	HGNC:17712	4729	chr14	104753147	+	ENSG00000184990	10572	SIVA1 apoptosis inducing factor	1743	1920	2003	3037	3186	2535	1067	2228	975	906	0.273864	0.00384363	0.134382	-2.38445e-06	0.64527	0.999652	2.87577e-06	0.573624	0.999988	-0.832453	4.99378e-05	0.000190803
ENSG00000142675.18	CNKSR1	protein_coding	84.3533	35.6239	507.069	79.383	75.994	100.087	71.7801	64.2745	46.7774	94.0453	HGNC:19700	3960	chr1	26177484	+	ENSG00000142675	10256	connector enhancer of kinase suppressor of Ras 1	95	32	404	86	93	115	62	77	39	97	-0.600455	0.00389997	0.135545	1.65937e-06	0.378492	0.999652	-2.11698e-06	0.270992	0.999988	-0.673396	#N/A	#N/A
ENSG00000160201.11	U2AF1	protein_coding	372.043	374.051	298.719	496.605	675.775	526.542	450.362	694.498	876.777	496.404	HGNC:12453	11112	chr21	43092956	-	ENSG00000160201	7307	U2 small nuclear RNA auxiliary factor 1	419	336	238	538	827	605	389	832	731	512	0.357663	0.00388886	0.135545	-7.20964e-06	0.107421	0.999652	5.40526e-07	0.890906	0.999988	0.409319	0.060141	0.110288
ENSG00000177989.13	ODF3B	protein_coding	941.205	1306.95	819.594	1606.12	790.174	866.837	687.7	1028.39	1245	585.602	HGNC:34388	2301	chr22	50529710	-	ENSG00000177989	440836	outer dense fiber of sperm tails 3B	1060	1174	653	1740	967	996	594	1232	1038	604	0.401549	0.00389238	0.135545	-7.68239e-06	0.0585771	0.958815	2.95475e-06	0.409793	0.999988	-0.271758	0.171209	0.263229
ENSG00000243323.7	PTPRVP	transcribed_unitary_pseudogene	93.2326	60.1153	126.767	73.8446	195.296	228.023	402.895	234.56	238.685	314.131	HGNC:13421	6596	chr1	202168051	+	ENSG00000243323	148713	protein tyrosine phosphatase receptor type V, pseudogene	105	54	101	80	239	262	348	281	199	324	-0.38461	0.0039035	0.135545	3.24117e-06	0.388437	0.999652	-4.17025e-06	0.262813	0.999988	1.10157	0.00077841	0.00237159
ENSG00000108448.21	TRIM16L	protein_coding	206	140.269	284.912	116.305	125.022	141.862	100.724	56.7619	80.3613	120.223	HGNC:32670	4329	chr17	18697998	+	ENSG00000108448	147166	tripartite motif containing 16 like	232	126	227	126	153	163	87	68	67	124	-0.454898	0.00392304	0.135894	3.88446e-06	0.217471	0.999652	-3.78627e-06	0.223431	0.999988	-0.878955	0.000107727	0.000388262
ENSG00000135956.9	TMEM127	protein_coding	2641.59	3658.13	2427.4	2947.32	3293.07	2830.27	3190.74	3879.84	3161.68	2523.71	HGNC:26038	6372	chr2	96248514	-	ENSG00000135956	55654	transmembrane protein 127	2975	3286	1934	3193	4030	3252	2756	4648	2636	2603	0.241721	0.00392688	0.135894	-1.31269e-06	0.819497	0.999652	3.0682e-06	0.589842	0.999988	0.102962	0.430268	0.547475
ENSG00000149346.15	SLX4IP	protein_coding	289.465	141.382	235.963	254.764	174.868	277.631	492.041	332.224	327.442	609.84	HGNC:16225	6486	chr20	10435305	+	ENSG00000149346	128710	SLX4 interacting protein	326	127	188	276	214	319	425	398	273	629	-0.413252	0.00397457	0.137311	-6.97207e-07	0.831207	0.999652	2.31797e-07	0.94536	0.999988	0.895205	2.21206e-06	1.05623e-05
ENSG00000168781.22	PPIP5K1	protein_coding	713.895	419.694	700.357	534.45	590.792	672.756	542.982	367.283	310.65	386.846	HGNC:29023	8075	chr15	43533462	-	ENSG00000168781	9677	diphosphoinositol pentakisphosphate kinase 1	804	377	558	579	723	773	469	440	259	399	-0.317934	0.00399066	0.137634	1.24576e-06	0.778738	0.999652	-5.07278e-06	0.268859	0.999988	-0.580248	0.000224008	0.000761664
ENSG00000108924.14	HLF	protein_coding	3203.65	1045.34	4366.56	1683.66	2600.96	3793.72	3300.73	2398.19	2866.62	2471.35	HGNC:4977	6776	chr17	55264960	+	ENSG00000108924	3131	HLF transcription factor, PAR bZIP family member	3608	939	3479	1824	3183	4359	2851	2873	2390	2549	-0.472717	0.00401997	0.138302	-8.72072e-07	0.750772	0.999652	-7.13403e-06	0.0307827	0.999988	0.0969299	0.714892	0.794044
ENSG00000196167.10	COLCA1	lncRNA	118.983	69.0212	176.972	84.9213	180.588	270.669	306.802	271.288	161.922	223.964	HGNC:33789	9186	chr11	111290787	-	ENSG00000196167	399948	colorectal cancer associated 1	134	62	141	92	221	311	265	325	135	231	-0.406486	0.00402921	0.138302	7.57752e-07	0.821288	0.999652	-1.99442e-06	0.547624	0.999988	0.666123	0.0305327	0.0619843
ENSG00000204623.9	ZNRD1ASP	transcribed_unitary_pseudogene	407.56	191.478	360.22	377.531	232.068	342.905	886.832	636.902	620.101	1109.15	HGNC:13924	17538	chr6	30001011	-	ENSG00000204623	80862	zinc ribbon domain containing 1 antisense, pseudogene	459	172	287	409	284	394	766	763	517	1144	-0.393847	0.00403037	0.138302	-9.0477e-07	0.79534	0.999652	-1.53889e-07	0.963037	0.999988	1.30498	7.03031e-11	6.24885e-10
ENSG00000169194.9	IL13	protein_coding	6.21551	28.9444	6.2756	30.4609	36.7713	20.8876	50.9407	68.4481	53.974	25.208	HGNC:5973	2887	chr5	132656263	+	ENSG00000169194	3596	interleukin 13	7	26	5	33	45	24	44	82	45	26	0.750952	0.00404067	0.138405	-4.17739e-07	0.776821	0.999652	1.34373e-06	0.38004	0.999988	1.20096	0.00111346	0.00328071
ENSG00000241316.8	SUCLG2-AS1	lncRNA	76.3619	55.6623	116.726	69.2293	35.9542	70.4958	276.701	226.213	260.275	388.785	HGNC:49643	11122	chr3	67654669	+	ENSG00000241316	101927111	SUCLG2 divergent transcript	86	50	93	75	44	81	239	271	217	401	-0.404831	0.00404698	0.138405	7.5701e-07	0.82286	0.999652	7.59082e-08	0.983006	0.999988	2.01802	2.74902e-17	4.88295e-16
ENSG00000074855.11	ANO8	protein_coding	1043.32	984.109	967.698	726.446	595.695	942.554	1052.39	619.372	657.283	827.986	HGNC:29329	5005	chr19	17323223	-	ENSG00000074855	57719	anoctamin 8	1175	884	771	787	729	1083	909	742	548	854	-0.321248	0.0041058	0.140051	3.10108e-06	0.491885	0.999652	-9.77773e-07	0.818623	0.999988	-0.161197	0.333716	0.4508
ENSG00000176225.14	RTTN	protein_coding	300.12	472.016	355.199	439.375	511.53	419.493	1274.68	1572.64	1967.05	1532.84	HGNC:18654	19104	chr18	70003031	-	ENSG00000176225	25914	rotatin	338	424	283	476	626	482	1101	1884	1640	1581	0.276965	0.00410883	0.140051	-2.72531e-07	0.95496	0.999699	2.86497e-06	0.563094	0.999988	1.91675	3.36797e-38	2.81961e-36
ENSG00000145242.13	EPHA5	protein_coding	126.086	41.1901	66.5214	14.7689	103.777	81.8099	274.385	181.137	142.731	335.461	HGNC:3389	9833	chr4	65319563	-	ENSG00000145242	2044	EPH receptor A5	142	37	53	16	127	94	237	217	119	346	-0.573246	0.00412849	0.140486	2.72477e-06	0.194233	0.999652	-3.49758e-06	0.106802	0.999988	1.5549	4.37925e-05	0.000169105
ENSG00000011304.20	PTBP1	protein_coding	7218.87	8472.91	6418.69	8295.52	7978.56	7012.15	6196.25	7939.15	6774.33	5280.11	HGNC:9583	6883	chr19	797075	+	ENSG00000011304	5725	polypyrimidine tract binding protein 1	8130	7611	5114	8987	9764	8057	5352	9511	5648	5446	0.226517	0.00413608	0.14051	-5.12183e-06	0.413498	0.999652	2.74315e-06	0.638953	0.999988	-0.196574	0.0465169	0.0888225
ENSG00000244459.2	AC147067.1	lncRNA	166.043	57.8888	100.41	94.1519	58.8341	114.012	122.721	63.4397	71.9653	101.802	#N/A	579	chr4	1574062	-	ENSG00000244459	#N/A		187	52	80	102	72	131	106	76	60	105	-0.510098	0.0041733	0.141538	-1.15171e-06	0.640664	0.999652	-1.39786e-06	0.571778	0.999988	-0.114895	0.610467	0.709798
ENSG00000269696.2	AC005498.3	lncRNA	44.3965	4.45298	57.7355	31.384	25.3313	32.2018	59.045	21.7031	27.5867	56.2333	#N/A	2159	chr19	56545566	-	ENSG00000269696	#N/A	ZNF470 divergent transcript	50	4	46	34	31	37	51	26	23	58	-0.688888	0.00420416	0.142348	3.41141e-07	0.812741	0.999652	-2.0484e-06	0.182731	0.999988	0.271595	0.443978	0.560473
ENSG00000101096.20	NFATC2	protein_coding	1008.69	5531.72	876.074	1946.73	2050.2	1061.79	3695.52	2621.9	2985.36	1825.64	HGNC:7776	8286	chr20	51386957	-	ENSG00000101096	4773	nuclear factor of activated T cells 2	1136	4969	698	2109	2509	1220	3192	3141	2489	1883	0.116308	0.00422817	0.142711	2.15528e-06	0.334095	0.999652	1.32388e-06	0.553328	0.999988	0.622085	0.0698533	0.125026
ENSG00000185304.15	RGPD2	protein_coding	53.2758	61.2285	2.51024	29.5378	30.2342	12.1845	2.31549	13.3557	298.656	179.365	HGNC:32415	7018	chr2	87755960	-	ENSG00000185304	729857	RANBP2 like and GRIP domain containing 2	60	55	2	32	37	14	2	16	249	185	0.0652214	0.0042289	0.142711	-2.15153e-06	0.162492	0.999652	1.33074e-06	0.370726	0.999988	1.12408	0.0848373	0.147297
ENSG00000116754.13	SRSF11	protein_coding	10498	12236.8	10147.6	13670.5	13545.7	10939	4533.73	5156.15	9053.24	5961.7	HGNC:10782	8473	chr1	70205682	+	ENSG00000116754	9295	serine and arginine rich splicing factor 11	11823	10992	8085	14810	16577	12569	3916	6177	7548	6149	0.261014	0.00425036	0.142901	-4.21309e-06	0.451016	0.999652	-3.55004e-07	0.94301	0.999988	-0.927515	8.72126e-08	5.15262e-07
ENSG00000159423.17	ALDH4A1	protein_coding	556.732	503.187	1096.98	350.762	337.479	440.381	489.726	347.249	200.303	344.186	HGNC:406	3632	chr1	18871430	-	ENSG00000159423	8659	aldehyde dehydrogenase 4 family member A1	627	452	874	380	413	506	423	416	167	355	-0.440884	0.00425139	0.142901	5.54384e-06	0.101974	0.999652	-2.11318e-06	0.490351	0.999988	-0.595592	0.0280897	0.0576708
ENSG00000174996.11	KLC2	protein_coding	1509.48	912.861	1025.43	943.365	782.82	888.595	901.883	613.529	444.985	889.067	HGNC:20716	5479	chr11	66257294	+	ENSG00000174996	64837	kinesin light chain 2	1700	820	817	1022	958	1021	779	735	371	917	-0.35599	0.00425555	0.142901	2.4307e-06	0.54508	0.999652	-7.68905e-07	0.842055	0.999988	-0.52206	0.00619984	0.015283
ENSG00000128016.7	ZFP36	protein_coding	7552.73	4242.58	4916.31	5321.43	2966.22	5825.91	3460.5	1996.68	2561.96	3114.16	HGNC:12862	1976	chr19	39406847	+	ENSG00000128016	7538	ZFP36 ring finger protein	8506	3811	3917	5765	3630	6694	2989	2392	2136	3212	-0.366647	0.004292	0.143888	-2.48786e-06	0.511158	0.999652	-7.31119e-07	0.842588	0.999988	-0.857384	1.104e-05	4.71125e-05
ENSG00000160584.16	SIK3	protein_coding	1488.17	1768.95	1432.09	1871.96	1705.37	1524.8	2879.31	3757.13	4109.22	2860.14	HGNC:29165	10920	chr11	116843402	-	ENSG00000160584	23387	SIK family kinase 3	1676	1589	1141	2028	2087	1752	2487	4501	3426	2950	0.250334	0.00432464	0.144744	-5.87146e-06	0.313327	0.999652	1.87239e-06	0.726108	0.999988	1.04263	3.58862e-27	1.44354e-25
ENSG00000119401.10	TRIM32	protein_coding	538.973	469.79	558.529	352.608	408.57	501.303	1013.03	703.68	630.896	807.626	HGNC:16380	3780	chr9	116687302	+	ENSG00000119401	22954	tripartite motif containing 32	607	422	445	382	500	576	875	843	526	833	-0.290504	0.00438278	0.145035	5.19046e-06	0.30088	0.999652	-3.14466e-06	0.500588	0.999988	0.727942	9.95536e-08	5.82126e-07
ENSG00000134815.19	DHX34	protein_coding	797.361	547.717	643.877	607.372	479.661	628.37	1036.18	767.12	580.52	1107.21	HGNC:16719	5662	chr19	47349315	+	ENSG00000134815	9704	DExH-box helicase 34	898	492	513	658	587	722	895	919	484	1142	-0.332137	0.00436041	0.145035	1.81672e-06	0.667541	0.999652	8.3217e-07	0.841094	0.999988	0.464936	0.00275913	0.00743545
ENSG00000160953.16	PWWP3A	protein_coding	3585.46	2423.54	3422.71	2733.17	2728.43	2900.77	4742.12	3577.67	2442.02	3238.26	HGNC:29641	9876	chr19	1354711	+	ENSG00000160953	84939	PWWP domain containing 3A, DNA repair factor	4038	2177	2727	2961	3339	3333	4096	4286	2036	3340	-0.268815	0.00437159	0.145035	2.80459e-06	0.6035	0.999652	-4.48327e-06	0.400622	0.999988	0.227944	0.166802	0.257764
ENSG00000170340.11	B3GNT2	protein_coding	651.74	944.032	630.07	810.445	849.826	792.86	575.399	769.624	808.41	512.886	HGNC:15629	2859	chr2	62196115	+	ENSG00000170340	10678	UDP-GlcNAc:betaGal beta-1,3-N-acetylglucosaminyltransferase 2	734	848	502	878	1040	911	497	922	674	529	0.300091	0.00434442	0.145035	-3.66816e-06	0.445741	0.999652	2.42235e-06	0.601824	0.999988	-0.240239	0.0655014	0.118562
ENSG00000198919.13	DZIP3	protein_coding	666.835	374.051	913.728	702.447	692.118	845.079	782.635	681.142	790.419	1098.49	HGNC:30938	6943	chr3	108589705	+	ENSG00000198919	#N/A	DAZ interacting zinc finger protein 3	751	336	728	761	847	971	676	816	659	1133	-0.308094	0.00438315	0.145035	-1.65034e-07	0.969331	0.999993	-2.51033e-06	0.574018	0.999988	0.260987	0.214559	0.316428
ENSG00000230487.8	PSMG3-AS1	lncRNA	477.706	316.162	645.132	422.76	399.581	537.857	694.647	636.902	500.159	645.713	HGNC:22230	6436	chr7	1570073	+	ENSG00000230487	114796	PSMG3 antisense RNA 1 (head to head)	538	284	514	458	489	618	600	763	417	666	-0.303055	0.00438238	0.145035	3.63415e-07	0.937659	0.999652	-2.07073e-06	0.64281	0.999988	0.419583	0.00923039	0.0217273
ENSG00000258768.2	AL356019.2	lncRNA	46.1723	89.0597	87.8584	107.998	130.742	93.9943	99.566	163.608	139.133	82.4108	#N/A	3829	chr14	20260480	-	ENSG00000258768	#N/A		52	80	70	117	160	108	86	196	116	85	0.419854	0.00435551	0.145035	-7.51464e-07	0.8048	0.999652	1.30341e-06	0.669244	0.999988	0.35066	0.130959	0.211429
ENSG00000183864.5	TOB2	protein_coding	4055.17	2962.35	4081.65	3243.62	2738.24	3020.87	4720.12	3584.34	2958.97	3612.5	HGNC:11980	4341	chr22	41433494	-	ENSG00000183864	10766	transducer of ERBB2, 2	4567	2661	3252	3514	3351	3471	4077	4294	2467	3726	-0.238963	0.00442075	0.146042	2.78755e-06	0.630999	0.999652	-4.79884e-06	0.400673	0.999988	0.136356	0.324021	0.440318
ENSG00000187522.16	HSPA14	protein_coding	295.681	709.138	412.935	441.222	443.707	331.591	174.819	220.37	375.419	157.065	HGNC:29526	2502	chr10	14838306	+	ENSG00000187522	51182	heat shock protein family A (Hsp70) member 14	333	637	329	478	543	381	151	264	313	162	0.434036	0.00443141	0.146158	5.90109e-08	0.988853	0.999993	6.93762e-08	0.985781	0.999988	-0.914382	2.9504e-05	0.000117125
ENSG00000126709.15	IFI6	protein_coding	1885.07	3389.83	1861.34	2624.25	2471.03	2201.9	996.818	1115.2	3233.64	1126.6	HGNC:4054	842	chr1	27666064	-	ENSG00000126709	2537	interferon alpha inducible protein 6	2123	3045	1483	2843	3024	2530	861	1336	2696	1162	0.411946	0.00445093	0.146564	-2.61478e-06	0.433262	0.999652	-1.87408e-07	0.950609	0.999988	-0.604887	0.0197135	0.0423698
ENSG00000161048.11	NAPEPLD	protein_coding	439.525	449.751	461.884	283.379	323.587	435.159	591.607	376.465	334.639	719.398	HGNC:21683	7561	chr7	103099776	-	ENSG00000161048	222236	N-acyl phosphatidylethanolamine phospholipase D	495	404	368	307	396	500	511	451	279	742	-0.383492	0.00445971	0.146616	6.82911e-06	0.0929441	0.999652	4.88239e-07	0.891618	0.999988	0.286012	0.118791	0.195137
ENSG00000049883.15	PTCD2	protein_coding	357.836	274.972	426.741	283.379	273.742	315.055	514.038	383.143	393.41	545.85	HGNC:25734	12115	chr5	72320367	+	ENSG00000049883	79810	pentatricopeptide repeat domain 2	403	247	340	307	335	362	444	459	328	563	-0.296885	0.00447305	0.146818	4.10537e-06	0.391576	0.999652	-2.8938e-06	0.522397	0.999988	0.50376	9.50497e-05	0.000345593
ENSG00000053108.17	FSTL4	protein_coding	4.43965	13.3589	7.53072	43.3837	53.9312	23.4986	15.0507	56.7619	25.1879	26.1776	HGNC:21389	6711	chr5	133196455	-	ENSG00000053108	23105	follistatin like 4	5	12	6	47	66	27	13	68	21	27	0.0602408	0.00449145	0.146946	-6.23885e-07	0.630894	0.999652	2.26681e-06	0.116469	0.999988	0.363712	0.397027	0.515676
ENSG00000081177.18	EXD2	protein_coding	958.076	617.851	868.543	585.219	741.146	859.874	1146.17	941.579	759.234	922.032	HGNC:20217	6263	chr14	69191511	+	ENSG00000081177	55218	exonuclease 3'-5' domain containing 2	1079	555	692	634	907	988	990	1128	633	951	-0.286241	0.00448624	0.146946	1.36246e-06	0.78052	0.999652	-4.75094e-06	0.336907	0.999988	0.2926	0.0363905	0.0720233
ENSG00000160908.15	ZNF394	protein_coding	852.412	1025.3	844.696	1073.52	1039.4	888.595	1907.96	2382.33	2517.59	1792.68	HGNC:18832	8611	chr7	99473877	-	ENSG00000160908	84124	zinc finger protein 394	960	921	673	1163	1272	1021	1648	2854	2099	1849	0.248247	0.00449857	0.146946	-4.33357e-06	0.451492	0.999652	1.21444e-06	0.822122	0.999988	1.16011	2.10221e-37	1.65492e-35
ENSG00000105483.18	CARD8	protein_coding	1882.41	1282.46	1896.49	1602.43	1356.45	2023.49	2553.98	2459.12	1884.29	3300.31	HGNC:17057	13219	chr19	48180770	-	ENSG00000105483	22900	caspase recruitment domain family member 8	2120	1152	1511	1736	1660	2325	2206	2946	1571	3404	-0.314931	0.00451321	0.147188	-1.08967e-07	0.97861	0.999993	2.06491e-06	0.641161	0.999988	0.601045	1.68719e-05	6.9783e-05
ENSG00000084444.14	FAM234B	protein_coding	295.681	174.78	223.411	191.073	187.942	234.986	397.106	298	201.503	382.968	HGNC:29288	6710	chr12	13044381	+	ENSG00000084444	#N/A	family with sequence similarity 234 member B	333	157	178	207	230	270	343	357	168	395	-0.36037	0.00452913	0.147237	1.38534e-06	0.712261	0.999652	-4.31885e-07	0.904303	0.999988	0.525075	0.00147585	0.00424197
ENSG00000273729.1	AC007686.3	lncRNA	199.784	230.442	208.35	389.53	266.388	242.819	177.135	301.339	358.627	190.03	#N/A	3487	chr14	77028086	+	ENSG00000273729	#N/A		225	207	166	422	326	279	153	361	299	196	0.390367	0.00452214	0.147237	-7.16375e-06	0.0732489	0.981145	2.01188e-06	0.559685	0.999988	-0.0331585	0.858658	0.901628
ENSG00000116525.14	TRIM62	protein_coding	232.638	332.86	256.045	333.224	381.604	302.871	328.799	437.4	416.199	323.826	HGNC:25574	3976	chr1	33145399	-	ENSG00000116525	55223	tripartite motif containing 62	262	299	204	361	467	348	284	524	347	334	0.28878	0.00454907	0.147649	-1.31168e-06	0.777757	0.999652	2.49652e-06	0.587207	0.999988	0.292277	0.0257232	0.0534105
ENSG00000176387.7	HSD11B2	protein_coding	131.414	59.002	198.309	73.8446	138.097	242.819	103.039	85.1428	115.144	127.01	HGNC:5209	2670	chr16	67430652	+	ENSG00000176387	3291	hydroxysteroid 11-beta dehydrogenase 2	148	53	158	80	169	279	89	102	96	131	-0.474772	0.00457291	0.148187	-2.32507e-07	0.927412	0.999652	-2.86413e-06	0.293426	0.999988	-0.267196	0.358681	0.476656
ENSG00000213057.5	C1orf220	lncRNA	42.6206	12.2457	31.378	16.615	15.5257	40.0346	127.352	89.3165	103.15	135.735	HGNC:33805	2775	chr1	178542752	+	ENSG00000213057	400798	chromosome 1 putative open reading frame 220	48	11	25	18	19	46	110	107	86	140	-0.149005	0.00459532	0.148677	-1.00385e-06	0.632031	0.999652	-1.25574e-06	0.551221	0.999988	2.15593	1.91848e-16	3.15144e-15
ENSG00000162065.14	TBC1D24	protein_coding	910.128	752.554	943.851	636.91	693.752	736.289	1257.31	862.28	534.942	1036.44	HGNC:29203	12213	chr16	2475051	+	ENSG00000162065	57465	TBC1 domain family member 24	1025	676	752	690	849	846	1086	1033	446	1069	-0.336121	0.00463927	0.149388	7.37586e-06	0.115337	0.999652	-1.25638e-06	0.756349	0.999988	0.207539	0.247458	0.355428
ENSG00000187720.14	THSD4	protein_coding	733.43	374.051	581.121	334.147	1123.57	1277.63	942.404	902.347	803.613	1261.37	HGNC:25835	15837	chr15	71096952	+	ENSG00000187720	79875	thrombospondin type 1 domain containing 4	826	336	463	362	1375	1468	814	1081	670	1301	-0.356769	0.00463696	0.149388	1.11139e-06	0.773327	0.999652	-2.9487e-06	0.446985	0.999988	0.375859	0.23435	0.339947
ENSG00000203865.10	ATP1A1-AS1	lncRNA	221.982	96.8524	160.655	133.843	150.354	170.582	251.23	161.104	131.936	264.684	HGNC:28262	6514	chr1	116390575	-	ENSG00000203865	84852	ATP1A1 antisense RNA 1	250	87	128	145	184	196	217	193	110	273	-0.42316	0.00463581	0.149388	1.12393e-06	0.713978	0.999652	-1.75885e-06	0.563976	0.999988	0.336657	0.0723153	0.128686
ENSG00000111801.16	BTN3A3	protein_coding	1631.13	1005.26	1369.34	1135.36	1163.61	1476.06	1280.47	1168.63	794.017	1500.85	HGNC:1140	5658	chr6	26440472	+	ENSG00000111801	10384	butyrophilin subfamily 3 member A3	1837	903	1091	1230	1424	1696	1106	1400	662	1548	-0.323615	0.00467832	0.150337	9.72355e-07	0.820347	0.999652	5.20403e-07	0.902446	0.999988	-0.129578	0.371619	0.489922
ENSG00000164080.13	RAD54L2	protein_coding	1255.53	2143	1334.19	1832.27	1757.67	1449.08	2696.39	3175.33	3224.05	2726.34	HGNC:29123	11924	chr3	51541144	+	ENSG00000164080	23132	RAD54 like 2	1414	1925	1063	1985	2151	1665	2329	3804	2688	2812	0.28645	0.00468351	0.150337	4.9405e-07	0.921817	0.999652	4.62111e-06	0.357097	0.999988	0.87043	1.82759e-13	2.18813e-12
ENSG00000197021.9	EOLA2	protein_coding	895.921	1058.7	807.042	1170.44	1206.1	926.018	878.728	1013.37	892.37	665.104	HGNC:17402	2398	chrX	149929527	-	ENSG00000197021	541578	endothelium and lymphocyte associated ASCH domain 2	1009	951	643	1268	1476	1064	759	1214	744	686	0.2631	0.0047057	0.150812	-2.95883e-06	0.576033	0.999652	8.97294e-07	0.860459	0.999988	-0.219836	0.083286	0.145009
ENSG00000069431.11	ABCC9	protein_coding	1368.3	941.806	1931.63	1456.58	1703.74	2003.47	3682.78	3385.68	3588.67	5207.39	HGNC:60	11616	chr12	21797401	-	ENSG00000069431	10060	ATP binding cassette subfamily C member 9	1541	846	1539	1578	2085	2302	3181	4056	2992	5371	-0.265141	0.00472368	0.15115	1.62146e-06	0.75734	0.999652	-1.446e-06	0.772943	0.999988	1.31232	8.49681e-11	7.47379e-10
ENSG00000189143.9	CLDN4	protein_coding	249.508	151.401	406.659	119.997	128.291	231.505	518.669	262.106	141.532	114.406	HGNC:2046	4702	chr7	73799542	+	ENSG00000189143	1364	claudin 4	281	136	324	130	157	266	448	314	118	118	-0.480265	0.00473173	0.151171	1.06125e-06	0.671541	0.999652	-5.01912e-06	0.0764098	0.999988	0.316706	0.349169	0.466949
ENSG00000137869.15	CYP19A1	protein_coding	69.2585	12.2457	40.1639	37.8454	27.7828	33.0721	55.5717	22.5378	41.9798	177.426	HGNC:2594	8428	chr15	51208057	-	ENSG00000137869	1588	cytochrome P450 family 19 subfamily A member 1	78	11	32	41	34	38	48	27	35	183	-0.0674372	0.0047479	0.15145	5.98988e-07	0.693253	0.999652	-8.18169e-07	0.590397	0.999988	0.718153	0.0653484	0.118331
ENSG00000248200.2	AC093770.1	processed_pseudogene	47.0603	33.3974	52.7151	4.61529	25.3313	46.9972	100.724	28.3809	7.19653	10.6649	#N/A	571	chr4	110146374	+	ENSG00000248200	#N/A		53	30	42	5	31	54	87	34	6	11	-0.0571787	0.00476804	0.151855	1.84502e-06	0.181931	0.999652	-1.92807e-06	0.170622	0.999988	-0.00738429	0.984937	0.989647
ENSG00000135363.12	LMO2	protein_coding	2444.47	2712.98	2083.5	2843.94	2424.45	1739.77	1172.79	2179.49	1579.64	1352.51	HGNC:6642	2896	chr11	33858576	-	ENSG00000135363	4005	LIM domain only 2	2753	2437	1660	3081	2967	1999	1013	2611	1317	1395	0.313007	0.00479154	0.152002	-4.04623e-06	0.38714	0.999652	3.2148e-06	0.480759	0.999988	-0.599116	0.000128708	0.000457188
ENSG00000173638.19	SLC19A1	protein_coding	280.586	194.818	238.473	121.844	119.302	168.842	325.326	266.28	217.095	277.288	HGNC:10937	11235	chr21	45493572	-	ENSG00000173638	6573	solute carrier family 19 member 1	316	175	190	132	146	194	281	319	181	286	-0.353782	0.00479505	0.152002	1.61497e-06	0.668488	0.999652	-2.56937e-06	0.491569	0.999988	0.544191	0.0117685	0.0269703
ENSG00000278716.1	AC133540.1	lncRNA	38.181	2.22649	11.2961	1.84612	4.0857	4.35159	197.974	205.344	119.942	392.663	#N/A	1019	chr16	85489813	+	ENSG00000278716	#N/A		43	2	9	2	5	5	171	246	100	405	-0.0504067	0.00478986	0.152002	4.08098e-07	0.751646	0.999652	-1.39387e-06	0.282597	0.999988	4.74393	5.10545e-18	9.70066e-17
ENSG00000284642.1	AL139424.2	lncRNA	90.5688	327.294	123.002	119.997	168.331	118.363	84.5153	126.879	206.301	69.8068	#N/A	1477	chr1	10395416	+	ENSG00000284642	#N/A		102	294	98	130	206	136	73	152	172	72	0.509339	0.00480841	0.152189	2.60315e-07	0.911776	0.999652	3.38376e-07	0.884829	0.999988	-0.373603	0.175257	0.268302
ENSG00000130775.16	THEMIS2	protein_coding	491.025	931.787	561.039	902.75	749.317	627.499	712.013	771.294	2060.61	423.689	HGNC:16839	4621	chr1	27872543	+	ENSG00000130775	9473	thymocyte selection associated family member 2	553	837	447	978	917	721	615	924	1718	437	0.470785	0.00483085	0.152426	-2.43994e-06	0.335161	0.999652	-7.25019e-07	0.766675	0.999988	0.347399	0.18844	0.284602
ENSG00000214575.9	CPEB1	protein_coding	269.931	228.215	429.251	140.305	291.719	328.11	387.844	183.641	171.517	249.172	HGNC:21744	8215	chr15	82543201	-	ENSG00000214575	64506	cytoplasmic polyadenylation element binding protein 1	304	205	342	152	357	377	335	220	143	257	-0.435553	0.00482344	0.152426	6.11829e-06	0.0615319	0.960471	-4.22724e-06	0.165108	0.999988	-0.193124	0.40879	0.527396
ENSG00000129204.17	USP6	protein_coding	107.439	71.2477	183.248	65.5371	98.0568	120.974	54.414	35.0588	85.1589	139.614	HGNC:12629	11676	chr17	5116032	+	ENSG00000129204	9098	ubiquitin specific peptidase 6	121	64	146	71	120	139	47	42	71	144	-0.45823	0.00487349	0.153385	3.06469e-06	0.275064	0.999652	-2.50314e-06	0.356739	0.999988	-0.402992	0.192145	0.289072
ENSG00000155066.16	PROM2	protein_coding	103	83.4934	99.1545	81.2291	79.2626	140.121	197.974	121.871	91.1561	186.151	HGNC:20685	6067	chr2	95274449	+	ENSG00000155066	150696	prominin 2	116	75	79	88	97	161	171	146	76	192	-0.412168	0.00487629	0.153385	1.79111e-06	0.566561	0.999652	1.02503e-06	0.736929	0.999988	0.563869	0.00267722	0.00723245
ENSG00000245498.7	AP000866.1	lncRNA	286.801	177.006	338.883	321.224	259.033	386.421	327.642	238.734	256.676	388.785	#N/A	10457	chr11	124800424	+	ENSG00000245498	100507283	MSANTD2 antisense RNA 1	323	159	270	348	317	444	283	286	214	401	-0.330205	0.00489063	0.153599	-4.19315e-07	0.915427	0.999652	-1.16172e-07	0.975192	0.999988	0.0259067	0.88145	0.918074
ENSG00000135083.15	CCNJL	protein_coding	210.439	106.872	183.248	92.3058	107.045	151.435	334.588	108.515	176.315	160.943	HGNC:25876	9209	chr5	160249106	-	ENSG00000135083	79616	cyclin J like	237	96	146	100	131	174	289	130	147	166	-0.470354	0.00491557	0.154145	1.31609e-06	0.605669	0.999652	-5.98438e-06	0.0453462	0.999988	0.435778	0.0664111	0.119905
ENSG00000226525.5	RPS7P10	processed_pseudogene	1167.63	1321.42	1104.51	1658.73	1690.66	1249.78	297.54	402.341	515.751	436.293	HGNC:39903	603	chr13	21628413	-	ENSG00000226525	#N/A	ribosomal protein S7 pseudogene 10	1315	1187	880	1797	2069	1436	257	482	430	450	0.278607	0.00496279	0.155386	-3.25605e-06	0.525075	0.999652	2.48701e-06	0.616309	0.999988	-1.7026	2.77177e-26	1.03658e-24
ENSG00000102802.10	MEDAG	protein_coding	9705.96	19810.2	7426.55	11762.5	10063.1	7154.88	5095.23	4476.67	4982.4	3125.79	HGNC:25926	2294	chr13	30906271	+	ENSG00000102802	84935	mesenteric estrogen dependent adipogenesis	10931	17795	5917	12743	12315	8221	4401	5363	4154	3224	0.357824	0.00501494	0.156778	1.11522e-06	0.775118	0.999652	9.6802e-07	0.80357	0.999988	-1.21724	3.09139e-07	1.67962e-06
ENSG00000175048.17	ZDHHC14	protein_coding	1369.19	959.618	785.705	627.679	678.226	820.71	930.826	676.969	742.442	854.164	HGNC:20341	11132	chr6	157381133	+	ENSG00000175048	79683	zinc finger DHHC-type palmitoyltransferase 14	1542	862	626	680	830	943	804	811	619	881	-0.259074	0.00508966	0.158386	1.04077e-06	0.843179	0.999652	-4.39792e-06	0.400673	0.999988	-0.115913	0.558989	0.665689
ENSG00000204584.1	AC027801.1	lncRNA	27.5258	28.9444	21.337	59.9987	39.2227	35.683	144.718	295.496	380.217	155.126	#N/A	2100	chr17	49845910	+	ENSG00000204584	#N/A		31	26	17	65	48	41	125	354	317	160	0.494994	0.00508588	0.158386	-7.03939e-06	0.0207302	0.842752	1.31983e-06	0.583224	0.999988	2.66217	8.31127e-25	2.78322e-23
ENSG00000257497.2	AC121761.1	lncRNA	12.431	36.7371	51.4599	118.151	134.828	78.3286	34.7323	30.0504	103.15	35.8729	#N/A	1482	chr12	75483454	-	ENSG00000257497	#N/A		14	33	41	128	165	90	30	36	86	37	0.11154	0.00507654	0.158386	-2.41663e-07	0.900944	0.999652	6.80167e-08	0.97383	0.999988	-0.392906	0.346267	0.46408
ENSG00000101945.17	SUV39H1	protein_coding	215.767	289.444	291.188	411.684	368.53	292.427	259.335	347.249	242.283	188.091	HGNC:11479	3233	chrX	48695554	+	ENSG00000101945	6839	SUV39H1 histone lysine methyltransferase	243	260	232	446	451	336	224	416	202	194	0.28523	0.0051556	0.159477	-2.16889e-06	0.63625	0.999652	2.57748e-06	0.56674	0.999988	-0.254452	0.180529	0.274868
ENSG00000129518.9	EAPP	protein_coding	1623.14	1899.2	1612.83	2131.34	2055.92	1610.09	820.841	967.456	1251	707.763	HGNC:19312	2021	chr14	34515938	-	ENSG00000129518	55837	E2F associated phosphoprotein	1828	1706	1285	2309	2516	1850	709	1159	1043	730	0.28752	0.00516803	0.159477	-4.17349e-06	0.397549	0.999652	-1.2363e-06	0.788412	0.999988	-0.956324	1.03523e-14	1.42161e-13
ENSG00000231856.2	AL162377.1	lncRNA	230.862	91.2861	179.482	176.304	129.108	171.453	213.025	111.854	82.7601	146.4	#N/A	2469	chr13	51803838	+	ENSG00000231856	#N/A		260	82	143	191	158	197	184	134	69	151	-0.432097	0.00517169	0.159477	9.71273e-08	0.973774	0.999993	-1.78269e-06	0.532459	0.999988	-0.255159	0.26265	0.373214
ENSG00000251022.6	THAP9-AS1	lncRNA	1345.21	1556.32	1212.45	1895.04	2096.78	1833.76	855.573	1239.58	1165.84	928.818	HGNC:44172	4397	chr4	82893009	-	ENSG00000251022	#N/A	THAP9 antisense RNA 1	1515	1398	966	2053	2566	2107	739	1485	972	958	0.279335	0.00516456	0.159477	-6.25287e-06	0.246116	0.999652	4.35834e-06	0.390309	0.999988	-0.653698	3.51596e-05	0.000137704
ENSG00000261327.5	AC134312.5	lncRNA	38.181	31.1709	69.0316	11.9997	64.5541	87.9021	57.8872	28.3809	10.7948	41.6902	#N/A	2376	chr16	88177298	-	ENSG00000261327	#N/A		43	28	55	13	79	101	50	34	9	43	-0.0724615	0.00516163	0.159477	3.27271e-06	0.0716366	0.977063	-8.55925e-07	0.587859	0.999988	-0.510703	0.191128	0.287831
ENSG00000279453.1	Z99129.4	TEC	711.232	942.919	720.439	942.442	871.071	657.96	358.901	431.557	534.942	447.927	#N/A	2435	chr6	122436789	-	ENSG00000279453	#N/A		801	847	574	1021	1066	756	310	517	446	462	0.254436	0.00516162	0.159477	-4.5495e-07	0.929379	0.999652	2.06129e-06	0.688702	0.999988	-0.845356	4.37977e-11	3.982e-10
ENSG00000167513.9	CDT1	protein_coding	15.9827	159.194	25.1024	36.9223	35.137	28.7205	48.6253	76.7955	87.5578	21.3299	HGNC:24576	2760	chr16	88803789	+	ENSG00000167513	81620	chromatin licensing and DNA replication factor 1	18	143	20	40	43	33	42	92	73	22	0.0572908	0.00519319	0.159898	-1.25706e-07	0.91665	0.999652	9.66455e-07	0.498331	0.999988	0.277722	0.477388	0.591857
ENSG00000187961.14	KLHL17	protein_coding	780.49	535.471	497.028	448.606	433.901	564.836	457.309	246.246	193.107	253.05	HGNC:24023	3402	chr1	960584	+	ENSG00000187961	339451	kelch like family member 17	879	481	396	486	531	649	395	295	161	261	-0.321616	0.0052596	0.161573	1.6356e-06	0.695802	0.999652	-2.81375e-06	0.497858	0.999988	-0.913358	2.03455e-05	8.30358e-05
ENSG00000258458.8	AL160314.2	lncRNA	52.3878	24.4914	47.6946	18.4612	29.417	29.5908	35.8901	15.8599	13.1936	85.3194	#N/A	3254	chr14	22701476	-	ENSG00000258458	#N/A	OXA1L divergent transcript	59	22	38	20	36	34	31	19	11	88	-0.066747	0.00526344	0.161573	2.45963e-06	0.133693	0.999652	-7.81346e-07	0.598942	0.999988	-0.033807	0.91964	0.94518
ENSG00000145283.8	SLC10A6	protein_coding	132.302	36.7371	60.2458	60.9218	49.0284	107.919	247.757	161.104	137.933	210.39	HGNC:30603	1623	chr4	86823468	-	ENSG00000145283	345274	solute carrier family 10 member 6	149	33	48	66	60	124	214	193	115	217	-0.472962	0.00529398	0.161765	-2.01038e-06	0.406122	0.999652	-7.00749e-07	0.765902	0.999988	1.34636	7.42424e-08	4.42517e-07
ENSG00000228409.6	CCT6P1	transcribed_unprocessed_pseudogene	152.724	194.818	163.166	246.456	284.365	245.43	187.555	263.776	422.196	238.507	HGNC:33094	1670	chr7	65751142	+	ENSG00000228409	#N/A	chaperonin containing TCP1 subunit 6 pseudogene 1	172	175	130	267	348	282	162	316	352	246	0.334169	0.00530937	0.161765	-4.65399e-06	0.264505	0.999652	1.14304e-06	0.766361	0.999988	0.330762	0.130312	0.210568
ENSG00000243335.9	KCTD7	protein_coding	1431.34	1064.26	1639.19	1390.12	1418.56	1616.18	1464.55	993.333	1036.3	1309.85	HGNC:21957	7565	chr7	66628767	+	ENSG00000243335	154881	potassium channel tetramerization domain containing 7	1612	956	1306	1506	1736	1857	1265	1190	864	1351	-0.256101	0.00530457	0.161765	2.97679e-06	0.582938	0.999652	-3.80555e-06	0.470317	0.999988	-0.258747	0.0516793	0.0971915
ENSG00000246889.2	AP000487.1	lncRNA	47.0603	22.2649	37.6536	24.9226	26.1485	33.9424	131.983	50.084	52.7746	92.1062	#N/A	3078	chr11	70372246	-	ENSG00000246889	#N/A	CTTN divergent transcript	53	20	30	27	32	39	114	60	44	95	-0.510966	0.00528485	0.161765	1.62502e-06	0.478707	0.999652	-2.04136e-06	0.369969	0.999988	1.25745	2.30282e-07	1.27404e-06
ENSG00000279982.1	AL162274.3	TEC	2.66379	13.3589	3.76536	11.0767	8.1714	8.70318	118.09	191.154	185.91	54.2942	#N/A	3109	chr10	131996738	+	ENSG00000279982	#N/A		3	12	3	12	10	10	102	229	155	56	0.0770094	0.00529771	0.161765	-1.82262e-06	0.311671	0.999652	1.30722e-06	0.433827	0.999988	4.04089	3.22705e-28	1.40428e-26
ENSG00000120217.14	CD274	protein_coding	158.051	45.6431	150.614	74.7677	88.2511	122.715	70.6224	67.6134	44.3786	86.289	HGNC:17635	4108	chr9	5450503	+	ENSG00000120217	29126	CD274 molecule	178	41	120	81	108	141	61	81	37	89	-0.477699	0.00539886	0.163757	-1.63054e-07	0.941942	0.999652	-1.60284e-06	0.489753	0.999988	-0.563041	0.0224271	0.0473961
ENSG00000231551.8	AC245100.4	transcribed_unprocessed_pseudogene	80.8016	17.8119	56.4804	31.384	31.0513	30.4611	30.1013	10.8515	19.1907	54.2942	#N/A	3330	chr1	148402516	+	ENSG00000231551	#N/A	PDE4DIP pseudogene 6	91	16	45	34	38	35	26	13	16	56	-0.0729728	0.00539305	0.163757	1.12938e-06	0.480904	0.999652	-1.94311e-06	0.244661	0.999988	-0.535881	0.118177	0.194271
ENSG00000231663.1	COA6-AS1	lncRNA	158.939	187.025	194.544	330.455	446.976	375.977	93.7773	141.905	169.118	81.4413	HGNC:40825	575	chr1	234372807	-	ENSG00000231663	#N/A	COA6 antisense RNA 1	179	168	155	358	547	432	81	170	141	84	0.368617	0.00539723	0.163757	-5.44522e-06	0.153967	0.999652	7.92526e-07	0.81831	0.999988	-1.18957	5.36492e-05	0.000203896
ENSG00000160961.12	ZNF333	protein_coding	1435.78	2045.03	1359.3	1951.34	1640	1429.06	1815.34	1984.16	2226.13	1602.65	HGNC:15624	11603	chr19	14689801	+	ENSG00000160961	84449	zinc finger protein 333	1617	1837	1083	2114	2007	1642	1568	2377	1856	1653	0.264697	0.00542401	0.164276	-2.19323e-06	0.671208	0.999652	2.45655e-06	0.628837	0.999988	0.218421	0.0568598	0.105248
ENSG00000230732.4	AC016949.1	lncRNA	134.965	156.968	100.41	178.15	204.285	141.862	164.4	206.179	343.035	193.908	#N/A	1413	chr3	196912646	+	ENSG00000230732	#N/A		152	141	80	193	250	163	142	247	286	200	0.357809	0.0054408	0.16454	-3.36104e-06	0.364513	0.999652	-2.51487e-08	0.992401	0.999988	0.537604	0.00686303	0.0166945
ENSG00000073060.16	SCARB1	protein_coding	2167.44	2479.2	1408.25	2259.65	1818.95	1676.23	1602.32	3141.1	1901.08	1424.25	HGNC:1664	7741	chr12	124776856	-	ENSG00000073060	949	scavenger receptor class B member 1	2441	2227	1122	2448	2226	1926	1384	3763	1585	1469	0.321153	0.00548183	0.164815	-8.04188e-06	0.0944931	0.999652	5.09195e-06	0.25028	0.999988	0.000980104	0.994722	0.996232
ENSG00000089163.4	SIRT4	protein_coding	87.0171	59.002	92.8789	26.7687	32.6856	38.294	50.9407	24.2073	10.7948	32.9643	HGNC:14932	1222	chr12	120302316	+	ENSG00000089163	23409	sirtuin 4	98	53	74	29	40	44	44	29	9	34	-0.0960491	0.00548206	0.164815	3.25486e-06	0.119043	0.999652	-1.48957e-06	0.435893	0.999988	-0.860624	0.0141432	0.0316582
ENSG00000132406.12	TMEM128	protein_coding	774.275	934.013	758.093	952.595	1136.64	935.592	376.267	493.327	585.318	437.262	HGNC:28201	1748	chr4	4235542	-	ENSG00000132406	85013	transmembrane protein 128	872	839	604	1032	1391	1075	325	591	488	451	0.247546	0.00546304	0.164815	-3.37177e-06	0.539102	0.999652	1.53254e-06	0.769603	0.999988	-0.945818	5.65557e-12	5.7171e-11
ENSG00000172733.11	PURG	protein_coding	57.7154	16.6987	50.2048	14.7689	25.3313	32.2018	75.2534	46.7451	39.5809	63.9896	HGNC:17930	3771	chr8	30995802	-	ENSG00000172733	29942	purine rich element binding protein G	65	15	40	16	31	37	65	56	33	66	-0.0955561	0.00548226	0.164815	8.51381e-07	0.646083	0.999652	-2.58045e-06	0.191631	0.999988	0.808395	0.0039697	0.0102779
ENSG00000033327.13	GAB2	protein_coding	2262.44	2780.89	2018.23	2993.48	2632.83	2471.7	3731.41	4812.24	4611.78	3435.08	HGNC:14458	6775	chr11	78215293	-	ENSG00000033327	9846	GRB2 associated binding protein 2	2548	2498	1608	3243	3222	2840	3223	5765	3845	3543	0.24861	0.00551142	0.165205	-6.28662e-06	0.273981	0.999652	4.02839e-06	0.45272	0.999988	0.700796	2.83409e-11	2.63628e-10
ENSG00000132436.11	FIGNL1	protein_coding	320.543	262.726	348.924	255.687	244.325	306.352	313.749	207.014	172.717	464.409	HGNC:13286	5034	chr7	50444128	-	ENSG00000132436	63979	fidgetin like 1	361	236	278	277	299	352	271	248	144	479	-0.383232	0.00551132	0.165205	4.63265e-06	0.191441	0.999652	7.453e-07	0.820027	0.999988	-0.0623653	0.740068	0.813786
ENSG00000107614.22	TRDMT1	protein_coding	317.879	430.826	343.903	425.53	456.781	388.162	797.686	977.473	1543.66	1030.62	HGNC:2977	15453	chr10	17137336	-	ENSG00000107614	1787	tRNA aspartic acid methyltransferase 1	358	387	274	461	559	446	689	1171	1287	1063	0.267735	0.00556692	0.166379	-2.67542e-06	0.597854	0.999652	9.67814e-07	0.843036	0.999988	1.43512	1.98931e-17	3.59154e-16
ENSG00000268041.2	ERFL	protein_coding	22.1982	30.0576	21.337	88.6135	75.994	32.2018	39.3633	50.084	55.1734	26.1776	HGNC:53894	2078	chr19	41907705	-	ENSG00000268041	390937	ETS repressor factor like	25	27	17	96	93	37	34	60	46	27	0.509403	0.00556099	0.166379	-1.31774e-06	0.478784	0.999652	2.69018e-07	0.884489	0.999988	0.0110007	0.973924	0.982202
ENSG00000114988.11	LMAN2L	protein_coding	951.861	677.967	903.687	560.296	657.798	717.142	546.455	451.591	365.824	516.764	HGNC:19263	2709	chr2	96705929	-	ENSG00000114988	81562	lectin, mannose binding 2 like	1072	609	720	607	805	824	472	541	305	533	-0.287946	0.00560383	0.16687	3.76854e-06	0.430309	0.999652	-3.57382e-06	0.440345	0.999988	-0.646945	4.8877e-06	2.20911e-05
ENSG00000138604.10	GLCE	protein_coding	1373.63	1040.88	1149.69	790.137	1284.54	1402.95	1397.4	1184.49	995.52	1695.72	HGNC:17855	6630	chr15	69160584	+	ENSG00000138604	26035	glucuronic acid epimerase	1547	935	916	856	1572	1612	1207	1419	830	1749	-0.287599	0.00559226	0.16687	4.87169e-06	0.323911	0.999652	-1.21586e-06	0.788712	0.999988	0.152663	0.363726	0.481987
ENSG00000143373.18	ZNF687	protein_coding	1148.09	1367.07	1091.95	1325.51	1309.06	1125.32	1579.16	2095.18	1662.4	1221.62	HGNC:29277	6324	chr1	151281618	+	ENSG00000143373	57592	zinc finger protein 687	1293	1228	870	1436	1602	1293	1364	2510	1386	1260	0.237383	0.00560792	0.16687	-4.40461e-06	0.450168	0.999652	1.61348e-06	0.767622	0.999988	0.404365	0.0017265	0.00487449
ENSG00000128918.15	ALDH1A2	protein_coding	887.042	694.665	351.434	1222.13	1233.88	605.741	569.61	1641.09	1173.03	1018.99	HGNC:15472	8127	chr15	57953424	-	ENSG00000128918	8854	aldehyde dehydrogenase 1 family member A2	999	624	280	1324	1510	696	492	1966	978	1051	0.127078	0.00562505	0.167136	-4.42226e-06	0.0950857	0.999652	2.28456e-06	0.35973	0.999988	0.368438	0.17468	0.267643
ENSG00000213928.9	IRF9	protein_coding	207.776	250.48	266.086	356.3	320.319	276.761	294.067	477.467	490.563	306.374	HGNC:6131	3582	chr14	24161265	+	ENSG00000213928	10379	interferon regulatory factor 9	234	225	212	386	392	318	254	572	409	316	0.311971	0.00564716	0.167496	-5.37013e-06	0.235293	0.999652	1.68147e-06	0.684116	0.999988	0.450277	0.00700888	0.0170097
ENSG00000286964.1	AL136169.1	lncRNA	213.991	330.634	205.84	309.224	306.428	201.043	134.298	130.218	365.824	187.121	#N/A	2227	chrX	135037281	+	ENSG00000286964	#N/A		241	297	164	335	375	231	116	156	305	193	0.360464	0.00565359	0.167496	-6.21069e-07	0.856609	0.999652	-9.58072e-07	0.779521	0.999988	-0.336287	0.174067	0.266939
ENSG00000145632.15	PLK2	protein_coding	1716.37	1778.97	958.912	2709.17	3399.3	2352.47	1881.33	5938.29	2455.22	2386.04	HGNC:19699	4647	chr5	58453982	-	ENSG00000145632	10769	polo like kinase 2	1933	1598	764	2935	4160	2703	1625	7114	2047	2461	0.414473	0.00569649	0.168522	-4.96318e-06	0.0995903	0.999652	5.09754e-06	0.0944435	0.999988	0.474317	0.1019	0.171821
ENSG00000038532.16	CLEC16A	protein_coding	1063.74	657.928	999.076	756.907	895.585	1050.47	2542.41	2247.1	1743.96	2288.11	HGNC:29013	12523	chr16	10944564	+	ENSG00000038532	23274	C-type lectin domain containing 16A	1198	591	796	820	1096	1207	2196	2692	1454	2360	-0.267776	0.00574132	0.169357	3.18421e-07	0.951027	0.999699	-3.09705e-06	0.532269	0.999988	1.28431	2.82166e-20	6.40554e-19
ENSG00000154920.14	EME1	protein_coding	55.0516	129.136	74.0521	143.997	117.668	125.326	39.3633	89.3165	58.7717	32.9643	HGNC:24965	3294	chr17	50373220	+	ENSG00000154920	146956	essential meiotic structure-specific endonuclease 1	62	116	59	156	144	144	34	107	49	34	0.461513	0.005739	0.169357	-2.4358e-06	0.329756	0.999652	4.03794e-06	0.133256	0.999988	-0.957365	0.000407365	0.00131619
ENSG00000154134.15	ROBO3	protein_coding	4491.15	3443.27	3270.84	2237.49	3459.77	3563.95	1817.66	1232.07	815.607	1033.53	HGNC:13433	6981	chr11	124865432	+	ENSG00000154134	64221	roundabout guidance receptor 3	5058	3093	2606	2424	4234	4095	1570	1476	680	1066	-0.267949	0.00577202	0.169572	5.89994e-06	0.278106	0.999652	-6.19187e-06	0.244238	0.999988	-1.45341	5.07193e-11	4.58031e-10
ENSG00000175426.11	PCSK1	protein_coding	22.1982	16.6987	18.8268	99.6902	16.3428	12.1845	3.47323	36.7283	124.74	32.9643	HGNC:8743	5357	chr5	96390333	-	ENSG00000175426	5122	proprotein convertase subtilisin/kexin type 1	25	15	15	108	20	14	3	44	104	34	0.0458882	0.00577358	0.169572	-4.42788e-06	0.00570037	0.574861	8.58146e-07	0.45773	0.999988	0.34792	0.461135	0.576735
ENSG00000267321.3	SNHG30	lncRNA	360.499	534.358	288.678	464.298	477.21	384.681	169.031	182.807	244.682	158.035	HGNC:52836	1594	chr17	35568076	+	ENSG00000267321	#N/A	small nucleolar RNA host gene 30	406	480	230	503	584	442	146	219	204	163	0.314196	0.00577202	0.169572	-1.76471e-06	0.669234	0.999652	1.472e-06	0.719322	0.999988	-1.12802	4.4352e-13	5.06913e-12
ENSG00000059378.13	PARP12	protein_coding	1169.4	1455.01	1069.36	1529.51	1468.4	1334.2	1327.93	2075.98	1895.09	1574.53	HGNC:21919	5510	chr7	140023749	-	ENSG00000059378	64761	poly(ADP-ribose) polymerase family member 12	1317	1307	852	1657	1797	1533	1147	2487	1580	1624	0.267324	0.00578757	0.169738	-5.44712e-06	0.307478	0.999652	5.71983e-06	0.274656	0.999988	0.350331	0.00292872	0.00783741
ENSG00000124831.19	LRRFIP1	protein_coding	7850.19	9647.39	6335.85	10060.4	7843.73	6721.47	7433.88	8324.8	10444.6	7676.81	HGNC:6702	13218	chr2	237627587	+	ENSG00000124831	9208	LRR binding FLII interacting protein 1	8841	8666	5048	10899	9599	7723	6421	9973	8708	7918	0.257667	0.005802	0.169917	-4.39364e-06	0.420303	0.999652	2.42022e-06	0.641752	0.999988	0.0735643	0.584369	0.687548
ENSG00000076716.9	GPC4	protein_coding	1765.2	1371.52	1655.5	1331.05	1577.9	1903.39	1528.22	1349.76	1217.41	1764.56	HGNC:4452	4959	chrX	133300103	-	ENSG00000076716	2239	glypican 4	1988	1232	1319	1442	1931	2187	1320	1617	1015	1820	-0.241544	0.00582007	0.170202	2.36759e-06	0.671095	0.999652	-2.92033e-07	0.954418	0.999988	-0.128767	0.255141	0.36421
ENSG00000124587.14	PEX6	protein_coding	2030.7	1204.53	1321.64	1253.51	873.523	1107.04	1289.73	991.663	810.809	1138.24	HGNC:8859	3465	chr6	42963865	-	ENSG00000124587	5190	peroxisomal biogenesis factor 6	2287	1082	1053	1358	1069	1272	1114	1188	676	1174	-0.283325	0.00585007	0.170519	-6.37272e-07	0.890917	0.999652	-1.58971e-06	0.72963	0.999988	-0.286695	0.146189	0.231639
ENSG00000139890.10	REM2	protein_coding	68.3706	63.455	36.3985	109.844	86.6168	66.1442	41.6788	112.689	111.546	38.7816	HGNC:20248	2240	chr14	22883222	+	ENSG00000139890	161253	RRAD and GEM like GTPase 2	77	57	29	119	106	76	36	135	93	40	0.100161	0.00587094	0.170519	-5.50031e-06	0.0268536	0.887788	8.80871e-07	0.661995	0.999988	-0.0315316	0.904336	0.934391
ENSG00000162511.8	LAPTM5	protein_coding	3087.33	5943.62	2367.16	2676.87	2521.69	2374.23	1094.07	1456.61	3192.86	1280.76	HGNC:29612	3228	chr1	30732469	-	ENSG00000162511	7805	lysosomal protein transmembrane 5	3477	5339	1886	2900	3086	2728	945	1745	2662	1321	0.354809	0.00586887	0.170519	-2.20069e-06	0.53014	0.999652	4.94437e-07	0.891462	0.999988	-0.845778	0.00260203	0.00705243
ENSG00000170458.14	CD14	protein_coding	3652.94	5918.01	3140.31	3292.55	5591.69	4644.02	2828.37	4582.69	4049.25	960.813	HGNC:1628	1648	chr5	140631728	-	ENSG00000170458	929	CD14 molecule	4114	5316	2502	3567	6843	5336	2443	5490	3376	991	0.406599	0.00588317	0.170519	-3.04478e-06	0.286956	0.999652	-1.10962e-06	0.686157	0.999988	-0.543064	0.0595396	0.10938
ENSG00000173456.5	RNF26	protein_coding	973.171	1200.08	876.074	1108.59	1201.2	924.278	795.37	948.257	767.63	624.383	HGNC:14646	2783	chr11	119334527	+	ENSG00000173456	79102	ring finger protein 26	1096	1078	698	1201	1470	1062	687	1136	640	644	0.232286	0.00587596	0.170519	-1.26579e-06	0.821426	0.999652	1.2855e-06	0.814234	0.999988	-0.408486	0.00113021	0.00332532
ENSG00000174007.8	CEP19	protein_coding	309	180.346	153.125	99.6902	143.817	183.637	70.6224	58.4313	31.185	90.1671	HGNC:28209	2158	chr3	196706277	-	ENSG00000174007	84984	centrosomal protein 19	348	162	122	108	176	211	61	70	26	93	-0.411322	0.00588947	0.170519	1.88421e-06	0.513773	0.999652	3.20205e-08	0.992045	0.999988	-1.46692	1.92988e-07	1.08095e-06
ENSG00000250654.7	AC023794.5	transcribed_unprocessed_pseudogene	46.1723	37.8504	82.838	27.6917	58.0169	84.4208	42.8365	20.0336	15.5925	40.7206	#N/A	1390	chr12	54076838	-	ENSG00000250654	100240735		52	34	66	30	71	97	37	24	13	42	-0.109611	0.00584697	0.170519	3.13005e-06	0.154346	0.999652	-9.34324e-07	0.636794	0.999988	-0.897948	0.00310731	0.00825505
ENSG00000104756.16	KCTD9	protein_coding	1040.65	1579.7	1189.85	1405.82	1455.33	1263.7	809.263	960.778	1625.22	988.93	HGNC:22401	4383	chr8	25427847	-	ENSG00000104756	54793	potassium channel tetramerization domain containing 9	1172	1419	948	1523	1781	1452	699	1151	1355	1020	0.285511	0.00593854	0.17053	-1.78962e-06	0.706921	0.999652	7.7224e-07	0.870985	0.999988	-0.274748	0.104803	0.175835
ENSG00000144554.10	FANCD2	protein_coding	107.439	237.121	114.216	148.612	190.394	186.248	216.498	309.686	510.954	228.811	HGNC:3585	8378	chr3	10026414	+	ENSG00000144554	2177	FA complementation group D2	121	213	91	161	233	214	187	371	426	236	0.394048	0.0059307	0.17053	-1.87045e-06	0.546153	0.999652	1.69008e-06	0.586028	0.999988	0.869996	0.000230507	0.000782312
ENSG00000198315.11	ZKSCAN8	protein_coding	915.455	1174.47	1004.1	1319.05	1316.41	1129.67	1692.62	1944.93	3052.53	1863.45	HGNC:12983	7580	chr6	28141883	+	ENSG00000198315	7745	zinc finger with KRAB and SCAN domains 8	1031	1055	800	1429	1611	1298	1462	2330	2545	1922	0.268516	0.00591332	0.17053	-3.82313e-06	0.459259	0.999652	1.27635e-07	0.981255	0.999988	0.877369	2.40837e-08	1.53389e-07
ENSG00000229847.9	EMX2OS	lncRNA	2591.87	2898.89	2773.82	1865.5	1859.81	2539.59	4070.63	2334.75	1821.92	3272.19	HGNC:18511	8918	chr10	117473215	-	ENSG00000229847	196047	EMX2 opposite strand/antisense RNA	2919	2604	2210	2021	2276	2918	3516	2797	1519	3375	-0.317736	0.00593461	0.17053	8.36003e-06	0.0724542	0.97943	2.7678e-07	0.946672	0.999988	0.189847	0.307837	0.423295
ENSG00000280007.1	AC008079.1	lncRNA	81.6895	11.1325	51.4599	37.8454	40.0399	47.8675	194.501	69.2829	88.7572	140.583	#N/A	20396	chr22	18110759	-	ENSG00000280007	#N/A		92	10	41	41	49	55	168	83	74	145	-0.0770706	0.00594007	0.17053	9.31036e-08	0.959803	0.999699	-2.92607e-06	0.127766	0.999988	1.35984	1.10408e-05	4.71125e-05
ENSG00000287666.1	AP000821.2	lncRNA	25.75	15.5854	64.0111	9.23058	53.9312	60.0519	101.881	51.7535	22.789	62.0505	#N/A	2852	chr11	126121889	-	ENSG00000287666	#N/A		29	14	51	10	66	69	88	62	19	64	-0.0707856	0.00592033	0.17053	3.1114e-06	0.0906323	0.999652	-1.70699e-06	0.305774	0.999988	0.511451	0.208603	0.309295
ENSG00000114812.13	VIPR1	protein_coding	1062.85	1323.65	1792.31	731.062	1053.29	2189.72	1085.96	725.383	482.168	749.454	HGNC:12694	7384	chr3	42489299	+	ENSG00000114812	7433	vasoactive intestinal peptide receptor 1	1197	1189	1428	792	1289	2516	938	869	402	773	-0.385896	0.00599284	0.170666	4.22031e-06	0.20635	0.999652	3.71181e-07	0.90857	0.999988	-0.783489	0.00132329	0.00383958
ENSG00000132623.16	ANKEF1	protein_coding	279.698	152.515	257.3	113.536	119.302	128.807	179.45	168.616	100.751	336.43	HGNC:15803	5869	chr20	9986126	+	ENSG00000132623	63926	ankyrin repeat and EF-hand domain containing 1	315	137	205	123	146	148	155	202	84	347	-0.427588	0.00599504	0.170666	2.88936e-06	0.270664	0.999652	-5.74296e-07	0.81633	0.999988	0.138829	0.604951	0.704974
ENSG00000143850.16	PLEKHA6	protein_coding	939.43	493.168	1135.88	510.451	3052.02	3078.31	3122.44	3262.14	1213.81	3087.01	HGNC:17053	9656	chr1	204218853	-	ENSG00000143850	22874	pleckstrin homology domain containing A6	1058	443	905	553	3735	3537	2697	3908	1012	3184	-0.380512	0.00599224	0.170666	3.13044e-06	0.322714	0.999652	-1.3872e-06	0.648554	0.999988	0.593787	0.217169	0.319734
ENSG00000172935.9	MRGPRF	protein_coding	2461.34	5076.4	2385.98	4648.52	3488.37	2097.47	2307.38	2890.68	1751.16	2015.67	HGNC:24828	2719	chr11	69004395	-	ENSG00000172935	116535	MAS related GPR family member F	2772	4560	1901	5036	4269	2410	1993	3463	1460	2079	0.368719	0.00595969	0.170666	1.87499e-06	0.602938	0.999652	5.51257e-06	0.153609	0.999988	-0.477649	0.0264959	0.0547907
ENSG00000267106.7	ZNF561-AS1	lncRNA	148.284	101.305	160.655	120.921	118.485	152.306	213.025	150.252	100.751	175.487	HGNC:27613	8073	chr19	9621249	+	ENSG00000267106	#N/A	ZNF561 antisense RNA 1 (head to head)	167	91	128	131	145	175	184	180	84	181	-0.341122	0.00597686	0.170666	2.17295e-06	0.556549	0.999652	-7.89502e-07	0.821491	0.999988	0.240471	0.166436	0.257307
ENSG00000284959.2	AC007262.2	lncRNA	51.4999	5.56623	30.1229	12.9228	17.1599	20.8876	64.8337	30.8851	98.3526	157.065	#N/A	8600	chr14	81012099	-	ENSG00000284959	#N/A		58	5	24	14	21	24	56	37	82	162	-0.0688082	0.00597342	0.170666	2.08423e-07	0.895632	0.999652	-2.68324e-06	0.12113	0.999988	1.90379	9.66803e-06	4.16699e-05
ENSG00000170854.18	RIOX2	protein_coding	1007.8	947.372	985.27	731.985	640.638	880.762	878.728	694.498	674.075	993.777	HGNC:19441	6880	chr3	97941818	-	ENSG00000170854	84864	ribosomal oxygenase 2	1135	851	785	793	784	1012	759	832	562	1025	-0.26434	0.00603319	0.171274	4.1046e-06	0.429138	0.999652	7.35481e-07	0.88064	0.999988	-0.104535	0.483876	0.59771
ENSG00000196860.8	TOMM20L	protein_coding	11.5431	21.1517	6.2756	19.3842	33.5027	14.7954	21.9971	38.3977	53.974	24.2385	HGNC:33752	609	chr14	58395928	+	ENSG00000196860	#N/A	translocase of outer mitochondrial membrane 20 like	13	19	5	21	41	17	19	46	45	25	0.563085	0.00603301	0.171274	-9.04648e-07	0.593648	0.999652	4.26999e-07	0.797762	0.999988	0.886759	0.00589394	0.014613
ENSG00000164237.9	CMBL	protein_coding	1151.64	760.347	2136.22	864.905	1032.05	1163.62	593.923	485.815	504.957	659.287	HGNC:25090	4882	chr5	10275875	-	ENSG00000164237	134147	carboxymethylenebutenolidase homolog	1297	683	1702	937	1263	1337	513	582	421	680	-0.347174	0.00606299	0.171403	3.47819e-06	0.362418	0.999652	-5.02419e-06	0.199771	0.999988	-1.00756	2.03666e-06	9.77577e-06
ENSG00000172554.12	SNTG2	protein_coding	121.646	105.758	91.6238	196.611	313.782	167.101	564.979	1233.74	1073.48	882.281	HGNC:13741	4488	chr2	950849	+	ENSG00000172554	54221	syntrophin gamma 2	137	95	73	213	384	192	488	1478	895	910	0.380513	0.00605467	0.171403	-4.11114e-06	0.213527	0.999652	1.63236e-06	0.602448	0.999988	2.44692	1.88165e-17	3.4009e-16
ENSG00000279649.1	AC020978.9	TEC	39.9568	43.4166	25.1024	63.691	67.0055	43.5159	206.078	271.288	308.251	122.162	#N/A	2704	chr16	68290087	-	ENSG00000279649	#N/A		45	39	20	69	82	50	178	325	257	126	0.431593	0.00605348	0.171403	-3.8567e-06	0.173955	0.999652	-3.30621e-07	0.896062	0.999988	2.20037	6.31326e-20	1.39386e-18
ENSG00000108439.11	PNPO	protein_coding	431.534	343.993	483.221	360.916	325.222	387.292	598.554	474.963	327.442	540.033	HGNC:30260	5226	chr17	47941506	+	ENSG00000108439	55163	pyridoxamine 5'-phosphate oxidase	486	309	385	391	398	445	517	569	273	557	-0.286859	0.00607504	0.171506	4.01505e-06	0.401151	0.999652	-4.67543e-07	0.914703	0.999988	0.305723	0.0428986	0.0829042
ENSG00000128886.12	ELL3	protein_coding	49.7241	30.0576	58.9907	34.1531	35.137	50.4784	56.7295	27.5462	21.5896	51.3856	HGNC:23113	2500	chr15	43772605	-	ENSG00000128886	#N/A	elongation factor for RNA polymerase II 3	56	27	47	37	43	58	49	33	18	53	-0.479796	0.0061002	0.171741	1.93157e-06	0.397979	0.999652	-8.4787e-07	0.694831	0.999988	-0.159145	0.495954	0.608912
ENSG00000210196.2	MT-TP	Mt_tRNA	31.0775	18.9252	79.0726	14.7689	35.9542	32.2018	86.8308	40.0672	32.3844	107.619	HGNC:7494	68	chrM	15956	-	ENSG00000210196	#N/A	mitochondrially encoded tRNA-Pro (CCN)	35	17	63	16	44	37	75	48	27	111	-0.0691682	0.00609252	0.171741	3.94429e-06	0.0423913	0.952715	-1.74605e-06	0.294683	0.999988	0.777821	0.0210439	0.0448783
ENSG00000067113.17	PLPP1	protein_coding	5449.22	8795.75	4563.62	5896.49	5476.47	3605.73	2004.06	2298.86	2493.6	2320.11	HGNC:9228	1935	chr5	55424854	-	ENSG00000067113	8611	phospholipid phosphatase 1	6137	7901	3636	6388	6702	4143	1731	2754	2079	2393	0.270095	0.00611738	0.17175	3.05037e-06	0.542848	0.999652	2.58939e-06	0.59505	0.999988	-1.24756	9.85071e-11	8.6073e-10
ENSG00000164082.15	GRM2	protein_coding	248.62	264.952	149.359	419.068	370.164	301.13	191.028	263.776	363.425	166.761	HGNC:4594	7098	chr3	51707068	+	ENSG00000164082	2912	glutamate metabotropic receptor 2	280	238	119	454	453	346	165	316	303	172	0.3973	0.00611153	0.17175	-6.13749e-06	0.0682159	0.960471	1.05321e-06	0.720009	0.999988	-0.262278	0.246168	0.353992
ENSG00000018610.15	CXorf56	protein_coding	698.801	979.656	730.48	893.52	978.934	756.306	590.45	718.705	575.722	482.83	HGNC:26239	2581	chrX	119538149	-	ENSG00000018610	63932	STING1 ER exit protein 1	787	880	582	968	1198	869	510	861	480	498	0.245975	0.00614789	0.171841	2.24013e-07	0.968226	0.999993	2.31735e-06	0.657006	0.999988	-0.488053	8.13739e-05	0.000299266
ENSG00000152492.15	CCDC50	protein_coding	3625.42	4726.84	3669.97	4410.37	4048.93	3775.44	4986.4	6939.97	6956.65	5317.92	HGNC:18111	9183	chr3	191329085	+	ENSG00000152492	152137	coiled-coil domain containing 50	4083	4246	2924	4778	4955	4338	4307	8314	5800	5485	0.23602	0.00613537	0.171841	-4.3301e-06	0.458415	0.999652	3.92361e-06	0.485522	0.999988	0.567275	4.93526e-09	3.47766e-08
ENSG00000166710.20	B2M	protein_coding	64076.6	83598.1	55856.6	80446.3	76080.6	71848.2	24349.7	31895.2	36612.3	30451.3	HGNC:914	6079	chr15	44711487	+	ENSG00000166710	567	beta-2-microglobulin	72164	75094	44503	87152	93106	82554	21032	38210	30525	31408	0.240216	0.00615103	0.171841	-4.74856e-06	0.413786	0.999652	6.23467e-06	0.282976	0.999988	-1.20923	3.24487e-22	8.94168e-21
ENSG00000223573.7	TINCR	protein_coding	21.3103	30.0576	25.1024	30.4609	71.9083	35.683	48.6253	103.507	94.7543	19.3908	HGNC:14607	4429	chr19	5558167	-	ENSG00000223573	#N/A	TINCR ubiquitin domain containing	24	27	20	33	88	41	42	124	79	20	0.0862934	0.00615435	0.171841	-1.57454e-06	0.396337	0.999652	-9.40081e-07	0.602405	0.999988	0.681803	0.0498015	0.0941916
ENSG00000188130.14	MAPK12	protein_coding	550.516	194.818	2495.18	421.837	290.902	406.439	422.577	616.033	340.636	676.738	HGNC:6874	9315	chr22	50245450	-	ENSG00000188130	6300	mitogen-activated protein kinase 12	620	175	1988	457	356	467	365	738	284	698	-0.0793845	0.00617428	0.172162	3.35124e-07	0.809777	0.999652	-1.70942e-06	0.396923	0.999988	-0.119895	0.763538	0.83205
ENSG00000181222.17	POLR2A	protein_coding	6425.06	7109.19	6121.22	8387.82	8780.17	6893.79	10445.2	13421.7	11045.5	9496.63	HGNC:9187	8355	chr17	7484366	+	ENSG00000181222	5430	RNA polymerase II subunit A	7236	6386	4877	9087	10745	7921	9022	16079	9209	9795	0.227674	0.00618787	0.172305	-3.82341e-06	0.525088	0.999652	2.51686e-06	0.660658	0.999988	0.609737	2.66981e-07	1.46407e-06
ENSG00000143398.20	PIP5K1A	protein_coding	1434.01	2175.28	1728.3	1915.34	1949.7	1517.83	1582.64	1791.34	2500.79	1537.69	HGNC:8994	5405	chr1	151197949	+	ENSG00000143398	8394	phosphatidylinositol-4-phosphate 5-kinase type 1 alpha	1615	1954	1377	2075	2386	1744	1367	2146	2085	1586	0.276706	0.00621599	0.172755	-2.75684e-07	0.95183	0.999699	-5.59535e-07	0.902617	0.999988	0.0481806	0.734509	0.809629
ENSG00000204366.4	ZBTB12	protein_coding	178.474	93.5126	121.747	105.229	131.56	193.211	157.453	121.871	53.974	157.065	HGNC:19066	1963	chr6	31899613	-	ENSG00000204366	221527	zinc finger and BTB domain containing 12	201	84	97	114	161	222	136	146	45	162	-0.409144	0.00622098	0.172755	8.41617e-07	0.760669	0.999652	7.69099e-07	0.779838	0.999988	-0.17579	0.467892	0.583251
ENSG00000184863.11	RBM33	protein_coding	2674.44	3432.14	3332.34	4021.76	3605.22	3366.39	5167.01	6825.61	7687.09	5155.04	HGNC:27223	13132	chr7	155644451	+	ENSG00000184863	155435	RNA binding motif protein 33	3012	3083	2655	4357	4412	3868	4463	8177	6409	5317	0.250195	0.00622976	0.172764	-5.02065e-06	0.376836	0.999652	2.00124e-06	0.706855	0.999988	0.841629	2.56286e-11	2.40022e-10
ENSG00000099308.10	MAST3	protein_coding	863.956	513.206	832.145	630.448	521.335	778.064	1112.59	1168.63	985.925	1578.41	HGNC:19036	6772	chr19	18097793	+	ENSG00000099308	23031	microtubule associated serine/threonine kinase 3	973	461	663	683	638	894	961	1400	822	1628	-0.309519	0.00625338	0.173183	-1.10509e-06	0.791112	0.999652	6.49526e-07	0.876865	0.999988	0.818271	7.81228e-08	4.64303e-07
ENSG00000259635.1	AC100830.1	lncRNA	22.1982	56.7755	6.2756	30.4609	44.9427	33.0721	67.1492	116.028	74.3641	52.3551	#N/A	1609	chr15	64701248	+	ENSG00000259635	#N/A		25	51	5	33	55	38	58	139	62	54	0.101483	0.00627671	0.173358	-1.16673e-06	0.548837	0.999652	2.81542e-06	0.179843	0.999988	1.2146	0.000419092	0.0013503
ENSG00000285804.2	AC025774.1	lncRNA	170.482	95.7391	136.808	115.382	99.6911	161.009	81.0421	60.9355	117.543	186.151	#N/A	4372	chr5	72087782	-	ENSG00000285804	#N/A		192	86	109	125	122	185	70	73	98	192	-0.362982	0.00627109	0.173358	-4.80395e-07	0.883475	0.999652	-2.15526e-07	0.945556	0.999988	-0.207527	0.416051	0.533984
ENSG00000262097.2	LINC02185	lncRNA	735.206	343.993	321.311	443.991	420.01	878.151	357.743	211.188	206.301	418.841	HGNC:53047	5096	chr16	14001320	-	ENSG00000262097	#N/A	long intergenic non-protein coding RNA 2185	828	309	256	481	514	1009	309	253	172	432	-0.387658	0.00635146	0.175185	-1.56868e-06	0.583512	0.999652	1.28349e-06	0.655835	0.999988	-0.799618	0.00125276	0.00365101
ENSG00000189001.11	SBSN	protein_coding	7.10344	201.497	2.51024	6.4614	5.71998	0	0	0	7.19653	4.8477	HGNC:24950	1986	chr19	35523367	-	ENSG00000189001	374897	suprabasin	8	181	2	7	7	0	0	0	6	5	0.0247764	0.00636515	0.175325	1.01537e-06	0.120609	0.999652	3.09173e-07	0.717617	0.999988	-0.397874	#N/A	#N/A
ENSG00000104863.12	LIN7B	protein_coding	162.491	140.269	282.402	137.536	136.462	162.749	83.3576	50.9187	38.3815	112.467	HGNC:17788	1753	chr19	49114324	+	ENSG00000104863	64130	lin-7 homolog B, crumbs cell polarity complex component	183	126	225	149	167	187	72	61	32	116	-0.408988	0.00638341	0.175525	5.20231e-06	0.0895006	0.998572	-4.48454e-07	0.864137	0.999988	-1.2677	1.45767e-07	8.33729e-07
ENSG00000129910.8	CDH15	protein_coding	7.10344	1.11325	159.4	24.9226	8.98854	17.4064	6.94647	7.5126	1.19942	9.69539	HGNC:1754	4647	chr16	89171748	+	ENSG00000129910	1013	cadherin 15	8	1	127	27	11	20	6	9	1	10	-0.0422187	0.00640823	0.175525	6.26261e-07	0.562483	0.999652	-4.36055e-07	0.679556	0.999988	-1.52224	0.0179963	0.0391459
ENSG00000223551.1	TMSB4XP4	processed_pseudogene	994.481	1929.25	758.093	1628.27	825.311	751.955	26.6281	27.5462	29.9855	19.3908	HGNC:11886	618	chr9	128342153	+	ENSG00000223551	#N/A	TMSB4X pseudogene 4	1120	1733	604	1764	1010	864	23	33	25	20	0.378459	0.00640468	0.175525	-1.18712e-06	0.714003	0.999652	4.54092e-06	0.204962	0.999988	-5.40734	8.38172e-78	4.00683e-75
ENSG00000226237.2	GAS1RR	lncRNA	151.836	65.6815	160.655	123.69	82.5311	104.438	262.808	79.2997	179.913	219.116	HGNC:52261	4964	chr9	86948666	+	ENSG00000226237	100506834	GAS1 adjacent regulatory RNA	171	59	128	134	101	120	227	95	150	226	-0.407964	0.00641546	0.175525	1.13976e-06	0.654172	0.999652	-4.27118e-06	0.125438	0.999988	0.61445	0.0215224	0.0457391
ENSG00000234369.1	TATDN1P1	processed_pseudogene	169.595	220.423	234.708	293.532	233.702	139.251	56.7295	78.4649	112.746	66.8982	HGNC:45058	891	chr10	63222155	+	ENSG00000234369	#N/A	TatD DNase domain containing 1 pseudogene 1	191	198	187	318	286	160	49	94	94	69	0.340134	0.00641269	0.175525	-8.58446e-07	0.809311	0.999652	-7.82165e-07	0.822243	0.999988	-1.42483	3.68276e-11	3.37526e-10
ENSG00000280128.1	AL662795.2	TEC	842.645	651.249	889.88	700.601	670.872	782.416	879.886	726.218	533.743	897.793	#N/A	3706	chr6	30282349	-	ENSG00000280128	#N/A		949	585	709	759	821	899	760	870	445	926	-0.268862	0.00645272	0.176308	3.73844e-06	0.452121	0.999652	-1.48692e-07	0.972926	0.999988	-0.00349826	0.977333	0.984371
ENSG00000225439.3	BOLA3-AS1	lncRNA	426.206	242.688	348.924	283.379	278.645	314.185	431.839	302.173	194.306	279.227	HGNC:42922	3727	chr2	74148007	+	ENSG00000225439	100507171	BOLA3 divergent transcript	480	218	278	307	341	361	373	362	162	288	-0.305915	0.00646241	0.176337	1.22117e-06	0.767778	0.999652	-3.21929e-06	0.437079	0.999988	-0.0668539	0.72683	0.803488
ENSG00000149050.10	ZNF214	protein_coding	182.914	125.797	166.931	101.536	114.4	130.548	210.709	124.375	130.737	181.304	HGNC:13006	5160	chr11	6997085	-	ENSG00000149050	7761	zinc finger protein 214	206	113	133	110	140	150	182	149	109	187	-0.34119	0.00648105	0.176427	3.31704e-06	0.370559	0.999652	-3.57653e-06	0.325538	0.999988	0.222427	0.18146	0.276095
ENSG00000173611.18	SCAI	protein_coding	481.258	346.219	529.661	439.375	438.804	563.096	691.173	603.512	652.485	994.747	HGNC:26709	13036	chr9	124942608	-	ENSG00000173611	286205	suppressor of cancer cell invasion	542	311	422	476	537	647	597	723	544	1026	-0.266014	0.00648305	0.176427	1.16582e-06	0.812454	0.999652	1.61582e-07	0.974081	0.999988	0.6405	2.57562e-05	0.000103165
ENSG00000160741.17	CRTC2	protein_coding	2602.52	2778.66	2097.31	2810.71	2936.8	2202.77	1553.69	1859.79	1964.65	1228.41	HGNC:27301	3602	chr1	153947669	-	ENSG00000160741	200186	CREB regulated transcription coactivator 2	2931	2496	1671	3045	3594	2531	1342	2228	1638	1267	0.265691	0.00650047	0.176666	-4.63082e-06	0.38027	0.999652	-1.46712e-06	0.764062	0.999988	-0.639941	2.07528e-07	1.15552e-06
ENSG00000165949.12	IFI27	protein_coding	3409.65	3984.31	3538.18	5096.2	3742.5	3409.04	1736.62	2176.98	2143.37	1536.72	HGNC:5397	4147	chr14	94104836	+	ENSG00000165949	3429	interferon alpha inducible protein 27	3840	3579	2819	5521	4580	3917	1500	2608	1787	1585	0.24222	0.00652212	0.176782	-6.53783e-06	0.265546	0.999652	2.62042e-06	0.625331	0.999988	-1.0162	2.88187e-16	4.63022e-15
ENSG00000205726.15	ITSN1	protein_coding	3102.43	2961.23	3151.61	1943.04	2221.8	3355.95	4121.57	3417.4	3907.72	4941.74	HGNC:6183	21748	chr21	33642400	+	ENSG00000205726	6453	intersectin 1	3494	2660	2511	2105	2719	3856	3560	4094	3258	5097	-0.263884	0.00651994	0.176782	3.18724e-06	0.523807	0.999652	-4.21763e-07	0.926833	0.999988	0.552702	0.000207937	0.000711419
ENSG00000108381.11	ASPA	protein_coding	340.077	302.803	970.208	622.141	381.604	661.442	343.85	326.381	267.471	468.287	HGNC:756	5845	chr17	3472374	+	ENSG00000108381	443	aspartoacylase	383	272	773	674	467	760	297	391	223	483	-0.322894	0.0065418	0.17708	1.76629e-06	0.655219	0.999652	2.16374e-06	0.580745	0.999988	-0.577794	0.0386808	0.0758463
ENSG00000223705.9	NSUN5P1	transcribed_unprocessed_pseudogene	1260.86	783.725	1315.37	1098.44	1202.01	1489.11	949.35	764.616	729.248	873.555	HGNC:19146	4822	chr7	75410322	+	ENSG00000223705	155400	NSUN5 pseudogene 1	1420	704	1048	1190	1471	1711	820	916	608	901	-0.256739	0.00658631	0.178049	-7.93096e-07	0.874581	0.999652	-3.42423e-06	0.497307	0.999988	-0.50643	0.000692105	0.00213157
ENSG00000026508.19	CD44	protein_coding	22817.1	52022	17390.9	28564.9	27363.6	20646.6	19209.3	18632.9	24919.2	19404.4	HGNC:1681	10004	chr11	35138870	+	ENSG00000026508	960	CD44 molecule (Indian blood group)	25697	46730	13856	30946	33487	23723	16592	22322	20776	20014	0.330936	0.00660059	0.178184	1.65532e-06	0.673276	0.999652	3.38052e-06	0.394696	0.999988	-0.371083	0.0965054	0.164084
ENSG00000082438.17	COBLL1	protein_coding	1530.79	2362.31	1750.89	2085.19	2238.96	1877.28	3814.77	4481.68	6450.49	5178.31	HGNC:23571	17178	chr2	164653624	-	ENSG00000082438	22837	cordon-bleu WH2 repeat protein like 1	1724	2122	1395	2259	2740	2157	3295	5369	5378	5341	0.240185	0.0066151	0.178184	4.09735e-07	0.941426	0.999652	3.0341e-06	0.5746	0.999988	1.32335	2.35323e-17	4.20483e-16
ENSG00000174365.20	SNHG11	lncRNA	585.146	710.251	627.56	725.523	910.294	638.813	400.579	509.187	410.202	294.74	HGNC:25046	4525	chr20	38446343	+	ENSG00000174365	128439	small nucleolar RNA host gene 11	659	638	500	786	1114	734	346	610	342	304	0.258363	0.00661753	0.178184	-1.09425e-06	0.826306	0.999652	-6.59297e-07	0.890081	0.999988	-0.782942	2.01206e-07	1.12259e-06
ENSG00000196476.12	C20orf96	protein_coding	524.766	408.561	465.65	367.377	537.678	632.721	298.698	207.014	273.468	377.151	HGNC:16227	1730	chr20	270863	-	ENSG00000196476	140680	chromosome 20 open reading frame 96	591	367	371	398	658	727	258	248	228	389	-0.265506	0.00664026	0.17856	3.40727e-06	0.491243	0.999652	-2.28255e-06	0.626041	0.999988	-0.753067	2.95456e-05	0.000117262
ENSG00000135205.15	CCDC146	protein_coding	834.654	470.903	697.847	618.449	694.569	1033.07	724.748	665.282	800.014	1141.15	HGNC:29296	4459	chr7	77122434	+	ENSG00000135205	#N/A	coiled-coil domain containing 146	940	423	556	670	850	1187	626	797	667	1177	-0.290524	0.00672887	0.180704	-2.2372e-06	0.611528	0.999652	-6.74762e-08	0.98571	0.999988	0.206401	0.28738	0.401135
ENSG00000109971.14	HSPA8	protein_coding	19598.4	21011.4	25010.8	9769.64	11702.3	14055.6	15183.8	9394.09	7204.93	11700.4	HGNC:5241	4849	chr11	123057489	-	ENSG00000109971	3312	heat shock protein family A (Hsp70) member 8	22072	18874	19927	10584	14321	16150	13115	11254	6007	12068	-0.345262	0.00674791	0.180921	9.53668e-06	0.0261635	0.887788	-2.45077e-06	0.488338	0.999988	-0.621567	0.00970726	0.0227249
ENSG00000135778.12	NTPCR	protein_coding	1133.89	910.635	1652.99	1058.75	983.019	1085.29	1019.97	848.924	737.644	1054.86	HGNC:28204	15854	chr1	232950605	+	ENSG00000135778	84284	nucleoside-triphosphatase, cancer-related	1277	818	1317	1147	1203	1247	881	1017	615	1088	-0.261847	0.00675961	0.180921	5.25472e-06	0.320013	0.999652	-2.69493e-06	0.581839	0.999988	-0.305105	0.0467295	0.0891483
ENSG00000226180.3	AC010536.1	lncRNA	12.431	28.9444	3.76536	16.615	13.0742	7.83286	81.0421	157.765	116.344	85.3194	#N/A	2611	chr16	87693537	-	ENSG00000226180	100129215		14	26	3	18	16	9	70	189	97	88	0.100778	0.00676356	0.180921	-1.17693e-06	0.562551	0.999652	2.50675e-06	0.236423	0.999988	2.99721	4.69785e-20	1.04772e-18
ENSG00000188549.12	CCDC9B	protein_coding	390.689	298.35	1051.79	654.448	540.947	667.534	520.985	483.311	315.448	493.495	HGNC:33488	7510	chr15	40331452	-	ENSG00000188549	388115	coiled-coil domain containing 9B	440	268	838	709	662	767	450	579	263	509	-0.286686	0.00678674	0.181303	3.09292e-06	0.500316	0.999652	-8.99146e-07	0.83494	0.999988	-0.365503	0.190091	0.286569
ENSG00000283787.1	PRR33	protein_coding	14.2069	20.0384	140.573	9.23058	8.98854	22.6283	17.3662	3.33893	1.19942	5.81723	HGNC:35118	3319	chr11	1888577	-	ENSG00000283787	102724536	proline rich 33	16	18	112	10	11	26	15	4	1	6	-0.0334326	0.00682314	0.182037	2.16537e-06	0.041472	0.952715	-5.13507e-07	0.573907	0.999988	-2.03596	0.000959924	0.00287298
ENSG00000159905.14	ZNF221	protein_coding	72.8102	52.3225	38.9087	33.2301	31.8685	44.3862	314.906	171.12	185.91	326.735	HGNC:13014	2717	chr19	43951223	+	ENSG00000159905	7638	zinc finger protein 221	82	47	31	36	39	51	272	205	155	337	-0.36643	0.00685165	0.182558	2.45729e-06	0.454535	0.999652	-5.82451e-07	0.849931	0.999988	2.37885	1.84902e-23	5.55971e-22
ENSG00000152684.11	PELO	protein_coding	659.732	799.31	685.296	864.905	870.254	587.465	598.554	798.84	758.035	667.043	HGNC:8829	4371	chr5	52787916	+	ENSG00000152684	#N/A	pelota mRNA surveillance and ribosome rescue factor	743	718	546	937	1065	675	517	957	632	688	0.252374	0.00689634	0.18327	-4.68628e-07	0.925419	0.999652	1.36808e-06	0.784735	0.999988	-0.0703358	0.515013	0.626437
ENSG00000183929.7	DUSP5P1	processed_pseudogene	32.8534	10.0192	15.0614	8.30752	28.5999	58.3113	48.6253	43.4061	14.3931	71.7459	HGNC:32020	1139	chr1	228650241	+	ENSG00000183929	#N/A	dual specificity phosphatase 5 pseudogene 1	37	9	12	9	35	67	42	52	12	74	-0.0662723	0.00688875	0.18327	2.27406e-07	0.883413	0.999652	3.90666e-07	0.801345	0.999988	0.689625	0.0978014	0.166014
ENSG00000173198.6	CYSLTR1	protein_coding	314.327	172.553	222.156	183.688	156.891	294.167	189.87	125.21	247.081	266.623	HGNC:17451	5567	chrX	78271468	-	ENSG00000173198	10800	cysteinyl leukotriene receptor 1	354	155	177	199	192	338	164	150	206	275	-0.342932	0.00692754	0.183842	-2.01413e-06	0.56989	0.999652	-1.77826e-06	0.609024	0.999988	-0.0784197	0.727152	0.803736
ENSG00000204650.14	LINC02210	transcribed_unitary_pseudogene	761.844	311.709	306.249	240.918	520.518	631.851	854.415	702.845	266.272	389.755	HGNC:26327	15578	chr17	45620328	+	ENSG00000204650	147081	long intergenic non-protein coding RNA 2210	858	280	244	261	637	726	738	842	222	402	-0.334382	0.00693592	0.183842	-9.29838e-07	0.796102	0.999652	-2.92879e-06	0.427548	0.999988	0.255717	0.433981	0.550932
ENSG00000128833.13	MYO5C	protein_coding	874.611	686.873	720.439	1634.74	1302.52	885.984	2537.78	5066	4511.03	2857.23	HGNC:7604	10051	chr15	52192322	-	ENSG00000128833	55930	myosin VC	985	617	574	1771	1594	1018	2192	6069	3761	2947	0.354063	0.00695152	0.184017	-8.49926e-06	0.0320334	0.921073	1.30856e-06	0.693272	0.999988	1.81295	6.47673e-16	1.00581e-14
ENSG00000109111.15	SUPT6H	protein_coding	4872.07	6156.25	5193.69	6720.78	6787.98	5339.4	6641.98	7327.29	7309.28	6170.15	HGNC:11470	10508	chr17	28662198	+	ENSG00000109111	6830	SPT6 homolog, histone chaperone and transcription elongation factor	5487	5530	4138	7281	8307	6135	5737	8778	6094	6364	0.214547	0.00698557	0.184678	-5.25168e-07	0.929244	0.999652	1.74443e-06	0.767499	0.999988	0.240872	0.0108012	0.0249722
ENSG00000144401.14	METTL21A	protein_coding	487.473	312.822	342.648	295.378	308.879	390.773	177.135	138.566	131.936	230.75	HGNC:30476	6798	chr2	207580631	-	ENSG00000144401	151194	methyltransferase 21A, HSPA lysine	549	281	273	320	378	449	153	166	110	238	-0.302327	0.00702453	0.185325	1.12771e-06	0.782156	0.999652	-2.79951e-07	0.942349	0.999988	-1.06475	4.56046e-11	4.13829e-10
ENSG00000163395.17	IGFN1	protein_coding	144.733	75.7007	267.341	103.382	165.062	156.657	118.09	102.672	104.35	355.821	HGNC:24607	12117	chr1	201190824	+	ENSG00000163395	91156	immunoglobulin like and fibronectin type III domain containing 1	163	68	213	112	202	180	102	123	87	367	-0.119032	0.00702821	0.185325	3.40081e-06	0.177351	0.999652	-1.14622e-06	0.624296	0.999988	0.0854334	0.78559	0.849325
ENSG00000119969.15	HELLS	protein_coding	96.7843	346.219	143.084	213.226	143.817	119.234	274.385	340.571	558.931	367.455	HGNC:4861	10150	chr10	94501434	+	ENSG00000119969	3070	helicase, lymphoid specific	109	311	114	231	176	137	237	408	466	379	0.37441	0.00707154	0.186218	7.43871e-07	0.79348	0.999652	3.15353e-06	0.284788	0.999988	1.1318	2.47443e-05	9.94989e-05
ENSG00000135472.9	FAIM2	protein_coding	650.852	105.758	410.424	133.843	158.525	200.173	78.7266	83.4733	147.529	218.146	HGNC:17067	6057	chr12	49866896	-	ENSG00000135472	23017	Fas apoptotic inhibitory molecule 2	733	95	327	145	194	230	68	100	123	225	-0.0777044	0.00708036	0.186218	-4.9422e-07	0.797302	0.999652	-3.08335e-06	0.141972	0.999988	-0.732312	0.0410565	0.0799533
ENSG00000174442.12	ZWILCH	protein_coding	341.853	634.55	340.138	491.067	483.747	421.234	260.492	328.885	453.381	363.577	HGNC:25468	4851	chr15	66504959	+	ENSG00000174442	55055	zwilch kinetochore protein	385	570	271	532	592	484	225	394	378	375	0.301782	0.0071214	0.186815	-3.3221e-07	0.934118	0.999652	4.63791e-06	0.288373	0.999988	-0.338645	0.0573657	0.106018
ENSG00000254343.2	AC091563.1	lncRNA	158.939	84.6067	336.372	84.9213	115.217	159.268	120.405	85.1428	139.133	159.004	#N/A	752	chr8	120052180	+	ENSG00000254343	#N/A		179	76	268	92	141	183	104	102	116	164	-0.141995	0.00711482	0.186815	1.55595e-06	0.529865	0.999652	-4.0206e-06	0.13361	0.999988	-0.179801	0.524097	0.634817
ENSG00000104765.16	BNIP3L	protein_coding	4209.67	6138.44	4273.69	4940.2	4476.29	4215.82	3142.12	4541.78	4692.14	3575.66	HGNC:1085	4149	chr8	26383054	+	ENSG00000104765	665	BCL2 interacting protein 3 like	4741	5514	3405	5352	5478	4844	2714	5441	3912	3688	0.249113	0.00713851	0.187023	-2.83782e-06	0.594358	0.999652	4.51078e-06	0.399264	0.999988	-0.246123	0.0495672	0.0938454
ENSG00000168575.10	SLC20A2	protein_coding	733.43	1273.55	1568.9	1445.51	1598.33	1126.19	1013.03	1583.49	1457.3	1041.28	HGNC:10947	6424	chr8	42416475	-	ENSG00000168575	6575	solute carrier family 20 member 2	826	1144	1250	1566	1956	1294	875	1897	1215	1074	0.303305	0.00716071	0.187211	1.04605e-06	0.807056	0.999652	1.12124e-06	0.790415	0.999988	-0.0353217	0.864526	0.905886
ENSG00000262580.5	AC087741.1	lncRNA	487.473	268.292	279.892	201.227	185.491	379.459	290.594	227.882	308.251	316.07	#N/A	5122	chr17	80200673	-	ENSG00000262580	#N/A		549	241	223	218	227	436	251	273	257	326	-0.336491	0.00716405	0.187211	-2.72032e-06	0.452023	0.999652	-1.62445e-06	0.643096	0.999988	-0.0114803	0.943377	0.961409
ENSG00000029363.17	BCLAF1	protein_coding	2873.34	3462.19	2775.07	3962.69	3541.48	3301.12	2947.62	3592.69	6035.49	4031.34	HGNC:16863	9533	chr6	136256627	-	ENSG00000029363	9774	BCL2 associated transcription factor 1	3236	3110	2211	4293	4334	3793	2546	4304	5032	4158	0.248627	0.00719209	0.187358	-6.46557e-06	0.25794	0.999652	2.05875e-06	0.692774	0.999988	0.303318	0.0835268	0.145328
ENSG00000127311.10	HELB	protein_coding	17.7586	15.5854	33.8883	11.0767	8.1714	16.536	225.76	135.227	268.67	387.816	HGNC:17196	4603	chr12	66302493	+	ENSG00000127311	92797	DNA helicase B	20	14	27	12	10	19	195	162	224	400	-0.421425	0.00719723	0.187358	3.13799e-06	0.263209	0.999652	-1.34763e-06	0.601318	0.999988	3.89925	1.6999e-31	9.25266e-30
ENSG00000260361.1	AC106028.3	lncRNA	49.7241	22.2649	41.419	32.307	40.857	60.0519	84.5153	45.0756	41.9798	84.3499	#N/A	1736	chr15	92779757	-	ENSG00000260361	#N/A		56	20	33	35	50	69	73	54	35	87	-0.410955	0.00718498	0.187358	7.50718e-07	0.751777	0.999652	-9.02027e-07	0.695915	0.999988	0.568957	0.0176788	0.0385264
ENSG00000111252.11	SH2B3	protein_coding	1420.69	2768.64	1853.81	2018.73	2072.27	1923.4	1858.18	2521.73	3244.44	1943.93	HGNC:29605	5707	chr12	111405923	+	ENSG00000111252	10019	SH2B adaptor protein 3	1600	2487	1477	2187	2536	2210	1605	3021	2705	2005	0.303594	0.00722986	0.187852	-8.71545e-07	0.830853	0.999652	2.37446e-06	0.571199	0.999988	0.229689	0.151159	0.23821
ENSG00000158006.14	PAFAH2	protein_coding	520.327	463.11	599.948	383.992	436.353	518.71	490.884	373.126	248.28	397.511	HGNC:8579	3795	chr1	25959767	-	ENSG00000158006	5051	platelet activating factor acetylhydrolase 2	586	416	478	416	534	596	424	447	207	410	-0.282156	0.00723466	0.187852	5.87648e-06	0.223831	0.999652	-1.09195e-06	0.799491	0.999988	-0.366881	0.0218566	0.046327
ENSG00000247796.3	AC008966.1	lncRNA	118.983	62.3418	106.685	68.3063	116.851	124.455	53.2562	30.0504	32.3844	91.1367	#N/A	8072	chr5	53109816	+	ENSG00000247796	257396	MOCS2 divergent transcript	134	56	85	74	143	143	46	36	27	94	-0.385793	0.00724964	0.188002	2.55805e-06	0.323202	0.999652	-1.20745e-06	0.624974	0.999988	-0.968201	0.000393795	0.00127634
ENSG00000198113.3	TOR4A	protein_coding	242.405	464.223	276.127	371.992	369.347	359.441	342.692	478.302	403.006	269.532	HGNC:25981	4171	chr9	137277726	+	ENSG00000198113	#N/A	torsin family 4 member A	273	417	220	403	452	413	296	573	336	278	0.311191	0.00726091	0.188055	-1.67168e-06	0.669411	0.999652	4.03218e-06	0.320841	0.999988	0.0969155	0.564686	0.670778
ENSG00000260231.2	KDM7A-DT	lncRNA	253.948	685.759	292.443	473.529	545.032	286.335	325.326	333.893	184.711	167.73	HGNC:48959	2457	chr7	140177184	+	ENSG00000260231	100134229	KDM7A divergent transcript	286	616	233	513	667	329	281	400	154	173	0.359549	0.00729083	0.18859	3.10269e-06	0.330697	0.999652	2.1853e-06	0.484305	0.999988	-0.597844	0.0234285	0.049219
ENSG00000197283.17	SYNGAP1	protein_coding	2850.25	2060.62	2606.89	2468.26	2161.34	2530.88	3112.02	2185.33	2167.36	2956.12	HGNC:11497	8277	chr6	33419661	+	ENSG00000197283	8831	synaptic Ras GTPase activating protein 1	3210	1851	2077	2674	2645	2908	2688	2618	1807	3049	-0.244073	0.00730903	0.188821	1.9308e-06	0.719905	0.999652	-2.00504e-06	0.697915	0.999988	0.076949	0.487025	0.600902
ENSG00000081985.12	IL12RB2	protein_coding	60.3792	32.2841	70.2867	35.9992	31.0513	77.4583	114.617	90.1512	50.3757	66.8982	HGNC:5972	4433	chr1	67307364	+	ENSG00000081985	3595	interleukin 12 receptor subunit beta 2	68	29	56	39	38	89	99	108	42	69	-0.394143	0.00733808	0.189123	-5.38071e-07	0.823066	0.999652	-6.09453e-07	0.798285	0.999988	0.689264	0.0107523	0.024873
ENSG00000166002.7	SMCO4	protein_coding	544.301	320.615	304.994	243.687	237.788	281.113	209.552	81.8039	101.951	129.918	HGNC:24810	1106	chr11	93478472	-	ENSG00000166002	56935	single-pass membrane protein with coiled-coil domains 4	613	288	243	264	291	323	181	98	85	134	-0.349114	0.00734507	0.189123	2.09982e-06	0.526004	0.999652	-4.53704e-06	0.194491	0.999988	-1.29601	1.848e-07	1.03932e-06
ENSG00000261534.1	AL596244.1	lncRNA	237.965	240.461	262.32	149.535	126.657	218.45	170.188	108.515	101.951	155.126	#N/A	3779	chr9	121815674	-	ENSG00000261534	#N/A	#N/A	268	216	209	162	155	251	147	130	85	160	-0.339026	0.00734857	0.189123	3.27093e-06	0.358068	0.999652	-1.2317e-07	0.968609	0.999988	-0.605254	0.00288394	0.00772759
ENSG00000235652.9	AL356599.1	lncRNA	235.301	113.551	304.994	191.073	201.016	220.19	261.65	231.221	187.11	339.339	#N/A	8682	chr6	145799409	+	ENSG00000235652	#N/A	EPM2A divergent transcript	265	102	243	207	246	253	226	277	156	350	-0.338739	0.00740127	0.19024	1.35888e-06	0.690563	0.999652	-2.10498e-06	0.534022	0.999988	0.267845	0.187037	0.282909
ENSG00000125454.12	SLC25A19	protein_coding	396.017	433.053	445.568	263.071	248.411	335.072	316.064	170.286	136.734	270.501	HGNC:14409	3316	chr17	75272981	-	ENSG00000125454	60386	solute carrier family 25 member 19	446	389	355	285	304	385	273	204	114	279	-0.340414	0.00742421	0.190589	7.20455e-06	0.0678998	0.960471	-2.6819e-07	0.933586	0.999988	-0.685844	0.00170714	0.00482767
ENSG00000088727.12	KIF9	protein_coding	160.715	320.615	164.421	311.07	213.274	197.562	310.275	384.812	303.454	224.933	HGNC:16666	5850	chr3	47228026	-	ENSG00000088727	64147	kinesin family member 9	181	288	131	337	261	227	268	461	253	232	0.329745	0.00743418	0.190605	-1.44656e-06	0.680326	0.999652	4.71823e-06	0.209869	0.999988	0.441265	0.021531	0.0457514
ENSG00000267317.2	AC027307.2	lncRNA	118.095	229.329	204.585	216.919	276.193	193.211	125.036	166.112	161.922	84.3499	#N/A	911	chr19	1457670	-	ENSG00000267317	#N/A		133	206	163	235	338	222	108	199	135	87	0.34365	0.00745266	0.190839	1.80142e-07	0.959444	0.999699	2.47803e-08	0.996556	0.999988	-0.608096	0.003291	0.00868708
ENSG00000134326.11	CMPK2	protein_coding	169.595	292.784	235.963	314.763	388.142	304.611	175.977	216.196	1063.89	223.964	HGNC:27015	4302	chr2	6840570	-	ENSG00000134326	129607	cytidine/uridine monophosphate kinase 2	191	263	188	341	475	350	152	259	887	231	0.126058	0.00747177	0.191088	-2.30821e-06	0.363024	0.999652	-1.17758e-06	0.635663	0.999988	0.330959	0.33825	0.455563
ENSG00000101417.12	PXMP4	protein_coding	1087.71	885.03	1055.56	767.061	818.774	1030.46	743.272	668.621	488.165	669.951	HGNC:15920	5719	chr20	33702758	-	ENSG00000101417	11264	peroxisomal membrane protein 4	1225	795	841	831	1002	1184	642	801	407	691	-0.238238	0.00752358	0.192002	2.4361e-06	0.651586	0.999652	-6.5098e-07	0.897143	0.999988	-0.536594	3.10929e-05	0.000122885
ENSG00000108883.13	EFTUD2	protein_coding	1736.79	2874.4	2048.36	2226.42	2477.57	2008.69	2549.35	3036.76	3098.11	2216.37	HGNC:30858	10153	chr17	44849948	-	ENSG00000108883	9343	elongation factor Tu GTP binding domain containing 2	1956	2582	1632	2412	3032	2308	2202	3638	2583	2286	0.260592	0.00752636	0.192002	8.29284e-07	0.870511	0.999652	1.46294e-06	0.766682	0.999988	0.288301	0.0170504	0.0373271
ENSG00000233012.2	HDAC1P2	transcribed_processed_pseudogene	8.8793	14.4722	16.3166	27.6917	9.80568	3.48127	82.1998	127.714	214.696	110.527	HGNC:45191	2006	chr1	220625740	+	ENSG00000233012	#N/A	histone deacetylase 1 pseudogene 2	10	13	13	30	12	4	71	153	179	114	0.127211	0.00757428	0.192742	-1.23005e-06	0.600692	0.999652	-6.50236e-08	0.975935	0.999988	3.26729	8.61827e-18	1.60697e-16
ENSG00000287319.1	AC079822.1	lncRNA	55.9396	60.1153	33.8883	147.689	173.234	106.179	54.414	110.185	73.1647	50.416	#N/A	1359	chr3	167794947	-	ENSG00000287319	#N/A		63	54	27	160	212	122	47	132	61	52	0.105048	0.00757068	0.192742	-3.18232e-06	0.172831	0.999652	1.95731e-06	0.380287	0.999988	-0.354653	0.28273	0.396036
ENSG00000228253.1	MT-ATP8	protein_coding	35284.5	26098.9	46332.8	29801.8	20566.6	23848.5	192.186	192.823	349.032	572.998	HGNC:7415	207	chrM	8366	+	ENSG00000228253	4509	mitochondrially encoded ATP synthase membrane subunit 8	39738	23444	36915	32286	25169	27402	166	231	291	591	-0.270883	0.00760357	0.193246	3.13647e-06	0.516711	0.999652	-7.3863e-07	0.871625	0.999988	-6.51667	4.78918e-98	3.94928e-95
ENSG00000196275.14	GTF2IRD2	protein_coding	436.861	529.905	689.061	887.058	1068.82	858.134	537.193	623.546	871.98	603.053	HGNC:30775	8797	chr7	74796144	-	ENSG00000196275	84163	GTF2I repeat domain containing 2	492	476	549	961	1308	986	464	747	727	622	0.239094	0.00764918	0.193681	-2.87658e-06	0.590047	0.999652	3.73872e-08	0.995855	0.999988	-0.170982	0.467757	0.583105
ENSG00000224411.3	HSP90AA2P	processed_pseudogene	1216.46	1123.26	976.484	820.598	545.032	906.001	562.664	318.033	356.228	450.836	HGNC:5256	2196	chr11	27888838	-	ENSG00000224411	#N/A	heat shock protein 90 alpha family class A member 2, pseudogene	1370	1009	778	889	667	1041	486	381	297	465	-0.290602	0.0076381	0.193681	2.06706e-06	0.633848	0.999652	-3.77172e-07	0.926398	0.999988	-1.12854	9.94121e-08	5.81506e-07
ENSG00000259030.7	FPGT-TNNI3K	protein_coding	141.181	173.666	94.134	139.382	190.394	150.565	129.667	176.963	387.413	209.42	HGNC:42952	9896	chr1	74198235	+	ENSG00000259030	100526835	FPGT-TNNI3K readthrough	159	156	75	151	233	173	112	212	323	216	0.316029	0.00764006	0.193681	-3.77583e-06	0.33136	0.999652	1.48809e-07	0.968888	0.999988	0.541998	0.0365408	0.0722851
ENSG00000049130.16	KITLG	protein_coding	1564.53	1289.14	1553.84	1356.89	1592.61	1971.27	1763.24	1452.44	1397.33	2086.45	HGNC:6343	6205	chr12	88492793	-	ENSG00000049130	4254	KIT ligand	1762	1158	1238	1470	1949	2265	1523	1740	1165	2152	-0.232606	0.00769087	0.194495	2.83847e-06	0.612688	0.999652	7.11576e-07	0.894509	0.999988	0.0930688	0.474439	0.589497
ENSG00000137700.18	SLC37A4	protein_coding	825.775	725.836	1193.62	737.523	679.861	750.214	685.385	515.865	322.644	519.673	HGNC:4061	6186	chr11	119024114	-	ENSG00000137700	2542	solute carrier family 37 member 4	930	652	951	799	832	862	592	618	269	536	-0.276088	0.00770059	0.1945	7.23281e-06	0.151353	0.999652	-1.87565e-06	0.670876	0.999988	-0.664301	0.000561922	0.00176238
ENSG00000267453.7	CLEC4O	transcribed_unprocessed_pseudogene	62.1551	16.6987	75.3072	50.7682	120.12	180.156	4.63098	1.66947	16.7919	31.0252	HGNC:52651	774	chr19	15851993	-	ENSG00000267453	102724279	C-type lectin domain family 4 member O, pseudogene	70	15	60	55	147	207	4	2	14	32	-0.0903935	0.00771349	0.194584	-2.52631e-07	0.896304	0.999652	-1.4644e-06	0.458003	0.999988	-2.40041	5.35857e-05	0.000203679
ENSG00000006016.11	CRLF1	protein_coding	1904.61	2917.82	2108.6	4739.9	1573.81	1436.02	577.714	1104.35	1195.82	1231.31	HGNC:2364	2967	chr19	18572220	-	ENSG00000006016	9244	cytokine receptor like factor 1	2145	2621	1680	5135	1926	1650	499	1323	997	1270	0.328684	0.00775505	0.194799	-3.60916e-06	0.328377	0.999652	1.02236e-05	0.0205427	0.999988	-1.14411	9.41949e-05	0.000342749
ENSG00000105011.9	ASF1B	protein_coding	27.5258	112.438	22.5922	35.9992	49.0284	30.4611	27.7859	35.0588	40.7803	15.5126	HGNC:20996	1958	chr19	14119512	-	ENSG00000105011	55723	anti-silencing function 1B histone chaperone	31	101	18	39	60	35	24	42	34	16	0.0809498	0.0078269	0.194799	2.49688e-07	0.895147	0.999652	6.96979e-07	0.703427	0.999988	-0.506662	0.136713	0.219226
ENSG00000111145.8	ELK3	protein_coding	4078.26	4871.56	2988.44	5221.74	4127.37	3492.59	2733.43	4831.44	4675.35	4383.29	HGNC:3325	4644	chr12	96194375	+	ENSG00000111145	2004	ETS transcription factor ELK3	4593	4376	2381	5657	5051	4013	2361	5788	3898	4521	0.279623	0.00782115	0.194799	-5.29071e-06	0.258342	0.999652	7.0804e-06	0.141878	0.999988	0.0133477	0.953845	0.968787
ENSG00000138018.18	SELENOI	protein_coding	342.741	816.009	422.976	556.604	656.981	493.47	546.455	567.619	912.76	609.84	HGNC:29361	8552	chr2	26308547	+	ENSG00000138018	#N/A	selenoprotein I	386	733	337	603	804	567	472	680	761	629	0.32073	0.00776612	0.194799	1.64608e-06	0.657734	0.999652	1.82388e-06	0.621249	0.999988	0.282291	0.145282	0.230457
ENSG00000149257.15	SERPINH1	protein_coding	9186.52	7612.37	5400.78	3795.61	4348	4584.84	5124.18	4000.04	2534.38	4908.78	HGNC:1546	6281	chr11	75562056	+	ENSG00000149257	871	serpin family H member 1	10346	6838	4303	4112	5321	5268	4426	4792	2113	5063	-0.280055	0.00781831	0.194799	7.23576e-06	0.148368	0.999652	-5.23136e-07	0.903635	0.999988	-0.483328	0.0570555	0.105539
ENSG00000157613.11	CREB3L1	protein_coding	1631.13	1633.13	1061.83	280.61	814.689	1161	1640.52	965.786	814.407	1054.86	HGNC:18856	4023	chr11	46277662	+	ENSG00000157613	90993	cAMP responsive element binding protein 3 like 1	1837	1467	846	304	997	1334	1417	1157	679	1088	-0.318908	0.00774323	0.194799	5.28132e-06	0.0997509	0.999652	-3.19602e-06	0.287109	0.999988	0.0183175	0.958439	0.971636
ENSG00000164167.12	LSM6	protein_coding	658.844	819.349	628.815	831.675	558.924	514.358	395.949	591.826	658.483	482.83	HGNC:17017	3975	chr4	146175703	+	ENSG00000164167	11157	LSM6 homolog, U6 small nuclear RNA and mRNA degradation associated	742	736	501	901	684	591	342	709	549	498	0.253433	0.00778338	0.194799	-5.30953e-06	0.310499	0.999652	3.47368e-06	0.480986	0.999988	-0.331851	0.046719	0.0891437
ENSG00000173727.12	AP000769.1	transcribed_unprocessed_pseudogene	811.568	296.123	390.342	267.687	369.347	370.755	143.56	85.9775	136.734	186.151	#N/A	1772	chr11	65455258	+	ENSG00000173727	#N/A		914	266	311	290	452	426	124	103	114	192	-0.342119	0.00782711	0.194799	6.32116e-07	0.838722	0.999652	-5.63929e-06	0.105107	0.999988	-1.52744	6.11534e-09	4.25558e-08
ENSG00000240533.3	RN7SL69P	misc_RNA	0.88793	6.67947	0	5.53835	5.71998	1.74064	53.2562	290.487	128.338	205.542	HGNC:46085	272	chr12	6095699	-	ENSG00000240533	#N/A	RNA, 7SL, cytoplasmic 69, pseudogene	1	6	0	6	7	2	46	348	107	212	0.0380834	0.00775689	0.194799	-2.31803e-07	0.850016	0.999652	3.52606e-06	0.0197765	0.999988	5.73679	4.14606e-25	1.42902e-23
ENSG00000262050.1	AC005696.1	lncRNA	42.6206	20.0384	67.7765	20.3073	33.5027	48.7378	27.7859	24.2073	14.3931	50.416	#N/A	443	chr17	2712309	+	ENSG00000262050	#N/A		48	18	54	22	41	56	24	29	12	52	-0.0760136	0.00781774	0.194799	1.37898e-06	0.43455	0.999652	-4.96593e-07	0.768986	0.999988	-0.349655	0.249354	0.357575
ENSG00000274422.1	AC245060.5	lncRNA	1312.36	838.274	780.685	567.68	1220.81	1174.93	258.177	178.633	185.91	511.917	#N/A	3293	chr22	22283928	-	ENSG00000274422	#N/A		1478	753	622	615	1494	1350	223	214	155	528	-0.33955	0.00779563	0.194799	4.75394e-06	0.186462	0.999652	-8.07459e-07	0.806507	0.999988	-1.81082	1.98951e-10	1.67664e-09
ENSG00000184838.15	PRR16	protein_coding	785.818	205.95	667.724	259.379	290.085	404.698	232.707	115.193	407.803	284.075	HGNC:29654	2252	chr5	120464300	+	ENSG00000184838	51334	proline rich 16	885	185	532	281	355	465	201	138	340	293	-0.0985878	0.0078429	0.194953	-5.88263e-07	0.793589	0.999652	-8.29667e-06	0.00551649	0.999988	-0.513869	0.119578	0.196155
ENSG00000119729.12	RHOQ	protein_coding	4656.3	6779.67	6942.07	6965.39	5811.5	4833.75	2713.75	3685.35	4774.9	2890.2	HGNC:17736	6424	chr2	46541806	+	ENSG00000119729	23433	ras homolog family member Q	5244	6090	5531	7546	7112	5554	2344	4415	3981	2981	0.266421	0.0078957	0.195788	-1.63952e-06	0.732402	0.999652	3.60139e-08	0.996725	0.999988	-0.775526	3.88312e-06	1.78341e-05
ENSG00000224905.7	AP001347.1	lncRNA	25.75	54.549	37.6536	49.8451	93.9711	67.0145	83.3576	133.557	111.546	66.8982	#N/A	1797	chr21	14027419	+	ENSG00000224905	#N/A		29	49	30	54	115	77	72	160	93	69	0.36905	0.0078907	0.195788	-5.40204e-07	0.844574	0.999652	1.31117e-06	0.635298	0.999988	0.78147	0.00694204	0.016863
ENSG00000100065.15	CARD10	protein_coding	1182.72	1542.96	1137.14	1579.35	1641.63	1221.06	1290.88	3027.58	1706.78	1652.09	HGNC:16422	5754	chr22	37490362	-	ENSG00000100065	29775	caspase recruitment domain family member 10	1332	1386	906	1711	2009	1403	1115	3627	1423	1704	0.302373	0.00791921	0.196051	-2.87217e-06	0.467197	0.999652	5.57268e-06	0.182144	0.999988	0.436301	0.0132934	0.0299899
ENSG00000287671.1	AC068418.3	lncRNA	5.32758	47.8696	20.0819	23.9995	24.5142	11.3141	23.1549	70.1176	39.5809	25.208	#N/A	7594	chr17	21442805	+	ENSG00000287671	#N/A		6	43	16	26	30	13	20	84	33	26	0.0551859	0.00792554	0.196051	5.17773e-07	0.703413	0.999652	1.3414e-06	0.340186	0.999988	0.805014	0.0259306	0.0537601
ENSG00000103742.12	IGDCC4	protein_coding	703.24	651.249	1678.1	430.145	639.821	1240.2	1458.76	1220.38	1326.56	1710.27	HGNC:13770	7619	chr15	65381484	-	ENSG00000103742	57722	immunoglobulin superfamily DCC subclass member 4	792	585	1337	466	783	1425	1260	1462	1106	1764	-0.210367	0.00793905	0.196147	2.49531e-06	0.386296	0.999652	-1.46972e-06	0.601235	0.999988	0.740833	0.00335884	0.00884138
ENSG00000180879.14	SSR4	protein_coding	3256.04	4392.87	2871.72	3431.01	3479.38	3031.32	1124.17	1399.01	1236.6	1034.5	HGNC:11326	4564	chrX	153793516	+	ENSG00000180879	6748	signal sequence receptor subunit 4	3667	3946	2288	3717	4258	3483	971	1676	1031	1067	0.215691	0.00798507	0.196333	-1.32951e-06	0.822575	0.999652	3.68413e-06	0.530549	0.999988	-1.50536	2.07967e-34	1.36107e-32
ENSG00000196670.13	ZFP62	protein_coding	813.344	636.777	773.154	745.831	838.386	1063.53	1072.07	731.226	716.055	1136.3	HGNC:23241	4197	chr5	180847611	-	ENSG00000196670	643836	ZFP62 zinc finger protein	916	572	616	808	1026	1222	926	876	597	1172	-0.262958	0.00796314	0.196333	2.62678e-06	0.587766	0.999652	2.23983e-07	0.963105	0.999988	0.144875	0.354775	0.472741
ENSG00000255559.1	ZNF252P-AS1	lncRNA	52.3878	28.9444	38.9087	23.9995	34.3199	63.5332	72.9379	40.9019	37.1821	55.2637	HGNC:27821	3236	chr8	145002811	+	ENSG00000255559	286103	ZNF252P antisense RNA 1	59	26	31	26	42	73	63	49	31	57	-0.379101	0.00797993	0.196333	4.2251e-07	0.861174	0.999652	-1.02841e-06	0.661918	0.999988	0.336342	0.170227	0.261904
ENSG00000262879.6	AC005670.3	lncRNA	1191.6	748.101	1040.49	936.903	912.745	1096.6	2969.61	2464.13	2193.74	2982.3	#N/A	16607	chr17	46983287	-	ENSG00000262879	#N/A		1342	672	829	1015	1117	1260	2565	2952	1829	3076	-0.247434	0.00797603	0.196333	-2.83395e-07	0.954499	0.999699	-1.84885e-06	0.711083	0.999988	1.41562	3.5022e-35	2.45787e-33
ENSG00000096070.19	BRPF3	protein_coding	1391.39	1155.55	1611.57	1295.97	1170.96	1388.16	2468.31	1700.35	1704.38	1986.59	HGNC:14256	6613	chr6	36196744	+	ENSG00000096070	27154	bromodomain and PHD finger containing 3	1567	1038	1284	1404	1433	1595	2132	2037	1421	2049	-0.224802	0.0080067	0.196627	3.65514e-06	0.527395	0.999652	-3.92681e-06	0.478872	0.999988	0.544325	3.32996e-06	1.54724e-05
ENSG00000173276.14	ZBTB21	protein_coding	601.128	616.738	384.067	1707.66	818.774	426.456	1132.27	1162.78	1706.78	965.661	HGNC:13083	8062	chr21	41986831	-	ENSG00000173276	49854	zinc finger and BTB domain containing 21	677	554	306	1850	1002	490	978	1393	1423	996	0.122633	0.00805651	0.197612	-2.91445e-06	0.270125	0.999652	3.16004e-07	0.90436	0.999988	0.759855	0.00721245	0.0174351
ENSG00000183696.14	UPP1	protein_coding	772.499	996.355	735.501	1032.9	790.992	677.107	603.185	1054.27	665.679	597.236	HGNC:12576	4580	chr7	48088628	+	ENSG00000183696	7378	uridine phosphorylase 1	870	895	586	1119	968	778	521	1263	555	616	0.269027	0.0081152	0.198336	-3.82209e-06	0.422008	0.999652	6.01021e-06	0.219231	0.999988	-0.196123	0.229464	0.334211
ENSG00000240288.8	GHRLOS	lncRNA	126.086	44.5298	33.8883	22.1534	24.5142	33.9424	415.63	338.067	283.064	410.115	HGNC:33885	3166	chr3	10285754	+	ENSG00000240288	100126793	ghrelin opposite strand/antisense RNA	142	40	27	24	30	39	359	405	236	423	-0.346605	0.00810475	0.198336	-7.52303e-07	0.796425	0.999652	-2.39736e-06	0.422333	0.999988	2.93307	6.41953e-15	9.02208e-14
ENSG00000280321.1	AC129502.1	TEC	10.6552	0	7.53072	4.61529	4.90284	10.4438	64.8337	29.2157	34.7832	83.3804	#N/A	1654	chr11	36196248	+	ENSG00000280321	#N/A		12	0	6	5	6	12	56	35	29	86	-0.0522006	0.0081105	0.198336	-8.89927e-08	0.936415	0.999652	-8.29475e-07	0.50331	0.999988	2.97748	1.58002e-14	2.12289e-13
ENSG00000043514.17	TRIT1	protein_coding	427.982	611.172	537.192	649.833	647.992	575.28	694.647	878.139	937.948	687.403	HGNC:20286	6533	chr1	39838110	-	ENSG00000043514	54802	tRNA isopentenyltransferase 1	482	549	428	704	793	661	600	1052	782	709	0.240857	0.0081639	0.199287	-2.03447e-06	0.6948	0.999652	2.51082e-06	0.620117	0.999988	0.464827	0.000163187	0.000569842
ENSG00000171823.7	FBXL14	protein_coding	474.154	630.097	520.875	584.295	618.575	502.173	835.891	1050.93	771.228	479.922	HGNC:28624	2703	chr12	1565993	-	ENSG00000171823	144699	F-box and leucine rich repeat protein 14	534	566	415	633	757	577	722	1259	643	495	0.254642	0.00819453	0.199796	-2.21628e-06	0.650856	0.999652	-2.91344e-07	0.948716	0.999988	0.47502	0.00801255	0.0191434
ENSG00000082898.17	XPO1	protein_coding	4650.98	3693.75	4052.78	3421.77	2642.63	3592.67	4698.13	4212.9	4638.16	5626.23	HGNC:12825	11781	chr2	61477849	-	ENSG00000082898	7514	exportin 1	5238	3318	3229	3707	3234	4128	4058	5047	3867	5803	-0.217712	0.00823246	0.200041	-6.38561e-07	0.913691	0.999652	-7.97227e-08	0.987287	0.999988	0.383562	0.00857419	0.0203394
ENSG00000164687.11	FABP5	protein_coding	289.465	146.948	240.983	179.073	171.599	286.335	74.0956	80.9691	52.7746	183.243	HGNC:3560	1904	chr8	81280536	+	ENSG00000164687	2171	fatty acid binding protein 5	326	132	192	194	210	329	64	97	44	189	-0.15093	0.00823223	0.200041	2.79819e-07	0.913693	0.999652	1.62401e-06	0.531287	0.999988	-1.13885	5.46685e-06	2.45573e-05
ENSG00000182134.16	TDRKH	protein_coding	277.034	242.688	313.78	157.843	204.285	225.412	364.689	238.734	189.509	312.192	HGNC:11713	5092	chr1	151770107	-	ENSG00000182134	11022	tudor and KH domain containing	312	218	250	171	250	259	315	286	158	322	-0.312945	0.00823405	0.200041	6.75313e-06	0.103836	0.999652	-2.48341e-06	0.494337	0.999988	0.200708	0.26824	0.379641
ENSG00000163491.16	NEK10	protein_coding	32.8534	17.8119	56.4804	21.2303	8.1714	19.147	78.7266	65.9439	47.9769	90.1671	HGNC:18592	9582	chr3	27110085	-	ENSG00000163491	152110	NIMA related kinase 10	37	16	45	23	10	22	68	79	40	93	-0.102827	0.00826843	0.200336	6.78017e-07	0.747462	0.999652	-4.33564e-07	0.830961	0.999988	1.45081	3.24425e-05	0.000127668
ENSG00000169057.23	MECP2	protein_coding	3433.62	3872.98	3510.57	4198.07	4498.36	3697.11	6141.83	7404.08	7392.04	5308.23	HGNC:6990	18339	chrX	154021573	-	ENSG00000169057	4204	methyl-CpG binding protein 2	3867	3479	2797	4548	5505	4248	5305	8870	6163	5475	0.212365	0.00827568	0.200336	-4.05924e-06	0.509352	0.999652	-3.51707e-07	0.949121	0.999988	0.749253	1.33205e-13	1.62432e-12
ENSG00000213424.9	KRT222	protein_coding	45.2844	27.8311	57.7355	28.6148	48.2113	79.1989	17.3662	6.67787	25.1879	42.6597	HGNC:28695	3169	chr17	40654665	-	ENSG00000213424	#N/A	keratin 222	51	25	46	31	59	91	15	8	21	44	-0.113216	0.00825645	0.200336	1.39737e-06	0.51673	0.999652	-1.2626e-06	0.547269	0.999988	-0.975457	0.0089169	0.02106
ENSG00000184897.6	H1-10	protein_coding	4950.21	4762.47	3951.12	6078.33	6181.66	4868.56	2983.51	4011.73	3902.92	2405.43	HGNC:4722	1516	chr3	129314771	-	ENSG00000184897	#N/A	H1.10 linker histone	5575	4278	3148	6585	7565	5594	2577	4806	3254	2481	0.265092	0.00832205	0.20122	-8.08027e-06	0.127523	0.999652	-1.88554e-07	0.964909	0.999988	-0.631989	1.10751e-05	4.72466e-05
ENSG00000124602.10	UNC5CL	protein_coding	115.431	168.1	136.808	206.765	230.433	203.654	106.512	145.244	202.702	111.497	HGNC:21203	3156	chr6	41026895	-	ENSG00000124602	#N/A	unc-5 family C-terminal like	130	151	109	224	282	234	92	174	169	115	0.310233	0.00834523	0.201261	-3.27568e-06	0.382468	0.999652	1.40007e-06	0.695236	0.999988	-0.330423	0.118043	0.19413
ENSG00000135919.13	SERPINE2	protein_coding	482.146	1812.36	534.681	873.213	1014.89	845.949	305.644	364.778	482.168	374.242	HGNC:8951	8957	chr2	223975045	-	ENSG00000135919	5270	serpin family E member 2	543	1628	426	946	1242	972	264	437	402	386	0.304647	0.00834731	0.201261	1.25454e-06	0.67051	0.999652	4.4651e-06	0.156807	0.999988	-1.14776	1.22232e-05	5.17898e-05
ENSG00000166352.16	IFTAP	protein_coding	439.525	322.841	512.089	426.453	321.953	402.087	195.659	136.896	142.731	195.847	HGNC:25142	1474	chr11	36594493	+	ENSG00000166352	119710	intraflagellar transport associated protein	495	290	408	462	394	462	169	164	119	202	-0.263575	0.00835338	0.201261	1.78877e-06	0.700378	0.999652	-1.80189e-06	0.686652	0.999988	-1.25863	7.45935e-16	1.15029e-14
ENSG00000156802.13	ATAD2	protein_coding	204.224	449.751	274.871	284.302	312.147	219.32	346.166	448.252	682.471	468.287	HGNC:30123	7100	chr8	123319850	-	ENSG00000156802	29028	ATPase family AAA domain containing 2	230	404	219	308	382	252	299	537	569	483	0.30622	0.00842919	0.202848	1.81223e-06	0.628869	0.999652	1.29456e-06	0.726206	0.999988	0.728714	0.000339856	0.00111422
ENSG00000134970.14	TMED7	protein_coding	1897.51	2315.55	1610.32	2176.57	2300.25	1825.06	857.888	979.142	1510.07	1278.82	HGNC:24253	4055	chr5	115613210	-	ENSG00000134970	51014	transmembrane p24 trafficking protein 7	2137	2080	1283	2358	2815	2097	741	1173	1259	1319	0.214681	0.00844921	0.202851	-1.59414e-06	0.784561	0.999652	2.10641e-06	0.710472	0.999988	-0.780847	4.454e-06	2.02614e-05
ENSG00000279672.1	AP006621.5	TEC	136.741	85.7199	144.339	115.382	108.68	161.879	436.47	269.619	119.942	138.644	#N/A	1139	chr11	779617	+	ENSG00000279672	#N/A		154	77	115	125	133	186	377	323	100	143	-0.304972	0.0084411	0.202851	6.54702e-08	0.987527	0.999993	-2.53991e-06	0.495261	0.999988	0.874065	0.00416525	0.0107353
ENSG00000170365.10	SMAD1	protein_coding	1608.93	1424.95	1135.88	1822.12	1761.75	1336.81	1393.92	2506.7	2167.36	1375.78	HGNC:6767	7094	chr4	145481194	+	ENSG00000170365	4086	SMAD family member 1	1812	1280	905	1974	2156	1536	1204	3003	1807	1419	0.294012	0.00848779	0.203298	-8.88872e-06	0.0622051	0.960471	9.35589e-07	0.81725	0.999988	0.25572	0.118805	0.195138
ENSG00000234899.10	SOX9-AS1	lncRNA	40.8448	14.4722	204.585	42.4607	20.4285	31.3314	46.3098	48.4145	32.3844	63.9896	HGNC:49321	18147	chr17	72034107	-	ENSG00000234899	400618	SOX9 antisense RNA 1	46	13	163	46	25	36	40	58	27	66	-0.0703687	0.00847969	0.203298	7.88684e-07	0.654996	0.999652	-1.42212e-06	0.425069	0.999988	-0.0187495	0.963029	0.974821
ENSG00000186532.12	SMYD4	protein_coding	974.059	768.14	930.044	780.907	787.723	881.632	1220.26	929.893	858.786	1211.92	HGNC:21067	6798	chr17	1779485	-	ENSG00000186532	114826	SET and MYND domain containing 4	1097	690	741	846	964	1013	1054	1114	716	1250	-0.230175	0.00854607	0.204454	3.89336e-06	0.487174	0.999652	-1.76114e-06	0.73522	0.999988	0.293253	0.00344398	0.0090424
ENSG00000279233.1	AC122688.3	TEC	338.301	124.684	154.38	116.305	57.1998	81.8099	114.617	107.681	100.751	194.877	#N/A	3467	chr12	125138245	+	ENSG00000279233	#N/A		381	112	123	126	70	94	99	129	84	201	-0.319209	0.00859267	0.205327	-7.64932e-07	0.783496	0.999652	-7.53506e-07	0.785768	0.999988	-0.102348	0.758977	0.828557
ENSG00000151025.11	GPR158	protein_coding	24.862	18.9252	22.5922	6.4614	5.71998	17.4064	31.2591	17.5294	10.7948	39.7511	HGNC:23689	7989	chr10	25174802	+	ENSG00000151025	#N/A	G protein-coupled receptor 158	28	17	18	7	7	20	27	21	9	41	-0.0587124	0.00862769	0.205867	1.24577e-06	0.393502	#N/A	1.55774e-07	0.911705	0.999988	0.55038	0.130112	0.210317
ENSG00000186073.14	C15orf41	protein_coding	298.344	293.897	371.516	274.148	253.313	354.219	444.574	304.678	279.465	489.617	HGNC:26929	9278	chr15	36579626	+	ENSG00000186073	84529	CDAN1 interacting nuclease 1	336	264	296	297	310	407	384	365	233	505	-0.287295	0.00863544	0.205867	4.89386e-06	0.264409	0.999652	9.02551e-07	0.82334	0.999988	0.27522	0.0558842	0.103757
ENSG00000120889.13	TNFRSF10B	protein_coding	1624.91	1804.57	1439.62	2127.65	1698.83	1509.13	1556.01	2768.81	1837.51	1464	HGNC:11905	5010	chr8	23020133	-	ENSG00000120889	8795	TNF receptor superfamily member 10b	1830	1621	1147	2305	2079	1734	1344	3317	1532	1510	0.267288	0.00865844	0.206174	-7.38357e-06	0.154085	0.999652	4.72994e-06	0.324494	0.999988	0.138282	0.372404	0.490702
ENSG00000271862.1	AC104118.1	lncRNA	39.9568	107.985	41.419	49.8451	35.9542	27.8502	62.5182	89.3165	172.717	59.1419	#N/A	1589	chr5	83049376	-	ENSG00000271862	#N/A		45	97	33	54	44	32	54	107	144	61	0.110144	0.00871722	0.207332	-6.12679e-07	0.779664	0.999652	3.61258e-07	0.873545	0.999988	0.81991	0.010464	0.0242844
ENSG00000079385.22	CEACAM1	protein_coding	84.3533	48.9828	75.3072	29.5378	35.9542	43.5159	57.8872	40.9019	37.1821	79.5022	HGNC:1814	5496	chr19	42507304	-	ENSG00000079385	634	CEA cell adhesion molecule 1	95	44	60	32	44	50	50	49	31	82	-0.132514	0.00875396	0.207479	2.20746e-06	0.353486	0.999652	-1.45423e-06	0.531861	0.999988	0.0319116	0.89985	0.931148
ENSG00000218208.1	RPS27AP11	processed_pseudogene	262.827	382.957	257.3	517.835	506.627	392.513	43.9943	59.2661	47.9769	42.6597	HGNC:36126	447	chr6	113581501	+	ENSG00000218208	#N/A	RPS27A pseudogene 11	296	344	205	561	620	451	38	71	40	44	0.311021	0.0087513	0.207479	-1.62151e-06	0.653436	0.999652	4.32569e-06	0.256539	0.999988	-2.94618	9.827e-42	1.03892e-39
ENSG00000280832.1	GSEC	lncRNA	96.7843	79.0404	100.41	35.9992	54.7484	70.4958	78.7266	36.7283	56.3728	90.1671	HGNC:48645	3723	chr11	126340889	-	ENSG00000280832	#N/A	G-quadruplex forming sequence containing lncRNA	109	71	80	39	67	81	68	44	47	93	-0.146562	0.00874696	0.207479	3.75021e-06	0.163691	0.999652	-2.30166e-06	0.357582	0.999988	-0.163518	0.521712	0.632532
ENSG00000105499.14	PLA2G4C	protein_coding	984.714	666.834	909.962	661.832	769.746	906.871	1162.38	1065.95	460.578	616.627	HGNC:9037	6613	chr19	48047843	-	ENSG00000105499	8605	phospholipase A2 group IVC	1109	599	725	717	942	1042	1004	1277	384	636	-0.242811	0.00878404	0.207792	1.03065e-06	0.840716	0.999652	-2.38384e-06	0.630175	0.999988	0.0279126	0.909372	0.938008
ENSG00000179598.6	PLD6	protein_coding	198.896	99.0789	134.298	104.306	102.143	180.156	121.563	99.3333	107.948	140.583	HGNC:30447	2578	chr17	17200995	-	ENSG00000179598	201164	phospholipase D family member 6	224	89	107	113	125	207	105	119	90	145	-0.315053	0.00878757	0.207792	-1.73128e-06	0.599104	0.999652	-9.27959e-07	0.771024	0.999988	-0.181106	0.324108	0.440382
ENSG00000142207.7	URB1	protein_coding	852.412	770.366	1010.37	882.443	585.072	838.987	2402.32	1862.29	1332.56	2589.64	HGNC:17344	11447	chr21	32311018	-	ENSG00000142207	#N/A	URB1 ribosome biogenesis homolog	960	692	805	956	716	964	2075	2231	1111	2671	-0.280154	0.00881325	0.207929	3.48222e-06	0.442008	0.999652	2.90756e-06	0.50997	0.999988	1.26692	4.82529e-13	5.48646e-12
ENSG00000196756.13	SNHG17	lncRNA	719.223	1048.68	621.285	967.364	589.158	504.784	793.055	893.999	925.954	754.301	HGNC:48600	11824	chr20	38419638	-	ENSG00000196756	388796	small nucleolar RNA host gene 17	810	942	495	1048	721	580	685	1071	772	778	0.24865	0.00881375	0.207929	-1.60854e-06	0.742281	0.999652	4.01751e-06	0.417792	0.999988	0.191888	0.308138	0.423568
ENSG00000135835.12	KIAA1614	protein_coding	1278.62	621.191	1071.87	813.214	713.363	888.595	2046.89	1817.21	1457.3	1814.98	HGNC:29327	10452	chr1	180912897	+	ENSG00000135835	#N/A	KIAA1614	1440	558	854	881	873	1021	1768	2177	1215	1872	-0.278561	0.00883414	0.208169	-1.6363e-06	0.704588	0.999652	-3.65309e-06	0.404273	0.999988	0.999421	1.38775e-09	1.05545e-08
ENSG00000121766.15	ZCCHC17	protein_coding	1037.99	1207.87	1017.9	1379.05	1452.06	1142.73	454.993	541.742	647.688	524.521	HGNC:30246	1921	chr1	31296982	+	ENSG00000121766	51538	zinc finger CCHC-type containing 17	1169	1085	811	1494	1777	1313	393	649	540	541	0.217651	0.00889884	0.208728	-2.61626e-06	0.643819	0.999652	1.47863e-06	0.785482	0.999988	-1.14245	1.46182e-20	3.43678e-19
ENSG00000125846.15	ZNF133	protein_coding	1156.08	883.917	1166.01	824.29	1005.9	1015.66	1090.6	833.064	587.717	919.123	HGNC:12917	5426	chr20	18288283	+	ENSG00000125846	7692	zinc finger protein 133	1302	794	929	893	1231	1167	942	998	490	948	-0.255487	0.00887032	0.208728	6.00358e-06	0.249231	0.999652	-2.35035e-06	0.550306	0.999988	-0.240036	0.104522	0.175444
ENSG00000136828.19	RALGPS1	protein_coding	422.654	411.901	552.253	283.379	325.222	452.565	830.103	439.07	665.679	763.997	HGNC:16851	10507	chr9	126914774	+	ENSG00000136828	9649	Ral GEF with PH domain and SH3 binding motif 1	476	370	440	307	398	520	717	526	555	788	-0.305937	0.00888008	0.208728	5.14029e-06	0.205332	0.999652	-3.67221e-06	0.34058	0.999988	0.705223	6.41907e-05	0.000240688
ENSG00000189060.5	H1-0	protein_coding	8610.25	12152.2	9349.39	11425.6	15759.4	11756.3	6537.78	6540.14	7051.4	4883.57	HGNC:4714	2344	chr22	37805093	+	ENSG00000189060	3005	H1.0 linker histone	9697	10916	7449	12378	19286	13508	5647	7835	5879	5037	0.240699	0.00889689	0.208728	5.81209e-07	0.915555	0.999652	-8.36196e-07	0.867926	0.999988	-0.85789	1.09466e-07	6.36142e-07
ENSG00000146374.14	RSPO3	protein_coding	474.154	239.348	798.257	558.45	544.215	660.571	223.445	229.552	386.214	679.647	HGNC:20866	4957	chr6	127118671	+	ENSG00000146374	84870	R-spondin 3	534	215	636	605	666	759	193	275	322	701	-0.297748	0.00892191	0.209029	1.49028e-07	0.969718	0.999993	-9.8254e-07	0.789809	0.999988	-0.477286	0.125736	0.204548
ENSG00000261087.1	ZNNT1	lncRNA	841.757	617.851	759.348	594.449	545.032	587.465	419.103	212.857	257.876	345.156	HGNC:54438	2825	chr8	101166805	-	ENSG00000261087	#N/A	ZNF706 neighboring transcript 1	948	555	605	644	667	675	362	255	215	356	-0.281557	0.00894995	0.209445	4.4598e-06	0.310942	0.999652	-4.63567e-06	0.284706	0.999988	-1.10077	3.76197e-11	3.44499e-10
ENSG00000204172.12	AGAP9	protein_coding	843.533	1210.1	740.521	806.752	978.117	838.987	399.422	591.826	1324.16	1017.05	HGNC:23463	2387	chr10	47501854	-	ENSG00000204172	642517	ArfGAP with GTPase domain, ankyrin repeat and PH domain 9	950	1087	590	874	1197	964	345	709	1104	1049	0.24459	0.00896744	0.209614	-1.59503e-06	0.75099	0.999652	2.91276e-06	0.560054	0.999988	-0.123879	0.670021	0.758358
ENSG00000156958.15	GALK2	protein_coding	768.059	433.053	637.601	475.375	461.684	545.689	1220.26	1141.08	915.159	1304.03	HGNC:4119	7343	chr15	49155656	+	ENSG00000156958	2585	galactokinase 2	865	389	508	515	565	627	1054	1367	763	1345	-0.266828	0.00900718	0.210302	-5.94654e-08	0.98802	0.999993	-2.28158e-06	0.608289	0.999988	1.05008	4.90621e-13	5.57462e-12
ENSG00000286219.1	NOTCH2NLC	protein_coding	10.6552	28.9444	22.5922	42.4607	26.1485	22.6283	310.275	348.084	653.685	318.009	HGNC:53924	5343	chr1	149390614	+	ENSG00000286219	100996717	notch 2 N-terminal like C	12	26	18	46	32	26	268	417	545	328	0.307053	0.00903398	0.210686	-1.49355e-06	0.602669	0.999652	1.32693e-06	0.633252	0.999988	3.978	1.5573e-46	2.04651e-44
ENSG00000070423.18	RNF126	protein_coding	1152.53	1675.43	1332.94	1483.35	1554.2	1254.13	972.505	1207.86	1067.49	867.737	HGNC:21151	3452	chr19	647526	-	ENSG00000070423	#N/A	ring finger protein 126	1298	1505	1062	1607	1902	1441	840	1447	890	895	0.22413	0.00907109	0.21131	5.19511e-07	0.926848	0.999652	2.2343e-06	0.677562	0.999988	-0.445801	3.46381e-05	0.000135774
ENSG00000225791.7	TRAM2-AS1	lncRNA	483.922	632.324	498.283	634.141	698.655	571.799	282.49	370.622	397.009	329.643	HGNC:48663	8603	chr6	52576787	+	ENSG00000225791	401264	TRAM2 antisense RNA 1 (head to head)	545	568	397	687	855	657	244	444	331	340	0.233664	0.00909451	0.211613	-1.68911e-06	0.746438	0.999652	2.89426e-06	0.572888	0.999988	-0.757153	3.61439e-10	2.9554e-09
ENSG00000163016.10	ALMS1P1	transcribed_unprocessed_pseudogene	38.181	8.90597	67.7765	29.5378	47.3941	58.3113	119.248	70.1176	58.7717	80.4717	HGNC:29586	4690	chr2	73641083	+	ENSG00000163016	200420	ALMS1 pseudogene 1	43	8	54	32	58	67	103	84	49	83	-0.0971273	0.0091667	0.21305	4.53238e-07	0.831039	0.999652	-3.24351e-06	0.154664	0.999988	0.922811	0.00698816	0.0169663
ENSG00000112164.6	GLP1R	protein_coding	12.431	26.7179	5.02048	52.6143	13.8914	53.0894	0	6.67787	26.3873	0	HGNC:4324	6682	chr6	39048781	+	ENSG00000112164	2740	glucagon like peptide 1 receptor	14	24	4	57	17	61	0	8	22	0	0.0162732	0.00922286	0.21384	-2.41341e-06	0.001988	#N/A	1.05878e-06	0.101074	0.999988	-1.81746	0.0050062	0.0126381
ENSG00000122778.10	KIAA1549	protein_coding	187.353	106.872	153.125	120.921	129.108	203.654	376.267	321.372	334.639	429.506	HGNC:22219	12498	chr7	138831381	-	ENSG00000122778	57670	KIAA1549	211	96	122	131	158	234	325	385	279	443	-0.288066	0.00924267	0.21384	-1.55592e-06	0.69437	0.999652	-9.57917e-07	0.802852	0.999988	1.28404	2.05556e-16	3.35823e-15
ENSG00000170345.10	FOS	protein_coding	15219.1	1462.8	879.839	832.598	426.547	3140.98	1862.81	1181.15	804.812	1451.4	HGNC:3796	3186	chr14	75278826	+	ENSG00000170345	2353	Fos proto-oncogene, AP-1 transcription factor subunit	17140	1314	701	902	522	3609	1609	1415	671	1497	-0.0368254	0.00922454	0.21384	-1.06255e-06	0.274589	0.999652	-3.73533e-08	0.976934	0.999988	-0.520282	0.286465	0.400214
ENSG00000185168.5	LINC00482	lncRNA	613.559	136.929	355.199	315.686	238.605	280.242	383.213	242.907	151.127	254.019	HGNC:26816	2197	chr17	81303771	-	ENSG00000185168	#N/A	long intergenic non-protein coding RNA 482	691	123	283	342	292	322	331	291	126	262	-0.117837	0.00924254	0.21384	-7.94699e-07	0.750965	0.999652	-2.80116e-06	0.288949	0.999988	-0.282262	0.31348	0.429301
ENSG00000175985.10	PLEKHD1	protein_coding	14.2069	31.1709	12.5512	26.7687	23.6971	23.4986	10.4197	37.563	57.5722	15.5126	HGNC:20148	8097	chr14	69484692	+	ENSG00000175985	400224	pleckstrin homology and coiled-coil domain containing D1	16	28	10	29	29	27	9	45	48	16	0.0599342	0.00926137	0.213842	-2.19554e-06	0.180562	0.999652	1.19186e-06	0.435187	0.999988	0.262275	0.433695	0.550632
ENSG00000186470.14	BTN3A2	protein_coding	3174.35	1998.28	1247.59	1199.97	2372.97	2900.77	1043.13	853.932	1324.16	2010.82	HGNC:1139	7042	chr6	26365159	+	ENSG00000186470	11118	butyrophilin subfamily 3 member A2	3575	1795	994	1300	2904	3333	901	1023	1104	2074	-0.250256	0.00926829	0.213842	-5.89067e-08	0.988676	0.999993	-5.22282e-07	0.911381	0.999988	-0.669803	0.0206275	0.0440901
ENSG00000269896.2	AL513477.1	transcribed_processed_pseudogene	106.552	25.6047	109.195	73.8446	31.8685	100.957	119.248	111.854	79.1618	102.771	#N/A	2407	chr1	2350414	-	ENSG00000269896	100129534		120	23	87	80	39	116	103	134	66	106	-0.0849981	0.00927423	0.213842	-2.49301e-06	0.245423	0.999652	-5.33241e-07	0.792143	0.999988	0.548604	0.071386	0.127266
ENSG00000038358.15	EDC4	protein_coding	1289.27	1728.87	1149.69	1620.89	1406.3	1250.65	1825.76	2116.05	1723.57	1413.59	HGNC:17157	6140	chr16	67873052	+	ENSG00000038358	23644	enhancer of mRNA decapping 4	1452	1553	916	1756	1721	1437	1577	2535	1437	1458	0.220142	0.00932235	0.213984	-2.50113e-06	0.657094	0.999652	4.06699e-06	0.465184	0.999988	0.330426	0.0139926	0.0313634
ENSG00000176723.10	ZNF843	protein_coding	140.293	59.002	105.43	48.9221	98.0568	83.5505	121.563	79.2997	58.7717	135.735	HGNC:28710	4568	chr16	31432593	-	ENSG00000176723	283933	zinc finger protein 843	158	53	84	53	120	96	105	95	49	140	-0.120863	0.00929128	0.213984	2.67999e-06	0.29083	0.999652	-2.79419e-06	0.269654	0.999988	0.115853	0.641321	0.7351
ENSG00000242474.3	AC093627.5	lncRNA	126.086	93.5126	101.665	70.1524	84.9826	131.418	72.9379	52.5882	37.1821	78.5327	#N/A	5013	chr7	135853	-	ENSG00000242474	#N/A		142	84	81	76	104	151	63	63	31	81	-0.321356	0.00931076	0.213984	1.69786e-06	0.576255	0.999652	3.60079e-07	0.903631	0.999988	-0.734069	0.00027171	0.000908594
ENSG00000260101.1	AC008074.2	lncRNA	16.8707	69.0212	12.5512	30.4609	38.4056	23.4986	9.26195	11.6863	27.5867	11.6345	#N/A	1907	chr2	64522187	-	ENSG00000260101	101927402	AFTPH divergent transcript	19	62	10	33	47	27	8	14	23	12	0.0650587	0.00931439	0.213984	-1.05179e-08	0.987822	0.999993	9.20145e-07	0.561223	0.999988	-0.912988	0.0155347	0.0344177
ENSG00000143458.12	GABPB2	protein_coding	1824.7	1171.13	2028.27	2044.57	1439.8	1845.94	2409.27	1583.49	1753.55	2220.24	HGNC:28441	9189	chr1	151070578	+	ENSG00000143458	126626	GA binding protein transcription factor subunit beta 2	2055	1052	1616	2215	1762	2121	2081	1897	1462	2290	-0.254964	0.00944148	0.216231	-2.71415e-07	0.953432	0.999699	-2.37226e-06	0.618266	0.999988	0.190311	0.255599	0.364723
ENSG00000286381.1	AL078622.1	lncRNA	40.8448	53.4358	27.6127	1.84612	3.26856	13.0548	77.5689	37.563	5.99711	25.208	#N/A	3812	chr22	49047484	-	ENSG00000286381	105373085		46	48	22	2	4	15	67	45	5	26	-0.0397052	0.00943341	0.216231	1.97254e-06	0.118661	0.999652	8.2794e-08	0.944989	0.999988	0.359513	0.47959	0.59366
ENSG00000103160.12	HSDL1	protein_coding	959.852	798.197	1030.45	845.521	876.791	1135.76	614.762	537.568	528.945	797.931	HGNC:16475	4512	chr16	84122141	-	ENSG00000103160	83693	hydroxysteroid dehydrogenase like 1	1081	717	821	916	1073	1305	531	644	441	823	-0.232098	0.00946777	0.21659	2.31322e-06	0.663194	0.999652	1.08329e-06	0.831662	0.999988	-0.599314	1.38977e-06	6.85329e-06
ENSG00000115252.18	PDE1A	protein_coding	609.12	1028.64	660.193	1267.36	930.723	950.387	343.85	622.711	877.977	817.321	HGNC:8774	6322	chr2	182140036	-	ENSG00000115252	5136	phosphodiesterase 1A	686	924	526	1373	1139	1092	297	746	732	843	0.288569	0.00949454	0.216716	-3.53396e-06	0.35893	0.999652	1.03554e-05	0.0242765	0.999988	-0.413769	0.0924053	0.158214
ENSG00000235989.4	MORC2-AS1	lncRNA	25.75	123.57	11.2961	19.3842	18.7942	11.3141	21.9971	49.2493	35.9827	27.1471	HGNC:26662	2724	chr22	30922308	+	ENSG00000235989	150291	MORC2 antisense RNA 1	29	111	9	21	23	13	19	59	30	28	0.0671395	0.00949423	0.216716	3.58034e-07	0.836508	0.999652	2.19179e-06	0.222783	0.999988	0.100892	0.816202	0.872322
ENSG00000134780.10	DAGLA	protein_coding	784.042	388.523	799.512	300.917	479.661	560.485	1096.38	752.095	614.104	578.815	HGNC:1165	5799	chr11	61680391	+	ENSG00000134780	747	diacylglycerol lipase alpha	883	349	637	326	587	644	947	901	512	597	-0.289222	0.00954543	0.217148	1.27403e-06	0.690466	0.999652	-8.45312e-06	0.0282588	0.999988	0.49816	0.0320926	0.0646261
ENSG00000198105.15	ZNF248	protein_coding	871.059	413.014	771.899	604.603	563.009	697.995	980.609	864.784	869.581	1138.24	HGNC:13041	7289	chr10	37776526	-	ENSG00000198105	57209	zinc finger protein 248	981	371	615	655	689	802	847	1036	725	1174	-0.277496	0.00954405	0.217148	-1.48718e-06	0.72097	0.999652	-3.11964e-06	0.457862	0.999988	0.568554	0.000240786	0.000814347
ENSG00000287259.1	AL359732.1	lncRNA	21.3103	16.6987	17.5717	45.2298	40.857	13.9251	6.94647	20.8683	44.3786	6.78677	#N/A	1521	chr1	226827711	+	ENSG00000287259	#N/A		24	15	14	49	50	16	6	25	37	7	0.0482642	0.00953098	0.217148	-1.99369e-06	0.149332	0.999652	-6.15671e-07	0.620399	0.999988	-0.518648	0.177471	0.271114
ENSG00000077009.13	NMRK2	protein_coding	7.10344	6.67947	1147.18	3.69223	1.63428	1.74064	9.26195	0	0	6.78677	HGNC:17871	1141	chr19	3933103	+	ENSG00000077009	27231	nicotinamide riboside kinase 2	8	6	914	4	2	2	8	0	0	7	-0.00908316	0.00956471	0.217344	8.7892e-07	0.0113012	0.725945	-2.40315e-07	0.373033	0.999988	-4.23254	#N/A	#N/A
ENSG00000083097.14	DOP1A	protein_coding	713.007	1065.38	943.851	1086.44	1062.28	948.647	1668.31	2176.15	3152.08	2514.98	HGNC:21194	10045	chr6	83067666	+	ENSG00000083097	23033	DOP1 leucine zipper like protein A	803	957	752	1177	1300	1090	1441	2607	2628	2594	0.223833	0.00958645	0.217353	-1.0501e-06	0.845174	0.999652	3.79461e-06	0.481987	0.999988	1.2695	4.25376e-13	4.87527e-12
ENSG00000236088.10	COX10-AS1	lncRNA	217.543	183.686	237.218	213.226	158.525	281.113	415.63	306.347	323.844	503.191	HGNC:38873	11859	chr17	13755574	-	ENSG00000236088	100874058	COX10 divergent transcript	245	165	189	231	194	323	359	367	270	519	-0.279619	0.00958382	0.217353	6.18827e-07	0.879151	0.999652	1.95765e-06	0.624332	0.999988	0.823338	9.88371e-08	5.78552e-07
ENSG00000198793.13	MTOR	protein_coding	2752.58	2036.13	2690.98	1801.81	1890.04	2054.82	4746.75	3778.84	3936.5	4509.33	HGNC:3942	12163	chr1	11106535	-	ENSG00000198793	2475	mechanistic target of rapamycin kinase	3100	1829	2144	1952	2313	2361	4100	4527	3282	4651	-0.226224	0.00960843	0.21761	3.35161e-06	0.549217	0.999652	-6.4158e-06	0.257364	0.999988	0.942272	2.81534e-14	3.66472e-13
ENSG00000153714.6	LURAP1L	protein_coding	741.421	475.356	641.367	503.066	616.941	652.739	486.253	290.487	341.835	423.689	HGNC:31452	3062	chr9	12775020	+	ENSG00000153714	#N/A	leucine rich adaptor protein 1 like	835	427	511	545	755	750	420	348	285	437	-0.268509	0.00962389	0.217718	2.68928e-06	0.550136	0.999652	-5.77376e-06	0.216345	0.999988	-0.652953	3.28067e-06	1.5261e-05
ENSG00000115525.18	ST3GAL5	protein_coding	1537.01	3393.17	1911.55	1692.89	2730.06	1962.57	2525.04	3626.92	3689.42	2445.18	HGNC:10872	16300	chr2	85837120	-	ENSG00000115525	8869	ST3 beta-galactoside alpha-2,3-sialyltransferase 5	1731	3048	1523	1834	3341	2255	2181	4345	3076	2522	0.301342	0.00965777	0.218242	2.00207e-06	0.606349	0.999652	1.15534e-06	0.764501	0.999988	0.45852	0.0148754	0.0331015
ENSG00000271147.8	ARMCX5-GPRASP2	lncRNA	137.629	59.002	151.87	110.767	82.5311	115.752	162.084	111.854	172.717	210.39	HGNC:42000	4244	chrX	102599512	+	ENSG00000271147	#N/A	ARMCX5-GPRASP2 readthrough	155	53	121	120	101	133	140	134	144	217	-0.305814	0.00971425	0.219275	-7.15837e-07	0.821537	0.999652	-3.00194e-06	0.359978	0.999988	0.579639	0.0101556	0.0236571
ENSG00000104695.13	PPP2CB	protein_coding	3435.4	4917.21	3944.84	4351.29	3834.84	3201.03	1062.81	1232.9	1576.04	1125.63	HGNC:9300	4510	chr8	30774457	-	ENSG00000104695	#N/A	protein phosphatase 2 catalytic subunit beta	3869	4417	3143	4714	4693	3678	918	1477	1314	1161	0.220189	0.00977336	0.219637	-3.1689e-07	0.952078	0.999699	7.47171e-07	0.891128	0.999988	-1.64987	2.74526e-34	1.78253e-32
ENSG00000149922.10	TBX6	protein_coding	138.517	34.5106	96.6443	71.0754	79.2626	59.1816	63.6759	20.0336	22.789	75.624	HGNC:11605	3137	chr16	30085793	-	ENSG00000149922	6911	T-box transcription factor 6	156	31	77	77	97	68	55	24	19	78	-0.0631965	0.0097706	0.219637	1.76115e-06	0.318002	0.999652	-2.29856e-06	0.208673	0.999988	-0.882814	0.0073913	0.0178244
ENSG00000171865.10	RNASEH1	protein_coding	1282.17	1850.21	1198.64	1508.28	1542.76	1402.08	808.105	954.1	971.532	735.88	HGNC:18466	5945	chr2	3541430	-	ENSG00000171865	246243	ribonuclease H1	1444	1662	955	1634	1888	1611	698	1143	810	759	0.225323	0.00977074	0.219637	-1.74331e-06	0.747843	0.999652	3.17581e-06	0.554201	0.999988	-0.746788	9.10341e-11	7.98394e-10
ENSG00000237651.6	C2orf74	protein_coding	68.3706	35.6239	67.7765	50.7682	43.3084	56.5707	56.7295	27.5462	38.3815	78.5327	HGNC:34439	1515	chr2	61145068	+	ENSG00000237651	339804	chromosome 2 open reading frame 74	77	32	54	55	53	65	49	33	32	81	-0.14369	0.00977293	0.219637	1.45107e-06	0.558241	0.999652	-1.16258e-06	0.628392	0.999988	-0.13536	0.571882	0.677181
ENSG00000250959.2	GLUD1P3	transcribed_unprocessed_pseudogene	149.172	170.327	154.38	218.765	212.456	160.139	189.87	254.594	315.448	181.304	HGNC:4338	1028	chr10	73730562	+	ENSG00000250959	#N/A	glutamate dehydrogenase 1 pseudogene 3	168	153	123	237	260	184	164	305	263	187	0.279821	0.00979208	0.219815	-3.80295e-06	0.356855	0.999652	-2.61751e-07	0.943685	0.999988	0.37233	0.0133715	0.0301559
ENSG00000130035.8	GALNT8	protein_coding	1133	257.16	389.087	267.687	436.353	489.119	545.298	356.431	201.503	255.958	HGNC:4130	9592	chr12	4720400	+	ENSG00000130035	26290	polypeptide N-acetylgalactosaminyltransferase 8	1276	231	310	290	534	562	471	427	168	264	-0.127099	0.00980744	0.219918	-8.47517e-07	0.746824	0.999652	-4.89697e-06	0.0964724	0.999988	-0.420002	0.189141	0.285451
ENSG00000264548.1	AC132872.2	lncRNA	15.9827	23.3782	27.6127	39.6915	40.0399	22.6283	32.4168	84.3081	51.5751	24.2385	#N/A	2368	chr17	82214227	+	ENSG00000264548	#N/A		18	21	22	43	49	26	28	101	43	25	0.0971907	0.00983879	0.220378	-1.60186e-06	0.449597	0.999652	4.64615e-07	0.819737	0.999988	0.652391	0.0302366	0.0614735
ENSG00000261098.1	AP000766.1	lncRNA	51.4999	91.2861	77.8175	72.9216	93.154	70.4958	101.881	196.997	441.387	218.146	#N/A	4140	chr11	107312132	-	ENSG00000261098	#N/A		58	82	62	79	114	81	88	236	368	225	0.296534	0.0098579	0.220564	-1.34749e-06	0.652111	0.999652	3.86823e-07	0.897156	0.999988	1.52544	3.28419e-07	1.77793e-06
ENSG00000181826.10	RELL1	protein_coding	638.421	1195.63	722.949	970.134	1008.35	831.154	1462.23	1458.28	2314.88	1516.36	HGNC:27379	4214	chr4	37590800	-	ENSG00000181826	768211	RELT like 1	719	1074	576	1051	1234	955	1263	1747	1930	1564	0.269524	0.00988283	0.220879	5.20698e-07	0.906289	0.999652	1.52995e-06	0.721966	0.999988	0.91327	5.21651e-08	3.17115e-07
ENSG00000081721.12	DUSP12	protein_coding	586.921	1078.74	539.702	837.213	748.5	657.96	369.32	379.804	516.951	353.882	HGNC:3067	1762	chr1	161749758	+	ENSG00000081721	11266	dual specificity phosphatase 12	661	969	430	907	916	756	319	455	431	365	0.26785	0.00993684	0.22171	-5.23288e-07	0.896442	0.999652	2.86465e-06	0.493786	0.999988	-0.836432	4.9623e-07	2.61974e-06
ENSG00000186377.8	CYP4X1	protein_coding	743.197	425.26	480.711	1298.74	1355.64	784.157	458.467	1081.81	1474.09	669.951	HGNC:20244	2447	chr1	47023669	+	ENSG00000186377	260293	cytochrome P450 family 4 subfamily X member 1	837	382	383	1407	1659	901	396	1296	1229	691	0.100107	0.00994666	0.22171	-8.33255e-06	0.00846368	0.642491	-2.20643e-07	0.926588	0.999988	0.0258539	0.899479	0.930919
ENSG00000285793.1	AC125232.1	lncRNA	39.0689	82.3802	50.2048	72.9216	112.765	38.294	184.081	185.311	220.694	146.4	#N/A	2217	chr2	87030675	-	ENSG00000285793	285074	ANAPC1 pseudogene 2	44	74	40	79	138	44	159	222	184	151	0.141964	0.00995262	0.22171	2.03025e-06	0.444056	0.999652	-7.41275e-07	0.771229	0.999988	1.52137	1.47299e-10	1.25938e-09
ENSG00000105971.15	CAV2	protein_coding	5863	8692.22	4844.77	6818.63	5954.5	4056.55	1691.46	3203.71	2630.33	3020.11	HGNC:1528	6578	chr7	116287380	+	ENSG00000105971	858	caveolin 2	6603	7808	3860	7387	7287	4661	1461	3838	2193	3115	0.276389	0.00998752	0.22176	-2.29111e-07	0.952157	0.999699	6.70016e-06	0.139835	0.999988	-1.14469	2.06606e-08	1.33182e-07
ENSG00000132801.7	ZSWIM3	protein_coding	177.586	150.288	145.594	83.0752	127.474	130.548	202.605	98.4985	45.578	146.4	HGNC:16157	2776	chr20	45857614	+	ENSG00000132801	140831	zinc finger SWIM-type containing 3	200	135	116	90	156	150	175	118	38	151	-0.132523	0.00997269	0.22176	6.06321e-06	0.0476645	0.952715	-7.66991e-07	0.762151	0.999988	-0.217914	0.431358	0.548467
ENSG00000197124.12	ZNF682	protein_coding	132.302	210.403	139.318	144.92	203.468	154.046	131.983	202.84	304.653	183.243	HGNC:28857	4967	chr19	19997058	-	ENSG00000197124	91120	zinc finger protein 682	149	189	111	157	249	177	114	243	254	189	0.289317	0.00998643	0.22176	-9.18726e-07	0.801698	0.999652	5.15599e-07	0.888642	0.999988	0.293583	0.145178	0.230315
ENSG00000132664.12	POLR3F	protein_coding	461.723	689.099	503.303	506.759	615.306	490.859	255.861	375.63	473.772	301.527	HGNC:15763	2669	chr20	18467389	+	ENSG00000132664	10621	RNA polymerase III subunit F	520	619	401	549	753	564	221	450	395	311	0.263563	0.0100256	0.222364	-1.0891e-06	0.802198	0.999652	6.04474e-07	0.890144	0.999988	-0.629655	3.16445e-05	0.000124885
ENSG00000161940.11	BCL6B	protein_coding	1177.39	1077.62	1056.81	2562.41	1531.32	975.626	1062.81	1904.03	1163.44	1015.11	HGNC:1002	4345	chr17	7023050	+	ENSG00000161940	255877	BCL6B transcription repressor	1326	968	842	2776	1874	1121	918	2281	970	1047	0.287321	0.010062	0.222506	-5.12913e-06	0.170841	0.999652	2.88274e-06	0.417473	0.999988	-0.0971773	0.669421	0.757877
ENSG00000166349.9	RAG1	protein_coding	64.8189	27.8311	35.1434	27.6917	27.7828	38.294	94.935	59.2661	47.9769	104.71	HGNC:9831	7815	chr11	36510709	+	ENSG00000166349	5896	recombination activating 1	73	25	28	30	34	44	82	71	40	108	-0.12686	0.0100585	0.222506	6.62245e-07	0.781507	0.999652	-7.24455e-07	0.75502	0.999988	0.994535	5.19725e-05	0.000198003
ENSG00000175224.16	ATG13	protein_coding	2906.19	3547.91	2793.9	3072.86	3678.76	2810.26	3225.48	3749.62	3293.61	2177.58	HGNC:29091	7001	chr11	46617527	+	ENSG00000175224	9776	autophagy related 13	3273	3187	2226	3329	4502	3229	2786	4492	2746	2246	0.221821	0.0100648	0.222506	-1.6123e-06	0.768889	0.999652	-1.87472e-06	0.723896	0.999988	-0.016272	0.907644	0.936701
ENSG00000122863.6	CHST3	protein_coding	1981.86	1247.95	1355.53	1225.82	962.591	1061.79	2756.59	2094.35	1671.99	2276.48	HGNC:1971	6934	chr10	71964395	+	ENSG00000122863	9469	carbohydrate sulfotransferase 3	2232	1121	1080	1328	1178	1220	2381	2509	1394	2348	-0.237227	0.0101165	0.222748	9.74702e-07	0.849688	0.999652	-3.09861e-06	0.537724	0.999988	0.728483	0.000163257	0.000570025
ENSG00000126581.13	BECN1	protein_coding	2313.94	3697.09	2885.52	3276.85	3182.76	2782.41	1785.24	2039.25	2415.64	1561.93	HGNC:1034	6414	chr17	42810134	-	ENSG00000126581	8678	beclin 1	2606	3321	2299	3550	3895	3197	1542	2443	2014	1611	0.242307	0.0101194	0.222748	-6.40385e-07	0.894669	0.999652	1.08483e-06	0.825082	0.999988	-0.626773	3.79803e-07	2.04036e-06
ENSG00000130810.20	PPAN	protein_coding	118.095	177.006	99.1545	187.381	183.039	152.306	174.819	238.734	236.286	190.03	HGNC:9227	2888	chr19	10106362	+	ENSG00000130810	56342	peter pan homolog	133	159	79	203	224	175	151	286	197	196	0.287799	0.0101009	0.222748	-2.30703e-06	0.539742	0.999652	3.8709e-06	0.312098	0.999988	0.456308	0.00452323	0.0115622
ENSG00000187634.12	SAMD11	protein_coding	51.4999	4.45298	42.6741	72.9216	37.5884	89.6428	38.2056	25.8767	39.5809	253.05	HGNC:28706	4173	chr1	923928	+	ENSG00000187634	148398	sterile alpha motif domain containing 11	58	4	34	79	46	103	33	31	33	261	-0.0402725	0.0101039	0.222748	-8.36263e-07	0.490009	0.999652	6.92954e-07	0.582641	0.999988	0.406725	0.379649	0.498277
ENSG00000012779.11	ALOX5	protein_coding	602.016	948.485	671.489	776.291	720.718	600.519	698.12	911.529	1766.75	461.501	HGNC:435	3730	chr10	45374176	+	ENSG00000012779	240	arachidonate 5-lipoxygenase	678	852	535	841	882	690	603	1092	1473	476	0.185863	0.0101702	0.222902	-2.82203e-06	0.346091	0.999652	-1.41481e-06	0.627361	0.999988	0.294605	0.205098	0.304983
ENSG00000096060.14	FKBP5	protein_coding	10206.8	2478.08	11681.4	2841.17	3346.19	3849.42	6559.78	3903.21	8265.22	5666.96	HGNC:3721	10628	chr6	35573585	-	ENSG00000096060	2289	FKBP prolyl isomerase 5	11495	2226	9307	3078	4095	4423	5666	4676	6891	5845	-0.0756735	0.0101638	0.222902	2.95424e-09	0.997287	0.999993	-0.761586	0.000785064	0.933441	0.294309	0.370904	0.48936
ENSG00000106479.11	ZNF862	protein_coding	1434.01	849.406	1457.19	1310.74	1296.8	1431.67	1676.41	1351.43	935.549	1486.3	HGNC:34519	8422	chr7	149838375	+	ENSG00000106479	643641	zinc finger protein 862	1615	763	1161	1420	1587	1645	1448	1619	780	1533	-0.254898	0.0101403	0.222902	1.04057e-06	0.823532	0.999652	-1.68458e-06	0.710447	0.999988	0.0608618	0.722981	0.800844
ENSG00000197323.12	TRIM33	protein_coding	1560.98	2091.79	1583.96	2203.34	2170.32	1964.31	2017.95	2398.19	3018.94	2546.01	HGNC:16290	9604	chr1	114392790	-	ENSG00000197323	51592	tripartite motif containing 33	1758	1879	1262	2387	2656	2257	1743	2873	2517	2626	0.213117	0.0101623	0.222902	-2.65191e-06	0.645964	0.999652	4.84994e-06	0.399379	0.999988	0.373166	0.00653539	0.016014
ENSG00000143344.15	RGL1	protein_coding	3950.4	3622.5	4021.41	2352.87	2792.17	4847.67	6058.48	3875.67	3937.7	3808.35	HGNC:30281	5305	chr1	183636085	+	ENSG00000143344	23179	ral guanine nucleotide dissociation stimulator like 1	4449	3254	3204	2549	3417	5570	5233	4643	3283	3928	-0.267532	0.0102314	0.224003	1.64195e-06	0.700175	0.999652	-2.91799e-06	0.490499	0.999988	0.308908	0.0924488	0.158272
ENSG00000137513.10	NARS2	protein_coding	497.241	428.6	602.458	441.222	425.73	528.283	641.39	545.081	407.803	651.53	HGNC:26274	3146	chr11	78435968	-	ENSG00000137513	79731	asparaginyl-tRNA synthetase 2, mitochondrial	560	385	480	478	521	607	554	653	340	672	-0.244414	0.0102751	0.224478	4.08034e-06	0.415897	0.999652	3.53694e-07	0.940949	0.999988	0.197553	0.133141	0.214416
ENSG00000255468.7	AP001107.9	lncRNA	54.1637	50.0961	65.2663	37.8454	33.5027	53.9597	157.453	90.1512	80.3613	143.492	#N/A	2552	chr11	66347950	+	ENSG00000255468	#N/A		61	45	52	41	41	62	136	108	67	148	-0.304567	0.0102654	0.224478	3.10928e-06	0.302471	0.999652	-2.77843e-07	0.918104	0.999988	1.21842	1.79681e-09	1.34242e-08
ENSG00000173530.6	TNFRSF10D	protein_coding	456.396	384.07	277.382	881.52	512.347	358.571	428.365	909.859	623.699	458.592	HGNC:11907	3535	chr8	23135588	-	ENSG00000173530	#N/A	TNF receptor superfamily member 10d	514	345	221	955	627	412	370	1090	520	473	0.148174	0.0102941	0.224651	-6.666e-06	0.0445943	0.952715	2.65546e-06	0.364762	0.999988	0.307952	0.199173	0.297799
ENSG00000168917.9	SLC35G2	protein_coding	806.24	819.349	479.456	882.443	667.603	526.542	496.672	683.647	628.497	452.775	HGNC:28480	4283	chr3	136818647	+	ENSG00000168917	80723	solute carrier family 35 member G2	908	736	382	956	817	605	429	819	524	467	0.25837	0.0103397	0.225405	-6.45314e-06	0.175637	0.999652	1.96652e-06	0.647758	0.999988	-0.298224	0.0925805	0.158464
ENSG00000205683.11	DPF3	protein_coding	60.3792	28.9444	273.616	107.075	39.2227	66.1442	72.9379	88.4817	107.948	201.664	HGNC:17427	6889	chr14	72619296	-	ENSG00000205683	8110	double PHD fingers 3	68	26	218	116	48	76	63	106	90	208	-0.119552	0.0103972	0.226278	3.59839e-07	0.885961	0.999652	-5.04577e-07	0.833688	0.999988	0.32642	0.428837	0.546082
ENSG00000280119.1	AC093642.2	TEC	10.6552	12.2457	18.8268	47.0759	57.1998	43.5159	8.10421	22.5378	91.1561	18.4212	#N/A	4805	chr2	242001209	+	ENSG00000280119	285097		12	11	15	51	70	50	7	27	76	19	0.0587157	0.0104019	0.226278	-3.21379e-06	0.0772446	0.984182	1.64404e-07	0.916266	0.999988	-0.0768066	0.859803	0.902456
ENSG00000248265.2	AC023794.2	lncRNA	83.4654	119.117	35.1434	36.9223	78.4454	44.3862	70.6224	117.697	130.737	55.2637	#N/A	4745	chr12	54058254	+	ENSG00000248265	440101	uncharacterized LOC440101	94	107	28	40	96	51	61	141	109	57	0.192973	0.0104202	0.226434	-1.02483e-06	0.698208	0.999652	-9.99552e-07	0.70088	0.999988	0.401291	0.210718	0.311851
ENSG00000134901.13	POGLUT2	protein_coding	413.775	434.166	352.689	238.149	320.319	388.162	333.43	124.375	100.751	219.116	HGNC:19350	2336	chr13	102784281	-	ENSG00000134901	79070	protein O-glucosyltransferase 2	466	390	281	258	392	446	288	149	84	226	-0.217234	0.0104404	0.226631	7.32634e-06	0.0400602	0.94811	-9.44439e-07	0.748127	0.999988	-0.94137	0.000250225	0.000842643
ENSG00000196747.4	H2AC13	protein_coding	0	1.11325	0	0.923058	0	0.870318	34.7323	112.689	163.121	56.2333	HGNC:4725	503	chr6	27808199	+	ENSG00000196747	8329	H2A clustered histone 13	0	1	0	1	0	1	30	135	136	58	0.0428378	0.0104796	0.227239	-3.76255e-06	0.0159647	0.77821	9.71383e-07	0.35714	0.999988	7.3662	2.216e-20	5.08663e-19
ENSG00000144959.11	NCEH1	protein_coding	454.62	827.142	481.966	550.142	567.912	429.067	640.233	663.613	753.237	351.943	HGNC:29260	4808	chr3	172630249	-	ENSG00000144959	57552	neutral cholesterol ester hydrolase 1	512	743	384	596	695	493	553	795	628	363	0.282798	0.0105235	0.22795	-1.14496e-07	0.972264	0.999993	-1.02479e-06	0.777131	0.999988	0.121566	0.539298	0.647784
ENSG00000100321.15	SYNGR1	protein_coding	1848.67	809.33	1629.15	787.368	2033.86	2029.58	1539.8	1243.75	1044.7	1226.47	HGNC:11498	6940	chr22	39349925	+	ENSG00000100321	9145	synaptogyrin 1	2082	727	1298	853	2489	2332	1330	1490	871	1265	-0.283901	0.0105522	0.228329	1.13527e-06	0.750202	0.999652	-7.80549e-06	0.0568946	0.999988	-0.226444	0.377453	0.495948
ENSG00000248049.7	UBA6-AS1	lncRNA	380.034	290.557	312.525	253.841	282.73	325.499	339.219	247.081	236.286	462.47	HGNC:49083	13688	chr4	67701209	+	ENSG00000248049	#N/A	UBA6 divergent transcript	428	261	249	275	346	374	293	296	197	477	-0.271772	0.0105655	0.228374	3.96278e-06	0.348975	0.999652	1.61055e-08	0.998386	0.999988	0.0316401	0.846494	0.893234
ENSG00000071794.16	HLTF	protein_coding	913.68	785.951	982.759	755.984	895.585	1080.93	1099.86	939.075	849.191	1423.28	HGNC:11099	6024	chr3	149030127	-	ENSG00000071794	6596	helicase like transcription factor	1029	706	783	819	1096	1242	950	1125	708	1468	-0.240239	0.0106242	0.22844	4.53529e-06	0.383009	0.999652	8.5141e-07	0.860827	0.999988	0.24253	0.074455	0.131931
ENSG00000076258.10	FMO4	protein_coding	216.655	173.666	338.883	251.995	218.176	254.133	255.861	169.451	207.5	298.618	HGNC:3772	2542	chr1	171314183	+	ENSG00000076258	2329	flavin containing dimethylaniline monoxygenase 4	244	156	270	273	267	292	221	203	173	308	-0.257911	0.0106057	0.22844	4.09378e-06	0.368532	0.999652	-2.0947e-06	0.620263	0.999988	-0.0676703	0.71165	0.791473
ENSG00000143067.5	ZNF697	protein_coding	177.586	133.589	210.86	119.997	147.902	231.505	365.847	387.316	235.087	468.287	HGNC:32034	5579	chr1	119619377	-	ENSG00000143067	90874	zinc finger protein 697	200	120	168	130	181	266	316	464	196	483	-0.284427	0.0106246	0.22844	1.59448e-06	0.646549	0.999652	1.26599e-06	0.712714	0.999988	1.09181	1.35321e-08	8.97556e-08
ENSG00000197261.11	C6orf141	protein_coding	330.31	387.409	232.197	319.378	370.982	302	370.478	625.215	323.844	261.776	HGNC:21351	2940	chr6	49550646	+	ENSG00000197261	135398	chromosome 6 open reading frame 141	372	348	185	346	454	347	320	749	270	270	0.255707	0.0106068	0.22844	-4.20149e-06	0.365887	0.999652	3.28967e-06	0.46113	0.999988	0.25806	0.231684	0.336657
ENSG00000198435.4	NRARP	protein_coding	276.146	426.373	224.667	589.834	478.027	380.329	229.233	783.815	352.63	434.353	HGNC:33843	2641	chr9	137299631	-	ENSG00000198435	#N/A	NOTCH regulated ankyrin repeat protein	311	383	179	639	585	437	198	939	294	448	0.108025	0.0105899	0.22844	-2.70123e-06	0.302885	0.999652	8.05798e-06	0.0121787	0.999988	0.173166	0.509051	0.620856
ENSG00000115486.12	GGCX	protein_coding	1769.64	1541.85	1885.19	1497.2	1278.01	1453.43	2125.62	1641.09	1595.23	2014.7	HGNC:4247	9101	chr2	85544720	-	ENSG00000115486	2677	gamma-glutamyl carboxylase	1993	1385	1502	1622	1564	1670	1836	1966	1330	2078	-0.203257	0.0106558	0.228755	5.02228e-06	0.423285	0.999652	-2.46432e-06	0.667438	0.999988	0.223981	0.069045	0.123821
ENSG00000181104.7	F2R	protein_coding	1538.78	1597.51	1166.01	2339.03	1982.38	1187.11	625.182	787.988	1045.9	904.58	HGNC:3537	3972	chr5	76716126	+	ENSG00000181104	2149	coagulation factor II thrombin receptor	1733	1435	929	2534	2426	1364	540	944	872	933	0.267211	0.0106617	0.228755	-2.59685e-06	0.531554	0.999652	1.43891e-06	0.725367	0.999988	-0.909585	1.52391e-06	7.46676e-06
ENSG00000135114.12	OASL	protein_coding	15.0948	53.4358	26.3575	62.7679	31.0513	22.6283	32.4168	26.7115	165.52	33.9339	HGNC:8090	3517	chr12	121019111	-	ENSG00000135114	8638	2'-5'-oligoadenylate synthetase like	17	48	21	68	38	26	28	32	138	35	0.0591235	0.0107225	0.229818	-5.79527e-07	0.709964	0.999652	6.02931e-08	0.972877	0.999988	0.698519	0.076747	0.135324
ENSG00000165669.14	FAM204A	protein_coding	1559.2	2696.28	1831.22	2160.88	2164.6	1805.04	1810.71	2035.91	2468.41	1880.91	HGNC:25794	15023	chr10	118297925	-	ENSG00000165669	63877	family with sequence similarity 204 member A	1756	2422	1459	2341	2649	2074	1564	2439	2058	1940	0.238749	0.0107409	0.229971	1.19411e-06	0.812911	0.999652	2.56364e-06	0.603977	0.999988	0.0187057	0.888072	0.92314
ENSG00000109536.12	FRG1	protein_coding	973.171	1544.07	1011.63	1269.2	1193.02	1133.15	398.264	498.336	695.665	505.13	HGNC:3954	1623	chr4	189940870	+	ENSG00000109536	2483	FSHD region gene 1	1096	1387	806	1375	1460	1302	344	597	580	521	0.239052	0.0107559	0.23005	-1.76126e-06	0.720346	0.999652	3.80619e-06	0.443856	0.999988	-1.16468	6.39574e-14	8.0459e-13
ENSG00000165171.11	METTL27	protein_coding	96.7843	52.3225	233.452	221.534	64.5541	152.306	325.326	185.311	110.347	126.04	HGNC:19068	1450	chr7	73834590	-	ENSG00000165171	155368	methyltransferase like 27	109	47	186	240	79	175	281	222	92	130	-0.241723	0.0107801	0.230327	-1.78036e-06	0.554355	0.999652	-6.74913e-07	0.818298	0.999988	0.377224	0.313983	0.429787
ENSG00000168495.13	POLR3D	protein_coding	748.525	735.855	771.899	553.835	490.284	624.018	1608.11	966.621	1030.3	1328.27	HGNC:1080	5583	chr8	22245133	+	ENSG00000168495	#N/A	RNA polymerase III subunit D	843	661	615	600	600	717	1389	1158	859	1370	-0.245793	0.010792	0.230339	6.31091e-06	0.220355	0.999652	-2.20851e-06	0.633418	0.999988	0.880842	5.36058e-08	3.25513e-07
ENSG00000173334.4	TRIB1	protein_coding	665.059	913.975	791.981	1064.29	521.335	508.266	467.729	734.565	576.922	458.592	HGNC:16891	4099	chr8	125430358	+	ENSG00000173334	10221	tribbles pseudokinase 1	749	821	631	1153	638	584	404	880	481	473	0.24318	0.0108154	0.230596	-4.48054e-06	0.37006	0.999652	5.80874e-06	0.247876	0.999988	-0.402591	0.0624768	0.113907
ENSG00000141994.16	DUS3L	protein_coding	655.292	1058.7	815.828	1032.9	1045.94	927.759	803.474	936.571	867.182	668.982	HGNC:26920	3629	chr19	5784832	-	ENSG00000141994	56931	dihydrouridine synthase 3 like	738	951	650	1119	1280	1066	694	1122	723	690	0.237976	0.010938	0.232968	-3.71363e-07	0.938946	0.999652	3.47015e-06	0.489837	0.999988	-0.16345	0.226697	0.33097
ENSG00000112039.5	FANCE	protein_coding	244.181	204.837	287.423	191.073	236.971	279.372	297.54	225.378	118.743	235.598	HGNC:3586	2709	chr6	35452338	+	ENSG00000112039	2178	FA complementation group E	275	184	229	207	290	321	257	270	99	243	-0.270657	0.0109734	0.233476	4.84769e-06	0.238324	0.999652	-1.72906e-07	0.96139	0.999988	-0.144338	0.468759	0.584181
ENSG00000162104.10	ADCY9	protein_coding	2037.8	1821.27	2295.62	1826.73	1667.78	2018.27	4001.16	3172.82	2485.2	2963.88	HGNC:240	10613	chr16	3953387	-	ENSG00000162104	115	adenylate cyclase 9	2295	1636	1829	1979	2041	2319	3456	3801	2072	3057	-0.194149	0.0110033	0.23387	3.81491e-06	0.550171	0.999652	-2.02137e-06	0.7317	0.999988	0.687736	4.3592e-07	2.32179e-06
ENSG00000117543.21	DPH5	protein_coding	516.775	401.882	552.253	471.682	499.273	548.3	323.011	160.269	202.702	338.369	HGNC:24270	2970	chr1	100989623	-	ENSG00000117543	51611	diphthamide biosynthesis 5	582	361	440	511	611	630	279	192	169	349	-0.267717	0.0110641	0.233903	4.97521e-06	0.233962	0.999652	-2.17422e-06	0.574199	0.999988	-0.989029	8.61297e-09	5.8771e-08
ENSG00000152147.11	GEMIN6	protein_coding	447.517	401.882	424.231	260.302	308.879	333.332	228.076	138.566	130.737	229.781	HGNC:20044	4363	chr2	38751534	+	ENSG00000152147	79833	gem nuclear organelle associated protein 6	504	361	338	282	378	383	197	166	109	237	-0.272345	0.0110839	0.233903	7.38706e-06	0.0939317	0.999652	-1.96762e-06	0.603046	0.999988	-1.00382	7.37794e-08	4.40075e-07
ENSG00000166582.10	CENPV	protein_coding	110.103	60.1153	258.555	64.614	89.0683	72.2364	83.3576	40.9019	25.1879	47.5074	HGNC:29920	2850	chr17	16342534	-	ENSG00000166582	#N/A	centromere protein V	124	54	206	70	109	83	72	49	21	49	-0.079752	0.0111197	0.233903	3.92711e-06	0.0922172	0.999652	-4.12855e-06	0.0816473	0.999988	-1.03429	0.0024953	0.00679272
ENSG00000184900.16	SUMO3	protein_coding	3834.97	5857.9	3653.66	4510.06	5090.78	4423.83	2622.29	3092.69	2444.42	2096.14	HGNC:11124	2732	chr21	44805617	-	ENSG00000184900	6612	small ubiquitin like modifier 3	4319	5262	2911	4886	6230	5083	2265	3705	2038	2162	0.211722	0.0110909	0.233903	3.03831e-07	0.959185	0.999699	4.50686e-06	0.424567	0.999988	-0.810472	1.8117e-08	1.17751e-07
ENSG00000198901.14	PRC1	protein_coding	9.76723	25.6047	11.2961	21.2303	22.0628	13.9251	19.6817	38.3977	32.3844	10.6649	HGNC:9341	5523	chr15	90966040	-	ENSG00000198901	9055	protein regulator of cytokinesis 1	11	23	9	23	27	16	17	46	27	11	0.066653	0.0111041	0.233903	-8.39098e-07	0.604261	#N/A	5.88695e-07	0.713148	0.999988	0.468567	0.133424	0.214814
ENSG00000204444.11	APOM	protein_coding	76.3619	164.76	87.8584	127.382	115.217	113.141	32.4168	55.0924	67.1676	29.0862	HGNC:13916	1237	chr6	31652416	+	ENSG00000204444	55937	apolipoprotein M	86	148	70	138	141	130	28	66	56	30	0.142488	0.0111002	0.233903	-1.87416e-06	0.481152	0.999652	1.914e-06	0.476817	0.999988	-1.3139	1.18164e-08	7.90275e-08
ENSG00000259429.5	UBE2Q2P2	transcribed_unprocessed_pseudogene	24.862	8.90597	18.8268	8.30752	12.2571	10.4438	115.774	60.9355	68.367	157.065	HGNC:37440	1855	chr15	82355142	+	ENSG00000259429	#N/A	ubiquitin conjugating enzyme E2 Q2 pseudogene 2	28	8	15	9	15	12	100	73	57	162	-0.0823671	0.0111099	0.233903	2.29295e-06	0.280914	0.999652	-2.07064e-06	0.305579	0.999988	2.77088	8.7045e-20	1.90776e-18
ENSG00000261341.6	AC010325.1	protein_coding	7.99137	8.90597	1.25512	6.4614	11.44	7.83286	9.26195	44.2409	81.5607	18.4212	#N/A	832	chr19	50776141	-	ENSG00000261341	#N/A		9	8	1	7	14	9	8	53	68	19	0.0436157	0.011066	0.233903	-2.56079e-06	0.0686488	#N/A	4.32609e-07	0.710483	0.999988	1.93572	5.14731e-05	0.000196214
ENSG00000262001.1	DLGAP1-AS2	lncRNA	213.991	237.121	173.207	309.224	271.29	235.856	284.805	424.045	339.436	230.75	HGNC:28146	3171	chr18	3603000	+	ENSG00000262001	#N/A	DLGAP1 antisense RNA 2	241	213	138	335	332	271	246	508	283	238	0.265088	0.0110411	0.233903	-6.30662e-06	0.157164	0.999652	2.49688e-06	0.532317	0.999988	0.388856	0.0184365	0.0399717
ENSG00000264345.2	LINC01894	lncRNA	55.9396	32.2841	69.0316	23.9995	26.1485	42.6456	97.2505	49.2493	26.3873	29.0862	HGNC:52713	1731	chr18	24932771	-	ENSG00000264345	105372030	long intergenic non-protein coding RNA 1894	63	29	55	26	32	49	84	59	22	30	-0.0977532	0.0110209	0.233903	1.14879e-06	0.599746	0.999652	-2.73564e-06	0.233479	0.999988	0.284715	0.388824	0.507533
ENSG00000176095.12	IP6K1	protein_coding	2488.87	2994.63	2215.29	2597.48	2825.67	2388.15	2396.53	2816.39	2404.84	1894.48	HGNC:18360	5200	chr3	49724294	-	ENSG00000176095	9807	inositol hexakisphosphate kinase 1	2803	2690	1765	2814	3458	2744	2070	3374	2005	1954	0.190676	0.0111639	0.234592	-2.32206e-06	0.7144	0.999652	1.01654e-06	0.866678	0.999988	-0.122092	0.314501	0.430288
ENSG00000070018.9	LRP6	protein_coding	3462.93	1702.15	2370.92	2284.57	2783.18	3093.11	8351.97	6572.69	5632.48	9429.74	HGNC:6698	10369	chr12	12116025	-	ENSG00000070018	4040	LDL receptor related protein 6	3900	1529	1889	2475	3406	3554	7214	7874	4696	9726	-0.245636	0.0111882	0.23486	-1.57878e-08	0.995068	0.999993	-1.7622e-06	0.668092	0.999988	1.4852	5.39586e-17	9.35272e-16
ENSG00000111300.10	NAA25	protein_coding	624.215	969.637	839.676	947.98	804.066	746.733	1279.31	1764.63	2274.1	1719.96	HGNC:25783	9902	chr12	112026689	-	ENSG00000111300	80018	N-alpha-acetyltransferase 25, NatB auxiliary subunit	703	871	669	1027	984	858	1105	2114	1896	1774	0.232158	0.0112522	0.235425	-1.60509e-06	0.751099	0.999652	3.84498e-06	0.450195	0.999988	1.07412	9.57193e-12	9.42197e-11
ENSG00000124496.12	TRERF1	protein_coding	816.007	947.372	1265.16	574.142	715.815	1221.93	2228.66	1381.48	1345.75	1660.82	HGNC:18273	7732	chr6	42224931	-	ENSG00000124496	55809	transcriptional regulating factor 1	919	851	1008	622	876	1404	1925	1655	1122	1713	-0.268455	0.011286	0.235425	4.82303e-06	0.212614	0.999652	-1.34646e-06	0.705362	0.999988	0.826165	1.9548e-05	8.00684e-05
ENSG00000156017.13	CARNMT1	protein_coding	198.008	234.895	327.586	167.996	159.342	238.467	297.54	197.832	206.301	454.714	HGNC:23435	4840	chr9	74980790	-	ENSG00000156017	#N/A	carnosine N-methyltransferase 1	223	211	261	182	195	274	257	237	172	469	-0.248644	0.0112573	0.235425	6.23994e-06	0.0835632	0.992628	8.51004e-07	0.786831	0.999988	0.330199	0.129483	0.209413
ENSG00000224743.7	TEX26-AS1	lncRNA	20.4224	50.0961	12.5512	37.8454	26.9656	20.8876	12.7352	20.8683	39.5809	17.4517	HGNC:42784	6512	chr13	30881933	-	ENSG00000224743	100507064	TEX26 antisense RNA 1	23	45	10	41	33	24	11	25	33	18	0.0722149	0.011296	0.235425	-1.15175e-06	0.510008	0.999652	1.34304e-06	0.446903	0.999988	-0.277164	0.389111	0.507847
ENSG00000231711.2	LINC00899	lncRNA	658.844	296.123	748.052	773.522	737.877	959.961	837.049	671.96	334.639	606.931	HGNC:48583	4947	chr22	46039907	-	ENSG00000231711	#N/A	long intergenic non-protein coding RNA 899	742	266	596	838	903	1103	723	805	279	626	-0.266073	0.0112942	0.235425	-1.0509e-06	0.772496	0.999652	-4.07792e-07	0.908362	0.999988	-0.175772	0.51734	0.628537
ENSG00000234268.1	AP000936.3	processed_pseudogene	198.008	217.083	139.318	206.765	279.462	167.101	33.5746	49.2493	76.763	44.5988	#N/A	255	chr11	117035797	-	ENSG00000234268	#N/A		223	195	111	224	342	192	29	59	64	46	0.28256	0.011244	0.235425	-2.10358e-06	0.539784	0.999652	-6.46914e-07	0.844203	0.999988	-1.96985	5.02573e-19	1.03093e-17
ENSG00000274184.1	AC011815.2	lncRNA	38.181	17.8119	35.1434	17.5381	13.8914	34.8127	16.2084	11.6863	3.59827	15.5126	#N/A	2021	chr18	35268218	+	ENSG00000274184	#N/A		43	16	28	19	17	40	14	14	3	16	-0.0619104	0.0112729	0.235425	3.60458e-07	0.813361	#N/A	1.84922e-07	0.90255	0.999988	-1.02269	0.00283485	0.00761401
ENSG00000285410.1	GABPB1-IT1	lncRNA	1408.26	1724.42	1340.47	1879.35	1829.58	1511.74	1061.65	1305.52	1093.87	984.082	HGNC:25469	5926	chr15	50348936	-	ENSG00000285410	55056	GABPB1 intronic transcript	1586	1549	1068	2036	2239	1737	917	1564	912	1015	0.208228	0.0113128	0.235535	-2.38476e-06	0.679007	0.999652	4.0812e-06	0.473176	0.999988	-0.528534	9.75115e-07	4.9256e-06
ENSG00000042832.12	TG	protein_coding	13.3189	12.2457	40.1639	24.9226	14.7085	20.8876	253.546	131.053	73.1647	153.187	HGNC:11764	11132	chr8	132866958	+	ENSG00000042832	7038	thyroglobulin	15	11	32	27	18	24	219	157	61	158	-0.129975	0.0113567	0.235966	4.11715e-06	0.150889	0.999652	-2.96839e-07	0.90384	0.999988	2.74519	1.17283e-14	1.60123e-13
ENSG00000205352.11	PRR13	protein_coding	1196.93	1399.35	1019.16	1333.82	1206.92	1136.64	604.342	842.246	1013.51	579.784	HGNC:24528	2824	chr12	53441678	+	ENSG00000205352	#N/A	proline rich 13	1348	1257	812	1445	1477	1306	522	1009	845	598	0.243578	0.0113558	0.235966	-7.14131e-06	0.169032	0.999652	9.22336e-07	0.842441	0.999988	-0.69387	6.11136e-07	3.17454e-06
ENSG00000154889.17	MPPE1	protein_coding	980.274	1283.57	1336.7	1519.35	1262.48	1080.06	908.829	1146.09	1426.11	1141.15	HGNC:15988	6773	chr18	11882622	-	ENSG00000154889	65258	metallophosphoesterase 1	1104	1153	1065	1646	1545	1241	785	1373	1189	1177	0.198857	0.0113986	0.236392	-1.52052e-06	0.794657	0.999652	2.24287e-06	0.692635	0.999988	-0.104521	0.474498	0.589548
ENSG00000278709.2	NKILA	lncRNA	63.9309	22.2649	50.2048	35.0762	44.1256	50.4784	59.045	22.5378	21.5896	42.6597	HGNC:51599	2625	chr20	57710156	+	ENSG00000278709	105416157	NF-kappaB interacting lncRNA	72	20	40	38	54	58	51	27	18	44	-0.0840884	0.0114003	0.236392	1.07145e-06	0.596536	0.999652	-2.07894e-06	0.317632	0.999988	-0.321933	0.235234	0.340973
ENSG00000142871.17	CCN1	protein_coding	27730.9	3358.66	7790.53	11462.5	4689.57	8358.53	5360.36	4008.39	2812.64	6895.36	HGNC:2654	2443	chr1	85580761	+	ENSG00000142871	3491	cellular communication network factor 1	31231	3017	6207	12418	5739	9604	4630	4802	2345	7112	-0.0629543	0.0114923	0.238056	-1.02999e-06	0.444773	0.999652	-5.33255e-08	0.969121	0.999988	-0.977917	0.00744367	0.0179323
ENSG00000163435.16	ELF3	protein_coding	65.7068	91.2861	37.6536	86.7674	75.1769	74.8473	90.304	140.235	164.321	63.02	HGNC:3318	7186	chr1	202007945	+	ENSG00000163435	1999	E74 like ETS transcription factor 3	74	82	30	94	92	86	78	168	137	65	0.125991	0.0115576	0.239165	-4.57238e-06	0.111844	0.999652	1.2827e-06	0.615137	0.999988	0.584832	0.0135053	0.0304265
ENSG00000181408.3	UTS2R	protein_coding	435.086	80.1537	263.575	25.8456	428.181	237.597	431.839	166.112	122.341	122.162	HGNC:4468	1357	chr17	82374230	+	ENSG00000181408	2837	urotensin 2 receptor	490	72	210	28	524	273	373	199	102	126	-0.0411212	0.0115851	0.239492	8.60543e-07	0.384768	0.999652	-1.29532	7.53839e-05	0.31371	-0.157836	0.739463	0.813345
ENSG00000260317.1	AC009812.4	lncRNA	66.5947	86.8332	64.0111	100.613	125.022	93.124	19.6817	39.2325	61.1705	27.1471	#N/A	1805	chr8	80541300	+	ENSG00000260317	#N/A		75	78	51	109	153	107	17	47	51	28	0.161529	0.0116016	0.239589	-2.84626e-06	0.305692	0.999652	5.81471e-07	0.825768	0.999988	-1.28883	8.87727e-07	4.50557e-06
ENSG00000010278.14	CD9	protein_coding	36935.2	44455.2	23975.3	38595.8	33622.9	21951.2	12269.8	11394.9	11610.4	7884.29	HGNC:1709	4165	chr12	6199715	+	ENSG00000010278	928	CD9 molecule	41597	39933	19102	41813	41147	25222	10598	13651	9680	8132	0.24666	0.0116279	0.23989	-1.03887e-06	0.815594	0.999652	-1.36979e-06	0.763552	0.999988	-1.57426	5.67326e-15	8.01768e-14
ENSG00000138433.16	CIR1	protein_coding	2699.31	2756.4	2295.62	3120.86	3397.67	2677.1	688.858	855.602	1318.16	766.905	HGNC:24217	3178	chr2	174348022	-	ENSG00000138433	#N/A	corepressor interacting with RBPJ, CIR1	3040	2476	1829	3381	4158	3076	595	1025	1099	791	0.236415	0.0116547	0.239983	-6.20802e-06	0.23584	0.999652	-1.45443e-06	0.757484	0.999988	-1.6408	8.56058e-24	2.63406e-22
ENSG00000275385.2	CCL18	protein_coding	25.75	104.645	17.5717	47.0759	51.4798	50.4784	5.78872	15.0252	4.79769	1.93908	HGNC:10616	1405	chr17	36064272	+	ENSG00000275385	6362	C-C motif chemokine ligand 18	29	94	14	51	63	58	5	18	4	2	0.0548446	0.011656	0.239983	-7.8775e-07	0.59027	0.999652	2.97389e-06	0.0957069	0.999988	-2.70785	3.63986e-08	2.2653e-07
ENSG00000100280.16	AP1B1	protein_coding	2290.86	3436.59	2561.7	2664.87	2868.98	2434.28	2998.56	3651.96	3497.51	2243.51	HGNC:554	6721	chr22	29327680	-	ENSG00000100280	162	adaptor related protein complex 1 subunit beta 1	2580	3087	2041	2887	3511	2797	2590	4375	2916	2314	0.234267	0.0117089	0.240254	-7.91138e-07	0.873689	0.999652	2.63912e-07	0.959782	0.999988	0.178719	0.178648	0.272458
ENSG00000112592.14	TBP	protein_coding	566.499	740.308	626.305	711.677	728.072	656.22	360.058	510.857	764.032	450.836	HGNC:11588	2318	chr6	170554302	+	ENSG00000112592	6908	TATA-box binding protein	638	665	499	771	891	754	311	612	637	465	0.245152	0.0116852	0.240254	-4.10452e-06	0.393087	0.999652	7.0212e-07	0.878156	0.999988	-0.382313	0.0208758	0.044566
ENSG00000116205.14	TCEANC2	protein_coding	594.025	439.732	650.152	491.067	513.164	521.32	642.548	480.806	346.633	624.383	HGNC:26494	12168	chr1	54053584	+	ENSG00000116205	#N/A	transcription elongation factor A N-terminal and central domain containing 2	669	395	518	532	628	599	555	576	289	644	-0.250787	0.0117516	0.240254	5.21481e-06	0.265076	0.999652	-1.50439e-06	0.724219	0.999988	-0.0495519	0.742132	0.815512
ENSG00000143190.23	POU2F1	protein_coding	1540.56	1899.2	1435.86	1977.19	2131.1	1925.14	2570.19	2958.29	5079.55	2611.94	HGNC:9212	16031	chr1	167220876	+	ENSG00000143190	5451	POU class 2 homeobox 1	1735	1706	1144	2142	2608	2212	2220	3544	4235	2694	0.243887	0.0117412	0.240254	-5.42764e-06	0.262571	0.999652	-4.55421e-07	0.916343	0.999988	0.809936	5.99813e-06	2.67724e-05
ENSG00000152990.14	ADGRA3	protein_coding	2807.63	1408.26	1694.41	995.979	1485.56	1540.46	1452.97	1192.83	1348.15	1568.71	HGNC:13839	9261	chr4	22345071	-	ENSG00000152990	#N/A	adhesion G protein-coupled receptor A3	3162	1265	1350	1079	1818	1770	1255	1429	1124	1618	-0.261008	0.0117466	0.240254	8.39427e-07	0.839785	0.999652	-7.41423e-06	0.106534	0.999988	-0.208196	0.307321	0.422673
ENSG00000154734.15	ADAMTS1	protein_coding	6550.26	1236.82	2580.53	2541.18	1640.82	2113.13	3319.25	2970.82	2488.8	5572.91	HGNC:217	7055	chr21	26835755	-	ENSG00000154734	9510	ADAM metallopeptidase with thrombospondin type 1 motif 1	7377	1111	2056	2753	2008	2428	2867	3559	2075	5748	-0.0918205	0.0117408	0.240254	-1.56881e-06	0.520018	0.999652	-1.03957e-06	0.671703	0.999988	0.394221	0.206023	0.306084
ENSG00000198074.10	AKR1B10	protein_coding	200.672	81.2669	279.892	47.0759	133.194	103.568	68.3069	31.7199	98.3526	131.857	HGNC:382	1773	chr7	134527567	+	ENSG00000198074	57016	aldo-keto reductase family 1 member B10	226	73	223	51	163	119	59	38	82	136	-0.0644421	0.0117432	0.240254	2.75724e-06	0.16525	0.999652	-5.76762e-06	0.0136651	0.999988	-0.606603	0.0951089	0.162094
ENSG00000154736.6	ADAMTS5	protein_coding	2456.01	5679.78	3592.15	4663.29	3853.63	3268.04	11282.2	10741.3	6491.27	3580.51	HGNC:221	9765	chr21	26917922	-	ENSG00000154736	11096	ADAM metallopeptidase with thrombospondin type 1 motif 5	2766	5102	2862	5052	4716	3755	9745	12868	5412	3693	0.259726	0.0118281	0.241575	7.38538e-07	0.846358	0.999652	1.12584e-06	0.765479	0.999988	1.00575	0.000445552	0.0014274
ENSG00000276710.4	CSPG4P10	transcribed_unprocessed_pseudogene	63.9309	27.8311	62.756	38.7684	32.6856	59.1816	636.759	550.924	375.419	438.232	HGNC:48361	7178	chr15	82459472	+	ENSG00000276710	#N/A	chondroitin sulfate proteoglycan 4 pseudogene 10	72	25	50	42	40	68	550	660	313	452	-0.260184	0.0118547	0.241877	-1.66706e-06	0.617374	0.999652	-1.99637e-06	0.548034	0.999988	3.42639	4.82443e-49	7.33336e-47
ENSG00000114948.13	ADAM23	protein_coding	142.957	66.7947	263.575	157.843	326.856	441.251	193.343	166.947	464.176	523.551	HGNC:202	6425	chr2	206443532	+	ENSG00000114948	8745	ADAM metallopeptidase domain 23	161	60	210	171	400	507	167	200	387	540	-0.26395	0.0118844	0.241998	-8.89797e-07	0.806196	0.999652	-3.79647e-06	0.31311	0.999988	0.473094	0.231107	0.336054
ENSG00000287382.1	AC110611.2	lncRNA	164.267	46.7563	61.5009	64.614	81.714	121.845	75.2534	64.2745	83.9595	337.4	#N/A	1076	chr4	55938153	-	ENSG00000287382	#N/A		185	42	49	70	100	140	65	77	70	348	-0.0743303	0.0118764	0.241998	-2.61329e-07	0.894566	0.999652	6.20253e-07	0.76113	0.999988	0.459466	0.202094	0.3014
ENSG00000136158.12	SPRY2	protein_coding	2425.82	1479.5	1914.06	1505.51	2156.43	2518.7	2237.92	2226.23	1193.42	2133.96	HGNC:11270	3213	chr13	80335976	-	ENSG00000136158	10253	sprouty RTK signaling antagonist 2	2732	1329	1525	1631	2639	2894	1933	2667	995	2201	-0.24923	0.0119091	0.242258	9.82439e-07	0.826078	0.999652	-4.11089e-08	0.99076	0.999988	-0.0315911	0.870902	0.910771
ENSG00000135870.12	RC3H1	protein_coding	1004.25	1537.39	1326.66	1369.82	1389.96	1138.38	2946.46	3518.4	5195.89	3458.35	HGNC:29434	11698	chr1	173931084	-	ENSG00000135870	149041	ring finger and CCCH-type domains 1	1131	1381	1057	1484	1701	1308	2545	4215	4332	3567	0.226141	0.0119504	0.242627	3.11882e-08	0.997123	0.999993	1.85889e-07	0.971791	0.999988	1.5257	1.46705e-22	4.13241e-21
ENSG00000224067.2	AL354877.1	processed_pseudogene	35.5172	7.79272	18.8268	13.8459	5.71998	13.0548	49.783	25.042	9.59537	22.2994	#N/A	413	chr9	111802980	+	ENSG00000224067	#N/A		40	7	15	15	7	15	43	30	8	23	-0.0571993	0.011951	0.242627	-1.94717e-07	0.892806	#N/A	-6.32338e-07	0.665033	0.999988	0.679175	0.0972323	0.165175
ENSG00000275409.1	AC026367.2	lncRNA	11.5431	17.8119	11.2961	23.0764	31.0513	18.2767	13.8929	31.7199	41.9798	10.6649	#N/A	553	chr12	118430147	+	ENSG00000275409	#N/A		13	16	9	25	38	21	12	38	35	11	0.0625027	0.0120024	0.243428	-1.62696e-06	0.325244	#N/A	8.9535e-08	0.955805	0.999988	0.24071	0.465454	0.581333
ENSG00000010932.17	FMO1	protein_coding	150.948	143.609	197.054	92.3058	156.891	247.17	90.304	39.2325	112.746	131.857	HGNC:3769	3602	chr1	171248471	+	ENSG00000010932	2326	flavin containing dimethylaniline monoxygenase 1	170	129	157	100	192	284	78	47	94	136	-0.184394	0.0120437	0.243637	3.30578e-06	0.285188	0.999652	-2.5347e-06	0.395575	0.999988	-0.760653	0.00836789	0.0199002
ENSG00000128805.14	ARHGAP22	protein_coding	1272.4	587.794	779.43	621.218	754.22	697.995	912.302	426.549	568.526	732.002	HGNC:30320	6783	chr10	48446034	-	ENSG00000128805	58504	Rho GTPase activating protein 22	1433	528	621	673	923	802	788	511	474	755	-0.250515	0.0120307	0.243637	2.0657e-06	0.556147	0.999652	-7.24137e-06	0.0678951	0.999988	-0.2646	0.192233	0.289192
ENSG00000138375.13	SMARCAL1	protein_coding	759.18	662.381	840.931	678.447	730.523	840.727	1149.64	857.271	629.696	1162.48	HGNC:11102	5092	chr2	216412414	+	ENSG00000138375	50485	SWI/SNF related, matrix associated, actin dependent regulator of chromatin, subfamily a like 1	855	595	670	735	894	966	993	1027	525	1199	-0.240224	0.0120486	0.243637	5.84896e-06	0.238165	0.999652	5.54386e-07	0.903069	0.999988	0.30542	0.0340143	0.0680266
ENSG00000248690.8	HAS2-AS1	lncRNA	219.319	193.705	223.411	151.381	142.182	169.712	129.667	77.6302	71.9653	169.669	HGNC:34340	5647	chr8	121639293	+	ENSG00000248690	#N/A	HAS2 antisense RNA 1	247	174	178	164	174	195	112	93	60	175	-0.251031	0.0120614	0.243655	5.16707e-06	0.147648	0.999652	-1.00676e-07	0.972715	0.999988	-0.733818	0.000423171	0.00136218
ENSG00000100225.18	FBXO7	protein_coding	3978.81	5378.09	3874.56	4617.13	4558.82	4027.83	2850.37	3156.96	3780.58	2580.91	HGNC:13586	8521	chr22	32474676	+	ENSG00000100225	25793	F-box protein 7	4481	4831	3087	5002	5579	4628	2462	3782	3152	2662	0.209239	0.0122279	0.244457	-2.09739e-06	0.709775	0.999652	6.48517e-07	0.906743	0.999988	-0.514726	3.03528e-06	1.42119e-05
ENSG00000138696.11	BMPR1B	protein_coding	474.154	273.858	602.458	179.996	1058.2	653.609	1295.52	332.224	580.52	812.474	HGNC:1077	6561	chr4	94757955	+	ENSG00000138696	658	bone morphogenetic protein receptor type 1B	534	246	480	195	1295	751	1119	398	484	838	-0.0755436	0.0122098	0.244457	6.44562e-06	0.0156796	0.772014	-8.71762e-06	0.00287021	0.999988	0.32358	0.383032	0.50164
ENSG00000148120.16	AOPEP	protein_coding	2481.76	3599.12	2668.39	3828.84	2131.1	1510	3180.32	3186.18	3787.77	3273.16	HGNC:1361	10742	chr9	94726701	+	ENSG00000148120	84909	aminopeptidase O (putative)	2795	3233	2126	4148	2608	1735	2747	3817	3158	3376	0.228421	0.0122299	0.244457	1.57758e-06	0.762659	0.999652	1.76198e-06	0.727798	0.999988	0.31992	0.140317	0.224026
ENSG00000160094.15	ZNF362	protein_coding	1495.27	1736.66	1610.32	1879.35	2086.98	1847.69	1657.89	2194.51	2085.79	1393.23	HGNC:18079	3384	chr1	33256492	+	ENSG00000160094	149076	zinc finger protein 362	1684	1560	1283	2036	2554	2123	1432	2629	1739	1437	0.212853	0.012233	0.244457	-5.36368e-06	0.355295	0.999652	5.11031e-07	0.925123	0.999988	0.0272275	0.82214	0.876508
ENSG00000168439.17	STIP1	protein_coding	2990.55	2802.04	2807.7	2047.34	1928.45	2018.27	1921.86	1220.38	946.344	1756.8	HGNC:11387	4601	chr11	64185272	+	ENSG00000168439	10963	stress induced phosphoprotein 1	3368	2517	2237	2218	2360	2319	1660	1462	789	1812	-0.251147	0.0122224	0.244457	9.83343e-06	0.0596956	0.958815	-9.90403e-07	0.816069	0.999988	-0.741221	0.000108775	0.000391527
ENSG00000169758.13	TMEM266	protein_coding	152.724	37.8504	259.81	28.6148	103.777	69.6254	120.405	57.5966	46.7774	62.0505	HGNC:26763	5144	chr15	76059958	+	ENSG00000169758	123591	transmembrane protein 266	172	34	207	31	127	80	104	69	39	64	-0.0472228	0.0121829	0.244457	1.86866e-06	0.22181	0.999652	-5.50119e-06	0.00471385	0.999988	-0.395729	0.292468	0.406569
ENSG00000171988.19	JMJD1C	protein_coding	2231.37	2789.79	1919.08	3260.24	2557.65	2218.44	5780.62	6084.37	9938.41	7099.93	HGNC:12313	11162	chr10	63167221	-	ENSG00000171988	221037	jumonji domain containing 1C	2513	2506	1529	3532	3130	2549	4993	7289	8286	7323	0.225431	0.0121823	0.244457	-4.13092e-06	0.422002	0.999652	2.1953e-06	0.65624	0.999988	1.52109	3.59016e-19	7.4761e-18
ENSG00000197329.12	PELI1	protein_coding	1080.61	1108.79	912.473	1747.35	1443.89	1369.88	1062.81	1434.91	2452.82	1118.85	HGNC:8827	4091	chr2	64092652	-	ENSG00000197329	57162	pellino E3 ubiquitin protein ligase 1	1217	996	727	1893	1767	1574	918	1719	2045	1154	0.236202	0.0121231	0.244457	-9.67804e-06	0.0318449	0.921073	6.25531e-07	0.866328	0.999988	0.198815	0.359112	0.477075
ENSG00000272777.1	AC019131.2	lncRNA	26.6379	36.7371	18.8268	43.3837	232.068	187.118	26.6281	45.9103	70.7659	35.8729	#N/A	870	chr4	99067256	-	ENSG00000272777	#N/A		30	33	15	47	284	215	23	55	59	37	0.140106	0.0121845	0.244457	-3.17289e-06	0.252547	0.999652	1.33075e-06	0.607541	0.999988	-0.813283	0.0987623	0.167309
ENSG00000284773.1	AC114490.3	protein_coding	109.215	103.532	91.6238	173.535	285.999	210.617	89.1463	146.078	193.107	104.71	#N/A	3163	chr1	34974356	-	ENSG00000284773	#N/A		123	93	73	188	350	242	77	175	161	108	0.255008	0.012175	0.244457	-5.50474e-06	0.127217	0.999652	3.98048e-07	0.901532	0.999988	-0.293853	0.324792	0.441056
ENSG00000285669.1	AC026979.4	lncRNA	120.758	84.6067	69.0316	57.2296	46.577	74.8473	94.935	65.1092	55.1734	123.131	#N/A	4587	chr8	30192429	+	ENSG00000285669	#N/A		136	76	55	62	57	86	82	78	46	127	-0.208984	0.0122282	0.244457	1.26894e-06	0.66189	0.999652	7.56675e-07	0.789745	0.999988	0.125945	0.61691	0.715045
ENSG00000254860.6	TMEM9B-AS1	lncRNA	221.094	97.9656	274.871	242.764	118.485	214.969	208.394	190.319	412.601	561.363	HGNC:19230	4409	chr11	8964510	+	ENSG00000254860	493900	TMEM9B antisense RNA 1	249	88	219	263	145	247	180	228	344	579	-0.256663	0.012266	0.244875	-3.04379e-06	0.388689	0.999652	-2.84295e-07	0.931239	0.999988	0.768076	0.017158	0.0375331
ENSG00000138030.13	KHK	protein_coding	301.896	262.726	279.892	197.534	143.817	174.064	251.23	173.625	83.9595	177.426	HGNC:6315	3050	chr2	27086747	+	ENSG00000138030	3795	ketohexokinase	340	236	223	214	176	200	217	208	70	183	-0.260354	0.0123171	0.245521	4.92175e-06	0.21389	0.999652	9.86566e-08	0.979618	0.999988	-0.400399	0.130109	0.210317
ENSG00000283709.1	FAM238C	transcribed_unprocessed_pseudogene	69.2585	24.4914	631.326	33.2301	22.0628	44.3862	81.0421	50.084	56.3728	43.6293	HGNC:24672	5545	chr10	26931206	-	ENSG00000283709	387644	family with sequence similarity 238 member C	78	22	503	36	27	51	70	60	47	45	-0.0403346	0.0123224	0.245521	4.00263e-07	0.762878	0.999652	-2.94467e-06	0.0504595	0.999988	-0.184622	#N/A	#N/A
ENSG00000162600.12	OMA1	protein_coding	320.543	112.438	396.618	237.226	224.714	259.355	376.267	352.257	361.026	509.008	HGNC:29661	3718	chr1	58415384	-	ENSG00000162600	115209	OMA1 zinc metallopeptidase	361	101	316	257	275	298	325	422	301	525	-0.216473	0.0123866	0.246559	-5.60271e-07	0.858036	0.999652	-3.53254e-06	0.286838	0.999988	0.642006	0.00628617	0.0154692
ENSG00000159131.17	GART	protein_coding	1600.94	1717.74	1804.86	1302.43	1149.72	1544.81	1743.56	1223.72	1030.3	1622.04	HGNC:4163	7751	chr21	33503931	-	ENSG00000159131	2618	phosphoribosylglycinamide formyltransferase, phosphoribosylglycinamide synthetase, phosphoribosylaminoimidazole synthetase	1803	1543	1438	1411	1407	1775	1506	1466	859	1673	-0.238197	0.012403	0.246575	6.99689e-06	0.179058	0.999652	8.45604e-07	0.85617	0.999988	-0.127301	0.403744	0.522337
ENSG00000187742.15	SECISBP2	protein_coding	1756.32	2450.25	2028.27	2666.71	2619.75	2365.52	3394.51	3628.59	5192.3	3646.44	HGNC:30972	9820	chr9	89318500	+	ENSG00000187742	79048	SECIS binding protein 2	1978	2201	1616	2889	3206	2718	2932	4347	4329	3761	0.216865	0.0124116	0.246575	-2.22614e-06	0.684627	0.999652	1.73408e-06	0.745364	0.999988	0.764658	1.34561e-07	7.72449e-07
ENSG00000104886.12	PLEKHJ1	protein_coding	1055.75	1063.15	1340.47	680.293	897.22	1013.05	813.894	598.504	347.832	633.109	HGNC:18211	4655	chr19	2230084	-	ENSG00000104886	55111	pleckstrin homology domain containing J1	1189	955	1068	737	1098	1164	703	717	290	653	-0.254535	0.012519	0.246827	9.05809e-06	0.0520526	0.955974	-1.1485e-06	0.764512	0.999988	-0.744525	0.000273636	0.000914662
ENSG00000114279.13	FGF12	protein_coding	158.051	89.0597	179.482	71.9985	134.828	188.859	156.295	142.739	209.899	256.928	HGNC:3668	7355	chr3	192139395	-	ENSG00000114279	2257	fibroblast growth factor 12	178	80	143	78	165	217	135	171	175	265	-0.226138	0.0124828	0.246827	7.52524e-07	0.809997	0.999652	-2.92981e-06	0.357851	0.999988	0.504827	0.0388024	0.0760531
ENSG00000116096.6	SPR	protein_coding	1045.98	790.404	973.974	682.14	726.438	758.917	575.399	371.456	266.272	319.948	HGNC:11257	1458	chr2	72887382	+	ENSG00000116096	6697	sepiapterin reductase	1178	710	776	739	889	872	497	445	222	330	-0.232067	0.0125082	0.246827	4.65171e-06	0.357594	0.999652	-6.28371e-06	0.216964	0.999988	-1.09547	3.45538e-08	2.15781e-07
ENSG00000127249.15	ATP13A4	protein_coding	21.3103	4.45298	26.3575	11.0767	7.35426	20.0173	21.9971	16.6947	23.9884	44.5988	HGNC:25422	8988	chr3	193398967	-	ENSG00000127249	#N/A	ATPase 13A4	24	4	21	12	9	23	19	20	20	46	-0.0561945	0.012493	0.246827	-3.2631e-07	0.819594	#N/A	-7.6555e-07	0.676016	0.999988	0.843847	0.0197849	0.0425067
ENSG00000140043.11	PTGR2	protein_coding	481.258	251.594	539.702	393.223	361.176	395.124	207.236	163.608	194.306	256.928	HGNC:20149	8072	chr14	73851844	+	ENSG00000140043	145482	prostaglandin reductase 2	542	226	430	426	442	454	179	196	162	265	-0.251149	0.0124872	0.246827	4.78911e-07	0.907177	0.999652	-4.20399e-06	0.316095	0.999988	-0.944503	2.1934e-07	1.21759e-06
ENSG00000146963.18	LUC7L2	protein_coding	1461.53	1666.53	1511.17	2259.65	1912.92	1872.92	1318.67	1985	2595.55	1932.29	HGNC:21608	6316	chr7	139340359	+	ENSG00000146963	51631	LUC7 like 2, pre-mRNA splicing factor	1646	1497	1204	2448	2341	2152	1139	2378	2164	1993	0.225596	0.0125112	0.246827	-8.83364e-06	0.123072	0.999652	4.61494e-06	0.366631	0.999988	0.120781	0.489897	0.603475
ENSG00000169621.10	APLF	protein_coding	178.474	92.3994	171.952	119.997	119.302	169.712	475.833	510.022	399.407	687.403	HGNC:28724	7124	chr2	68467572	+	ENSG00000169621	#N/A	aprataxin and PNKP like factor	201	83	137	130	146	195	411	611	333	709	-0.255554	0.0125212	0.246827	-5.38554e-07	0.878977	0.999652	1.41933e-09	0.998469	0.999988	1.86983	8.16555e-26	2.93719e-24
ENSG00000176692.8	FOXC2	protein_coding	142.957	151.401	105.43	295.378	156.891	190.6	90.304	242.907	255.477	103.741	HGNC:3801	2900	chr16	86566829	+	ENSG00000176692	2303	forkhead box C2	161	136	84	320	192	219	78	291	213	107	0.0909643	0.0124735	0.246827	-9.66147e-06	0.00307136	0.463839	2.65425e-06	0.280172	0.999988	-0.111129	0.677421	0.764776
ENSG00000188483.8	IER5L	protein_coding	888.818	1301.38	1012.88	1800.89	1287	1223.67	1095.23	1363.12	862.384	732.971	HGNC:23679	2710	chr9	129175552	-	ENSG00000188483	389792	immediate early response 5 like	1001	1169	807	1951	1575	1406	946	1633	719	756	0.242309	0.0125355	0.246871	-3.34354e-06	0.478953	0.999652	6.76792e-06	0.174595	0.999988	-0.281053	0.161098	0.250586
ENSG00000116791.14	CRYZ	protein_coding	1069.07	839.387	833.4	682.14	1226.53	1288.94	303.329	191.154	606.907	859.981	HGNC:2419	4085	chr1	74705482	-	ENSG00000116791	1429	crystallin zeta	1204	754	664	739	1501	1481	262	229	506	887	-0.229361	0.0126546	0.248882	5.30054e-06	0.307984	0.999652	-3.26875e-06	0.499914	0.999988	-0.950289	0.00401284	0.0103774
ENSG00000185641.6	AC034236.1	processed_pseudogene	9369.43	10356.5	9373.24	11703.4	13308.8	10427.3	1945.01	2345.6	3423.15	2939.64	#N/A	373	chr5	116051917	-	ENSG00000185641	#N/A		10552	9303	7468	12679	16287	11981	1680	2810	2854	3032	0.186836	0.012662	0.248882	-2.48682e-06	0.6975	0.999652	1.17476e-06	0.848005	0.999988	-1.99409	3.30308e-31	1.76584e-29
ENSG00000173868.11	PHOSPHO1	protein_coding	64.8189	7.79272	89.1136	22.1534	7.35426	39.1643	16.2084	14.1905	124.74	78.5327	HGNC:16815	2375	chr17	49223362	-	ENSG00000173868	162466	phosphoethanolamine/phosphocholine phosphatase 1	73	7	71	24	9	45	14	17	104	81	-0.0376342	0.0126903	0.249196	-1.579e-06	0.208008	0.999652	-1.64359e-06	0.202274	0.999988	0.787434	0.10473	0.175739
ENSG00000162999.13	DUSP19	protein_coding	145.62	65.6815	97.8994	69.2293	67.8226	105.308	82.1998	88.4817	61.1705	187.121	HGNC:18894	5379	chr2	183078559	+	ENSG00000162999	142679	dual specificity phosphatase 19	164	59	78	75	83	121	71	106	51	193	-0.103972	0.0128371	0.251837	1.86425e-07	0.94007	0.999652	8.41985e-07	0.727757	0.999988	0.173288	0.493633	0.606947
ENSG00000188807.13	TMEM201	protein_coding	584.258	483.149	657.683	479.067	485.381	610.093	813.894	751.26	429.393	739.758	HGNC:33719	6981	chr1	9588911	+	ENSG00000188807	199953	transmembrane protein 201	658	434	524	519	594	701	703	900	358	763	-0.238167	0.012884	0.252514	3.33995e-06	0.485222	0.999652	1.04532e-06	0.818747	0.999988	0.305527	0.0649241	0.117647
ENSG00000183785.15	TUBA8	protein_coding	22.1982	20.0384	107.94	6.4614	21.2456	26.1095	62.5182	26.7115	19.1907	59.1419	HGNC:12410	3642	chr22	18110331	+	ENSG00000183785	51807	tubulin alpha 8	25	18	86	7	26	30	54	32	16	61	-0.0400195	0.012911	0.2528	2.98587e-06	0.0404764	0.948321	-1.09332e-06	0.379987	0.999988	0.309853	0.446642	0.56304
ENSG00000105738.11	SIPA1L3	protein_coding	722.775	695.779	616.264	491.067	465.77	586.594	2312.02	1690.34	1331.36	1827.58	HGNC:23801	10352	chr19	37907208	+	ENSG00000105738	23094	signal induced proliferation associated 1 like 3	814	625	491	532	570	674	1997	2025	1110	1885	-0.214103	0.0129775	0.253859	5.484e-06	0.337481	0.999652	-2.23137e-07	0.963862	0.999988	1.55346	2.60963e-19	5.48273e-18
ENSG00000173372.17	C1QA	protein_coding	4742.43	9514.91	4876.14	6267.56	5344.1	5623.12	3108.54	3599.37	3108.9	924.94	HGNC:1241	1220	chr1	22636628	+	ENSG00000173372	712	complement C1q A chain	5341	8547	3885	6790	6540	6461	2685	4312	2592	954	0.144536	0.0130007	0.254068	-2.6962e-06	0.381742	0.999652	1.35101e-07	0.970668	0.999988	-1.13836	6.34039e-05	0.000238008
ENSG00000037757.14	MRI1	protein_coding	1852.22	1319.2	1705.71	1655.97	1168.51	1506.52	1202.9	995.837	885.173	1233.25	HGNC:28469	3466	chr19	13764522	+	ENSG00000037757	84245	methylthioribose-1-phosphate isomerase 1	2086	1185	1359	1794	1430	1731	1039	1193	738	1272	-0.216819	0.0130394	0.254337	-3.71301e-07	0.943228	0.999652	2.03978e-07	0.969781	0.999988	-0.4998	0.000293392	0.000973301
ENSG00000184113.9	CLDN5	protein_coding	3196.55	3399.85	2736.16	4553.44	4321.04	3201.03	1760.93	3894.87	1550.85	1507.63	HGNC:2047	3429	chr22	19523024	-	ENSG00000184113	7122	claudin 5	3600	3054	2180	4933	5288	3678	1521	4666	1293	1555	0.237208	0.013034	0.254337	-4.82353e-06	0.246669	0.999652	5.17749e-06	0.215491	0.999988	-0.704703	0.00226155	0.0062185
ENSG00000111319.13	SCNN1A	protein_coding	278.81	259.386	209.605	304.609	408.57	263.706	206.078	287.983	389.812	190.999	HGNC:10599	5876	chr12	6346843	-	ENSG00000111319	6337	sodium channel epithelial 1 subunit alpha	314	233	167	330	500	303	178	345	325	197	0.247111	0.0131244	0.25447	-4.51535e-06	0.241713	0.999652	-1.93784e-06	0.589362	0.999988	-0.126275	0.502373	0.61458
ENSG00000118997.14	DNAH7	protein_coding	29.3017	43.4166	26.3575	41.5376	32.6856	15.6657	166.715	186.146	331.04	178.395	HGNC:18661	21349	chr2	195737703	-	ENSG00000118997	56171	dynein axonemal heavy chain 7	33	39	21	45	40	18	144	223	276	184	0.173592	0.0130924	0.25447	-5.1817e-07	0.857918	0.999652	-1.0248e-06	0.721715	0.999988	2.75371	5.90346e-27	2.34609e-25
ENSG00000119231.11	SENP5	protein_coding	1045.98	1849.1	1213.7	1377.2	1394.04	1234.98	2581.77	3057.63	3469.93	2520.8	HGNC:28407	7035	chr3	196867856	+	ENSG00000119231	205564	SUMO specific peptidase 5	1178	1661	967	1492	1706	1419	2230	3663	2893	2600	0.232004	0.0130675	0.25447	4.3497e-07	0.930939	0.999652	2.77477e-06	0.566642	0.999988	1.0959	1.57843e-16	2.61763e-15
ENSG00000140939.14	NOL3	protein_coding	1783.85	979.656	2211.52	1493.51	1268.2	1214.96	860.204	675.299	585.318	772.723	HGNC:7869	2992	chr16	67170154	+	ENSG00000140939	8996	nucleolar protein 3	2009	880	1762	1618	1552	1396	743	809	488	797	-0.241008	0.0131441	0.25447	2.10463e-06	0.636292	0.999652	-6.44625e-06	0.173735	0.999988	-1.0098	2.32059e-07	1.28301e-06
ENSG00000155011.9	DKK2	protein_coding	1481.07	850.52	1406.99	155.997	1244.5	1504.78	1324.46	1070.96	1081.88	1421.34	HGNC:2892	4335	chr4	106921802	-	ENSG00000155011	27123	dickkopf WNT signaling pathway inhibitor 2	1668	764	1121	169	1523	1729	1144	1283	902	1466	-0.0670623	0.0130813	0.25447	1.12656e-06	0.446863	0.999652	-3.64629e-06	0.107483	0.999988	0.192672	0.584829	0.68804
ENSG00000204316.13	MRPL38	protein_coding	392.465	473.129	479.456	647.063	394.679	328.11	298.698	369.787	334.639	249.172	HGNC:14033	3342	chr17	75898644	-	ENSG00000204316	64978	mitochondrial ribosomal protein L38	442	425	382	701	483	377	258	443	279	257	0.217128	0.0131443	0.25447	-3.27505e-06	0.528338	0.999652	1.56469e-06	0.751115	0.999988	-0.5117	0.00524927	0.0131902
ENSG00000205978.6	NYNRIN	protein_coding	3475.36	1777.85	2857.91	2675.02	2661.43	3293.28	5101.02	4773.84	2415.64	4246.58	HGNC:20165	7733	chr14	24399003	+	ENSG00000205978	#N/A	NYN domain and retroviral integrase containing	3914	1597	2277	2898	3257	3784	4406	5719	2014	4380	-0.242666	0.0131344	0.25447	-9.07888e-07	0.825806	0.999652	-7.40337e-08	0.984128	0.999988	0.550363	0.00810812	0.0193605
ENSG00000280067.1	AC023818.1	TEC	18.6465	21.1517	7.53072	33.2301	35.9542	20.0173	24.3126	58.4313	89.9566	57.2028	#N/A	2304	chr16	48343755	-	ENSG00000280067	#N/A		21	19	6	36	44	23	21	70	75	59	0.0716583	0.0131461	0.25447	-2.32407e-06	0.237639	0.999652	1.27485e-06	0.490145	0.999988	1.24216	0.000296357	0.000982447
ENSG00000163126.15	ANKRD23	protein_coding	167.819	67.908	355.199	150.458	148.719	169.712	149.349	134.392	160.723	208.451	HGNC:24470	4103	chr2	96824526	-	ENSG00000163126	#N/A	ankyrin repeat domain 23	189	61	283	163	182	195	129	161	134	215	-0.151416	0.0132013	0.255297	5.96615e-07	0.838116	0.999652	-4.14249e-06	0.183994	0.999988	-0.0408561	0.886149	0.921721
ENSG00000124145.6	SDC4	protein_coding	2381.43	4199.16	2279.3	3325.78	2849.37	1840.72	1512.01	1377.31	1338.55	1095.58	HGNC:10661	2613	chr20	45325288	-	ENSG00000124145	6385	syndecan 4	2682	3772	1816	3603	3487	2115	1306	1650	1116	1130	0.243072	0.0132638	0.256262	2.97152e-06	0.506008	0.999652	1.13864e-06	0.793664	0.999988	-1.01052	1.21241e-07	7.00254e-07
ENSG00000273403.1	AC107294.3	lncRNA	71.0344	16.6987	57.7355	18.4612	87.434	47.8675	20.8394	5.84313	11.9942	37.812	#N/A	526	chr3	184741937	+	ENSG00000273403	#N/A		80	15	46	20	107	55	18	7	10	39	-0.0452686	0.0132916	0.256556	2.24091e-06	0.134084	0.999652	-3.00063e-06	0.0608171	0.999988	-1.34666	0.00356696	0.00933705
ENSG00000138669.9	PRKG2	protein_coding	81.6895	32.2841	114.216	54.4604	95.6054	134.029	127.352	59.2661	95.9537	83.3804	HGNC:9416	5116	chr4	81087370	-	ENSG00000138669	5593	protein kinase cGMP-dependent 2	92	29	91	59	117	154	110	71	80	86	-0.104721	0.0133259	0.256974	2.44625e-07	0.921691	0.999652	-5.20245e-06	0.0667141	0.999988	0.12454	0.679273	0.76643
ENSG00000254872.3	LINC02688	lncRNA	2.66379	35.6239	45.1843	60.9218	14.7085	14.7954	18.5239	42.5714	25.1879	3.87816	HGNC:54184	3443	chr11	1049880	+	ENSG00000254872	#N/A	long intergenic non-protein coding RNA 2688	3	32	36	66	18	17	16	51	21	4	0.0381629	0.0133657	0.257498	-4.80828e-07	0.667069	0.999652	9.04193e-07	0.442454	0.999988	-0.337906	0.473294	0.588407
ENSG00000108474.17	PIGL	protein_coding	749.413	926.22	857.247	1108.59	1083.53	1021.75	1106.8	1441.58	1736.76	1338.93	HGNC:8966	6162	chr17	16217191	+	ENSG00000108474	9487	phosphatidylinositol glycan anchor biosynthesis class L	844	832	683	1201	1326	1174	956	1727	1448	1381	0.20318	0.0133975	0.257868	-5.08949e-06	0.390947	0.999652	3.58239e-06	0.520125	0.999988	0.537379	0.000192658	0.000663828
ENSG00000132323.9	ILKAP	protein_coding	1089.49	1571.9	1130.86	1305.2	1369.53	1266.31	1019.97	1254.6	1558.05	1114	HGNC:15566	4749	chr2	238170402	-	ENSG00000132323	80895	ILK associated serine/threonine phosphatase	1227	1412	901	1414	1676	1455	881	1503	1299	1149	0.213162	0.0134389	0.25842	-1.99732e-06	0.710939	0.999652	2.37564e-06	0.652545	0.999988	-0.0643437	0.600596	0.701064
ENSG00000180801.14	ARSJ	protein_coding	178.474	359.578	92.8789	366.454	178.137	154.046	239.653	388.986	283.064	305.405	HGNC:26286	5146	chr4	113900284	-	ENSG00000180801	79642	arylsulfatase family member J	201	323	74	397	218	177	207	466	236	315	0.0992242	0.0134628	0.258636	-1.70893e-06	0.502624	0.999652	7.10819e-06	0.0229785	0.999988	0.514488	0.0564933	0.104669
ENSG00000185697.16	MYBL1	protein_coding	198.896	119.117	116.726	623.987	238.605	113.141	127.352	237.064	385.014	205.542	HGNC:7547	7239	chr8	66562175	-	ENSG00000185697	4603	MYB proto-oncogene like 1	224	107	93	676	292	130	110	284	321	212	0.0670126	0.0135177	0.259447	-4.69514e-06	0.0429381	0.952715	2.54801e-07	0.90148	0.999988	0.0633051	0.85695	0.900465
ENSG00000239704.11	CDRT4	protein_coding	60.3792	27.8311	75.3072	47.999	64.5541	93.124	164.4	124.375	175.116	220.085	HGNC:14383	3255	chr17	15436015	-	ENSG00000239704	284040	CMT1A duplicated region transcript 4	68	25	60	52	79	107	142	149	146	227	-0.231225	0.0135597	0.260007	-2.485e-07	0.935564	0.999652	-2.33267e-06	0.460607	0.999988	1.4502	2.00293e-08	1.29314e-07
ENSG00000148985.20	PGAP2	protein_coding	767.171	465.337	756.838	633.218	626.746	731.937	558.033	457.434	422.196	530.338	HGNC:17893	3701	chr11	3797724	+	ENSG00000148985	27315	post-GPI attachment to proteins 2	864	418	603	686	767	841	482	548	352	547	-0.223137	0.0136022	0.260346	-3.11443e-07	0.948197	0.999699	-3.29115e-06	0.498066	0.999988	-0.420145	0.00133192	0.00386194
ENSG00000198429.10	ZNF69	protein_coding	166.931	141.382	187.013	145.843	125.84	152.306	305.644	207.014	227.89	393.633	HGNC:13138	3362	chr19	11887782	+	ENSG00000198429	7620	zinc finger protein 69	188	127	149	158	154	175	264	248	190	406	-0.245762	0.0136029	0.260346	4.35264e-06	0.306546	0.999652	-2.81987e-07	0.940456	0.999988	0.845351	3.10343e-07	1.6856e-06
ENSG00000225192.1	ZNF33BP1	processed_pseudogene	14.2069	16.6987	16.3166	29.5378	71.9083	39.1643	69.4647	123.541	158.324	108.588	HGNC:44975	1834	chr10	37794276	-	ENSG00000225192	#N/A	zinc finger protein 33B pseudogene 1	16	15	13	32	88	45	60	148	132	112	0.135409	0.0136276	0.260573	-1.71504e-06	0.5235	0.999652	4.38857e-07	0.866013	0.999988	1.75872	7.51838e-06	3.30086e-05
ENSG00000140993.11	TIGD7	protein_coding	400.456	329.521	363.985	323.07	259.033	335.072	259.335	180.302	178.714	298.618	HGNC:18331	4140	chr16	3298808	-	ENSG00000140993	#N/A	tigger transposable element derived 7	451	296	290	350	317	385	224	216	149	308	-0.238079	0.0136702	0.260662	2.92338e-06	0.511099	0.999652	4.28114e-07	0.920663	0.999988	-0.559984	0.000287245	0.000956082
ENSG00000148143.13	ZNF462	protein_coding	1146.32	497.621	891.136	959.98	810.603	1084.42	5105.65	4302.22	3299.61	5739.67	HGNC:21684	12190	chr9	106863166	+	ENSG00000148143	#N/A	zinc finger protein 462	1291	447	710	1040	992	1246	4410	5154	2751	5920	-0.236325	0.0136706	0.260662	-1.87807e-06	0.617057	0.999652	-2.06191e-07	0.953777	0.999988	2.33094	2.45505e-32	1.41573e-30
ENSG00000270681.1	AC095055.1	lncRNA	71.9223	72.361	96.6443	121.844	172.417	107.049	24.3126	61.7703	123.54	44.5988	#N/A	1113	chr4	151139991	+	ENSG00000270681	#N/A		81	65	77	132	211	123	21	74	103	46	0.103517	0.01365	0.260662	-3.31376e-06	0.207787	0.999652	-7.13976e-07	0.768351	0.999988	-0.798017	0.0135612	0.0305293
ENSG00000274322.1	AL136531.2	protein_coding	3.55172	7.79272	0	9.23058	12.2571	7.83286	54.414	127.714	143.931	95.9844	#N/A	1375	chr20	1317571	-	ENSG00000274322	#N/A		4	7	0	10	15	9	47	153	120	99	0.0575426	0.0137282	0.261273	-1.91326e-06	0.284696	0.999652	2.06059e-06	0.237269	0.999988	3.89157	7.91102e-24	2.4456e-22
ENSG00000276293.4	PIP4K2B	protein_coding	4294.92	3653.67	5522.53	4792.52	4267.92	4901.63	5705.36	4757.15	3456.73	4850.6	HGNC:8998	6135	chr17	38765689	-	ENSG00000276293	8396	phosphatidylinositol-5-phosphate 4-kinase type 2 beta	4837	3282	4400	5192	5223	5632	4928	5699	2882	5003	-0.192892	0.0137275	0.261273	3.99511e-06	0.5253	0.999652	-9.27561e-08	0.986057	0.999988	0.0295224	0.844026	0.891481
ENSG00000250138.4	AC139495.2	unprocessed_pseudogene	46.1723	59.002	61.5009	83.9982	156.074	126.196	77.5689	110.185	502.558	212.329	#N/A	4437	chr5	69631963	+	ENSG00000250138	#N/A		52	53	49	91	191	145	67	132	419	219	0.207984	0.0137526	0.261492	-3.62354e-06	0.280626	0.999652	-6.23875e-07	0.839772	0.999988	1.11782	0.00784384	0.0187948
ENSG00000116161.18	CACYBP	protein_coding	1902.83	1768.95	1748.38	1180.59	1394.86	1545.68	775.689	501.675	621.3	799.87	HGNC:30423	4611	chr1	174999163	+	ENSG00000116161	27101	calcyclin binding protein	2143	1589	1393	1279	1707	1776	670	601	518	825	-0.218711	0.0138024	0.261501	7.92804e-06	0.157447	0.999652	-3.85939e-06	0.440021	0.999988	-1.23285	7.1971e-15	1.00762e-13
ENSG00000119640.9	ACYP1	protein_coding	509.672	269.405	503.303	406.145	378.336	385.551	231.549	166.947	146.329	228.811	HGNC:179	1803	chr14	75053237	-	ENSG00000119640	97	acylphosphatase 1	574	242	401	440	463	443	200	200	122	236	-0.243741	0.0138099	0.261501	1.47111e-06	0.709506	0.999652	-3.35605e-06	0.400469	0.999988	-1.06839	6.56616e-10	5.20511e-09
ENSG00000137812.20	KNL1	protein_coding	7.99137	69.0212	5.02048	7.38446	13.0742	17.4064	33.5746	98.4985	103.15	40.7206	HGNC:24054	10250	chr15	40594020	+	ENSG00000137812	57082	kinetochore scaffold 1	9	62	4	8	16	20	29	118	86	42	0.0454075	0.0137869	0.261501	-6.90292e-07	0.600737	0.999652	2.10922e-06	0.147275	0.999988	1.60177	0.00112812	0.00331973
ENSG00000137965.11	IFI44	protein_coding	974.059	901.729	918.748	1693.81	1458.59	1420.36	636.759	1089.33	2624.33	1207.08	HGNC:16938	2038	chr1	78649796	+	ENSG00000137965	10561	interferon induced protein 44	1097	810	732	1835	1785	1632	550	1305	2188	1245	0.21394	0.01383	0.261501	-1.26236e-05	0.00738985	0.623951	1.0513e-06	0.767085	0.999988	0.0936374	0.732451	0.807996
ENSG00000164171.11	ITGA2	protein_coding	921.671	369.598	417.955	248.303	709.278	535.246	1274.68	742.913	815.607	1200.29	HGNC:6137	7896	chr5	52989340	+	ENSG00000164171	3673	integrin subunit alpha 2	1038	332	333	269	868	615	1101	890	680	1238	-0.166396	0.0138259	0.261501	2.87992e-06	0.380575	0.999652	-7.82267e-06	0.0379168	0.999988	0.845957	0.00291824	0.00781252
ENSG00000278311.5	GGNBP2	protein_coding	3166.36	4338.32	3204.32	3829.77	3792.35	3323.74	2285.39	2482.5	3273.22	2286.17	HGNC:19357	9705	chr17	36544912	+	ENSG00000278311	79893	gametogenetin binding protein 2	3566	3897	2553	4149	4641	3819	1974	2974	2729	2358	0.203279	0.0137763	0.261501	-1.54905e-06	0.78305	0.999652	7.45679e-07	0.893269	0.999988	-0.478213	3.53028e-05	0.000138215
ENSG00000168546.11	GFRA2	protein_coding	322.318	675.74	335.117	492.913	836.751	865.966	789.582	823.882	1133.45	394.602	HGNC:4244	5777	chr8	21690398	-	ENSG00000168546	2675	GDNF family receptor alpha 2	363	607	267	534	1024	995	682	987	945	407	0.146817	0.0139382	0.262811	-2.23012e-06	0.470384	0.999652	5.92936e-07	0.848973	0.999988	0.353207	0.236999	0.34308
ENSG00000196453.8	ZNF777	protein_coding	512.335	652.362	478.201	555.681	620.209	487.378	624.024	796.336	622.5	519.673	HGNC:22213	3172	chr7	149431363	-	ENSG00000196453	27153	zinc finger protein 777	577	586	381	602	759	560	539	954	519	536	0.204759	0.0139509	0.262811	-7.72461e-07	0.887201	0.999652	1.70714e-06	0.749064	0.999988	0.212697	0.098554	0.167059
ENSG00000223774.5	AL513217.1	lncRNA	38.181	22.2649	102.92	35.9992	36.7713	49.6081	43.9943	12.521	47.9769	53.3246	#N/A	671	chr1	201893842	+	ENSG00000223774	#N/A		43	20	82	39	45	57	38	15	40	55	-0.0741696	0.0139363	0.262811	1.9261e-06	0.344055	0.999652	-3.34403e-06	0.12225	0.999988	-0.204689	0.564049	0.67022
ENSG00000259129.6	LINC00648	lncRNA	104.776	41.1901	111.706	31.384	22.0628	83.5505	77.5689	66.7787	71.9653	57.2028	HGNC:44302	3253	chr14	47764954	-	ENSG00000259129	100506433	long intergenic non-protein coding RNA 648	118	37	89	34	27	96	67	80	60	59	-0.0617561	0.013928	0.262811	-1.23056e-06	0.495381	0.999652	-1.5657e-06	0.395632	0.999988	0.272374	0.39096	0.509615
ENSG00000164056.11	SPRY1	protein_coding	6232.38	2602.77	3700.1	3174.4	3488.37	4138.36	4559.2	4499.21	2705.9	4802.13	HGNC:11269	3963	chr4	123396795	+	ENSG00000164056	10252	sprouty RTK signaling antagonist 1	7019	2338	2948	3439	4269	4755	3938	5390	2256	4953	-0.233997	0.0139718	0.26296	-1.14658e-06	0.757278	0.999652	-1.10013e-06	0.766122	0.999988	0.107403	0.599602	0.700127
ENSG00000122257.20	RBBP6	protein_coding	3942.41	3778.36	3400.12	5062.97	4543.3	3836.36	2331.7	3340.6	4349.1	2954.19	HGNC:9889	10475	chr16	24537693	+	ENSG00000122257	5930	RB binding protein 6, ubiquitin ligase	4440	3394	2709	5485	5560	4408	2014	4002	3626	3047	0.22356	0.0140769	0.263965	-9.53895e-06	0.0976225	0.999652	1.0652e-06	0.827841	0.999988	-0.334119	0.0237489	0.0498033
ENSG00000131196.17	NFATC1	protein_coding	1933.02	2249.87	1696.92	2567.95	2096.78	1639.68	2742.7	2767.98	3447.14	2251.27	HGNC:7775	9068	chr18	79395856	+	ENSG00000131196	4772	nuclear factor of activated T cells 1	2177	2021	1352	2782	2566	1884	2369	3316	2874	2322	0.219882	0.0140526	0.263965	-3.36209e-06	0.512129	0.999652	-6.53228e-07	0.891565	0.999988	0.464454	0.000461073	0.00147312
ENSG00000158373.8	H2BC5	protein_coding	31.9655	5.56623	79.0726	9.23058	3.26856	11.3141	250.073	326.381	361.026	345.156	HGNC:4747	871	chr6	26158146	+	ENSG00000158373	3017	H2B clustered histone 5	36	5	63	10	4	13	216	391	301	356	-0.0429776	0.0140592	0.263965	-8.97462e-07	0.538756	0.999652	-2.00447e-06	0.206484	0.999988	4.23571	2.73707e-14	3.56988e-13
[truncated: 59,583 more rows]
