# Supplementary material for: Disruption of day‐to‐night changes in circadian gene expression with chronic tendinopathy
Source: J Physiol. 2023 Mar 9;602(23):6509–24. doi: 10.1113/JP284083 (PMC11607887; doi:10.1113/JP284083)
Supplement: Supplementary file 5 — Data file S3 [file TJP-602-6509-s005.xlsx]

## Sheet: Sheet1
Annotation Cluster 1	Enrichment Score: 3.9042232458243453
Category	Term	Count	%	PValue	Genes	List Total	Pop Hits	Pop Total	Fold Enrichment	Bonferroni	Benjamini	FDR
KEGG_PATHWAY	hsa04710:Circadian rhythm	5	2.71739	3.61e-06	NR1D1, ARNTL, PER3, BHLHE41, CRY1	46	13	5085	42.5167	0.000199	0.000199	0.00355254
GOTERM_BP_FAT	GO:0048511~rhythmic process	8	4.34783	0.000398	NR1D1, DBP, TEF, GHRL, ARNTL, PER3, NFIL3, CRY1	143	128	13528	5.91259	0.409944	0.409944	0.649051
GOTERM_BP_FAT	GO:0007623~circadian rhythm	5	2.71739	0.00134888	NR1D1, GHRL, ARNTL, PER3, CRY1	143	46	13528	10.2828	0.833009	0.591355	2.18504
Annotation Cluster 2	Enrichment Score: 2.4888498322061396
Category	Term	Count	%	PValue	Genes	List Total	Pop Hits	Pop Total	Fold Enrichment	Bonferroni	Benjamini	FDR
SP_PIR_KEYWORDS	repressor	16	8.69565	1.75e-05	ZNF275, GLIS3, KLF10, SCML1, ARID5A, RBM4, MXD3, HHEX, NR1D1, HEY1, NR1D2, BHLHE41, CRY1, ZFHX2, RBM14, NFIL3, TCF25	183	435	19235	3.86609	0.00432135	0.00432135	0.0227315
SP_PIR_KEYWORDS	dna-binding	35	19.0217	0.000146	ZNF275, GLIS3, THRA, ZIC1, ZNF780B, GLI2, HEY1, NR1D1, NR1D2, ZNF774, ZNF404, FOXF2, TEF, ZNF74, THAP2, ZNF607, NFIL3, BHLHE41, TCF25, ZNF594, POLH, TP53BP1, KLF10, ARID5A, JRKL, ARNTL, USF1, MXD3, SHOX2, HHEX, ZNF692, DBP, AKAP8, ZFHX2, PARP2	183	1868	19235	1.96939	0.0354188	0.0119485	0.189125
SP_PIR_KEYWORDS	nucleus	63	34.2391	0.000167	THRA, RBM4, GLI2, ZIC1, CAMKK1, RBM4B, MAMSTR, HEY1, FANCI, ZNF774, ZNF404, FOXF2, CRY1, BHLHE41, NFIL3, ZNF594, TUB, SNRPA1, POLH, ARID5A, PIM1, ESPL1, ARNTL, RAD52, MXD3, HHEX, REC8, ZNF692, ZFAND2A, TPPP, UBC, SNRPB, CPSF4, AKAP8, ZNF275, GLIS3, ELL, FKBP4, UNG, SCML1, ZNF780B, NR1D1, NR1D2, TRIM69, TEF, ZNF74, PER3, ZNF607, TCF25, BCL9, GEMIN5, PCIF1, KLF10, TP53BP1, JRKL, USF1, SHOX2, DNASE1…	183	4283	19235	1.54609	0.0405207	0.0102879	0.216908
GOTERM_MF_FAT	GO:0003677~DNA binding	41	22.2826	0.000951	ACR, ZNF275, GLIS3, THRA, ABTB2, SCML1, ZIC1, ZNF780B, GLI2, HEY1, NR1D1, ZNF774, NR1D2, ZNF404, FOXF2, TEF, ZNF74, THAP2, ZNF607, CRY1, NFIL3, BHLHE41, TCF25, HEMK1, ZNF594, POLH, KLF10, TP53BP1, ARID5A, JRKL, ARNTL, RAD52, USF1, MXD3, SHOX2, HHEX, ZNF692, DBP, AKAP8, ZFHX2, PARP2	139	2331	12983	1.64286	0.271526	0.271526	1.28322
SP_PIR_KEYWORDS	transcription regulation	34	18.4783	0.00132034	GLIS3, ZNF275, THRA, ELL, SCML1, RBM4, ZNF780B, GLI2, MAMSTR, HEY1, NR1D1, NR1D2, ZNF774, ZNF404, FOXF2, TEF, ZNF74, PER3, ZNF607, CRY1, NFIL3, BHLHE41, TCF25, ZNF594, TP53BP1, KLF10, ARID5A, ARNTL, USF1, MXD3, HHEX, ZNF692, DBP, RBM14, ZFHX2	183	2026	19235	1.76393	0.27844	0.0631836	1.69853
SP_PIR_KEYWORDS	Transcription	34	18.4783	0.00189737	GLIS3, ZNF275, THRA, ELL, SCML1, RBM4, ZNF780B, GLI2, MAMSTR, HEY1, NR1D1, NR1D2, ZNF774, ZNF404, FOXF2, TEF, ZNF74, PER3, ZNF607, CRY1, NFIL3, BHLHE41, TCF25, ZNF594, TP53BP1, KLF10, ARID5A, ARNTL, USF1, MXD3, HHEX, ZNF692, DBP, RBM14, ZFHX2	183	2071	19235	1.7256	0.374432	0.0752045	2.43245
GOTERM_MF_FAT	GO:0003700~transcription factor activity	20	10.8696	0.00729612	GLIS3, THRA, KLF10, SCML1, ARNTL, GLI2, ZIC1, USF1, SHOX2, HHEX, NR1D1, HEY1, DBP, NR1D2, FOXF2, TEF, BHLHE41, ZFHX2, NFIL3, TCF25	139	975	12983	1.91596	0.91271	0.704551	9.46302
GOTERM_MF_FAT	GO:0030528~transcription regulator activity	27	14.6739	0.00875974	GLIS3, THRA, ELL, SCML1, RBM4, ADH1C, ZIC1, GLI2, NR1D1, HEY1, NR1D2, FOXF2, TEF, NFIL3, BHLHE41, TCF25, TP53BP1, KLF10, ARID5A, ARNTL, USF1, MXD3, SHOX2, HHEX, DBP, UBC, ZFHX2, RBM14	139	1512	12983	1.66791	0.946595	0.623416	11.2584
GOTERM_BP_FAT	GO:0006350~transcription	34	18.4783	0.00994842	GLIS3, ZNF275, THRA, ELL, SCML1, RBM4, ZNF780B, GLI2, MAMSTR, HEY1, NR1D1, NR1D2, ZNF774, ZNF404, FOXF2, TEF, ZNF74, PER3, ZNF607, CRY1, NFIL3, BHLHE41, TCF25, ZNF594, TP53BP1, KLF10, ARID5A, ARNTL, USF1, MXD3, HHEX, ZNF692, DBP, RBM14, ZFHX2	143	2101	13528	1.53091	0.999998	0.849524	15.0958
GOTERM_BP_FAT	GO:0045449~regulation of transcription	39	21.1957	0.0171998	ZNF275, GLIS3, THRA, ELL, SCML1, RBM4, ZNF780B, GLI2, MAMSTR, HEY1, NR1D1, NR1D2, ZNF774, ZNF404, FOXF2, TEF, ZNF74, PER3, ZNF607, CRY1, NFIL3, BHLHE41, TCF25, ICAM1, ZNF594, TP53BP1, KLF10, ARID5A, PIM1, JRKL, ARNTL, USF1, MXD3, SHOX2, HHEX, ZNF692, DBP, UBC, RBM14, ZFHX2	143	2601	13528	1.41848	1	0.852969	24.7208
GOTERM_BP_FAT	GO:0006355~regulation of transcription, DNA-dependent	27	14.6739	0.047151	ZNF275, GLIS3, THRA, KLF10, TP53BP1, RBM4, ARID5A, ARNTL, GLI2, ZNF780B, USF1, SHOX2, HHEX, HEY1, NR1D1, DBP, NR1D2, FOXF2, ZNF404, TEF, ZNF74, PER3, RBM14, ZNF607, BHLHE41, ZFHX2, NFIL3, TCF25	143	1773	13528	1.44063	1	0.922832	54.6396
GOTERM_BP_FAT	GO:0051252~regulation of RNA metabolic process	27	14.6739	0.058973	ZNF275, GLIS3, THRA, KLF10, TP53BP1, RBM4, ARID5A, ARNTL, GLI2, ZNF780B, USF1, SHOX2, HHEX, HEY1, NR1D1, DBP, NR1D2, FOXF2, ZNF404, TEF, ZNF74, PER3, RBM14, ZNF607, BHLHE41, ZFHX2, NFIL3, TCF25	143	1813	13528	1.40885	1	0.925724	63.023
GOTERM_BP_FAT	GO:0006357~regulation of transcription from RNA polymerase II promoter	12	6.52174	0.142202	GLIS3, THRA, KLF10, RBM4, ARNTL, GLI2, USF1, HHEX, HEY1, DBP, TEF, RBM14, TCF25	143	727	13528	1.56151	1	0.96239	91.8776
Annotation Cluster 3	Enrichment Score: 2.0375396974044886
Category	Term	Count	%	PValue	Genes	List Total	Pop Hits	Pop Total	Fold Enrichment	Bonferroni	Benjamini	FDR
SP_PIR_KEYWORDS	biological rhythms	5	2.71739	3.34e-05	DBP, TEF, PER3, NFIL3, CRY1	183	20	19235	26.2773	0.00820941	0.00411316	0.0432638
GOTERM_BP_FAT	GO:0048511~rhythmic process	8	4.34783	0.000398	NR1D1, DBP, TEF, GHRL, ARNTL, PER3, NFIL3, CRY1	143	128	13528	5.91259	0.409944	0.409944	0.649051
UP_SEQ_FEATURE	DNA-binding region:Basic motif	8	4.34783	0.000899	HEY1, DBP, TEF, ARNTL, BHLHE41, NFIL3, USF1, MXD3	183	161	19113	5.1897	0.429132	0.429132	1.32695
INTERPRO	IPR011700:Basic leucine zipper	3	1.63043	0.00996203	DBP, TEF, NFIL3	171	15	16659	19.4842	0.977052	0.977052	12.9288
UP_SEQ_FEATURE	domain:Leucine-zipper	4	2.17391	0.0878196	DBP, TEF, NFIL3, USF1	183	110	19113	3.79791	1	0.950902	74.4502
INTERPRO	IPR004827:Basic-leucine zipper (bZIP) transcription factor	3	1.63043	0.101851	DBP, TEF, NFIL3	171	53	16659	5.5144	1	0.965773	77.3581
SMART	SM00338:BRLZ	3	1.63043	0.132873	DBP, TEF, NFIL3	110	53	9079	4.67187	0.999999	0.872174	79.5134
GOTERM_MF_FAT	GO:0046983~protein dimerization activity	8	4.34783	0.354287	PTPRE, THRA, PGF, DBP, TEF, SDCBP2, NFIL3, USF1	139	542	12983	1.37864	1	0.998667	99.7363
Annotation Cluster 4	Enrichment Score: 1.8984023193782662
Category	Term	Count	%	PValue	Genes	List Total	Pop Hits	Pop Total	Fold Enrichment	Bonferroni	Benjamini	FDR
UP_SEQ_FEATURE	DNA-binding region:Basic motif	8	4.34783	0.000899	HEY1, DBP, TEF, ARNTL, BHLHE41, NFIL3, USF1, MXD3	183	161	19113	5.1897	0.429132	0.429132	1.32695
INTERPRO	IPR011598:Helix-loop-helix DNA-binding	5	2.71739	0.0107291	HEY1, ARNTL, BHLHE41, USF1, MXD3	171	84	16659	5.79887	0.982866	0.869105	13.857
UP_SEQ_FEATURE	domain:Helix-loop-helix motif	5	2.71739	0.023624	HEY1, ARNTL, BHLHE41, USF1, MXD3	183	114	19113	4.58082	1	0.916457	29.8766
INTERPRO	IPR001092:Basic helix-loop-helix dimerisation region bHLH	5	2.71739	0.0293944	HEY1, ARNTL, BHLHE41, USF1, MXD3	171	114	16659	4.27285	0.999987	0.939913	33.8043
SMART	SM00353:HLH	5	2.71739	0.0480663	HEY1, ARNTL, BHLHE41, USF1, MXD3	110	114	9079	3.62002	0.993093	0.993093	42.1766
Annotation Cluster 5	Enrichment Score: 1.3694098527483263
Category	Term	Count	%	PValue	Genes	List Total	Pop Hits	Pop Total	Fold Enrichment	Bonferroni	Benjamini	FDR
GOTERM_BP_FAT	GO:0006259~DNA metabolic process	13	7.06522	0.0070137	DNASE1, REC8, POLH, FANCI, UNG, TP53BP1, GADD45G, RBM4, FBXO4, RAD52, CRY1, RBM14, PARP2, HEMK1	143	506	13528	2.43047	0.999912	0.84535	10.8813
GOTERM_BP_FAT	GO:0006281~DNA repair	9	4.8913	0.0102025	POLH, FANCI, UNG, TP53BP1, GADD45G, RBM4, RAD52, CRY1, RBM14, PARP2	143	284	13528	2.99793	0.999999	0.817272	15.4517
GOTERM_BP_FAT	GO:0006974~response to DNA damage stimulus	9	4.8913	0.0429722	POLH, FANCI, UNG, TP53BP1, GADD45G, RBM4, RAD52, CRY1, RBM14, PARP2	143	373	13528	2.28261	1	0.945638	51.2715
SP_PIR_KEYWORDS	dna repair	5	2.71739	0.107409	POLH, FANCI, UNG, TP53BP1, RAD52	183	191	19235	2.75155	1	0.865299	77.0835
SP_PIR_KEYWORDS	DNA damage	5	2.71739	0.130326	POLH, FANCI, UNG, TP53BP1, RAD52	183	205	19235	2.56364	1	0.884172	83.644
GOTERM_BP_FAT	GO:0033554~cellular response to stress	10	5.43478	0.141133	POLH, STAC, FANCI, UNG, TP53BP1, GADD45G, RBM4, RAD52, CRY1, RBM14, PARP2	143	566	13528	1.6714	1	0.965345	91.7104
Annotation Cluster 6	Enrichment Score: 1.2782512234537526
Category	Term	Count	%	PValue	Genes	List Total	Pop Hits	Pop Total	Fold Enrichment	Bonferroni	Benjamini	FDR
GOTERM_BP_FAT	GO:0031327~negative regulation of cellular biosynthetic process	13	7.06522	0.0150467	GLIS3, THRA, KLF10, DRD4, ARID5A, GLI2, MXD3, PAIP2B, HHEX, HEY1, FOXF2, GHRL, TCF25	143	561	13528	2.19219	1	0.866059	21.9756
GOTERM_BP_FAT	GO:0009890~negative regulation of biosynthetic process	13	7.06522	0.0174852	GLIS3, THRA, KLF10, DRD4, ARID5A, GLI2, MXD3, PAIP2B, HHEX, HEY1, FOXF2, GHRL, TCF25	143	573	13528	2.14628	1	0.83458	25.0778
GOTERM_BP_FAT	GO:0010558~negative regulation of macromolecule biosynthetic process	12	6.52174	0.0291464	GLIS3, HHEX, THRA, HEY1, KLF10, ARID5A, FOXF2, GHRL, GLI2, TCF25, MXD3, PAIP2B	143	547	13528	2.07535	1	0.900462	38.3776
GOTERM_BP_FAT	GO:0045934~negative regulation of nucleobase, nucleoside, nucleotide and nucleic acid metabolic process	11	5.97826	0.0433261	GLIS3, HHEX, THRA, HEY1, KLF10, ARID5A, FOXF2, DRD4, GLI2, TCF25, MXD3	143	512	13528	2.03245	1	0.938993	51.5657
GOTERM_BP_FAT	GO:0010605~negative regulation of macromolecule metabolic process	14	7.6087	0.0448647	GLIS3, THRA, KLF10, SOCS1, ARID5A, GLI2, MXD3, PAIP2B, HHEX, HEY1, FOXF2, UBC, GHRL, TCF25	143	734	13528	1.80439	1	0.929092	52.825
GOTERM_BP_FAT	GO:0051172~negative regulation of nitrogen compound metabolic process	11	5.97826	0.0467489	GLIS3, HHEX, THRA, HEY1, KLF10, ARID5A, FOXF2, DRD4, GLI2, TCF25, MXD3	143	519	13528	2.00504	1	0.929009	54.3253
GOTERM_BP_FAT	GO:0016481~negative regulation of transcription	10	5.43478	0.0527226	GLIS3, HHEX, THRA, HEY1, KLF10, ARID5A, FOXF2, GLI2, TCF25, MXD3	143	459	13528	2.06103	1	0.930053	58.7912
GOTERM_BP_FAT	GO:0045892~negative regulation of transcription, DNA-dependent	8	4.34783	0.0812931	GLIS3, HHEX, HEY1, KLF10, ARID5A, FOXF2, GLI2, TCF25	143	356	13528	2.12587	1	0.944022	75.0369
GOTERM_BP_FAT	GO:0010629~negative regulation of gene expression	10	5.43478	0.0836631	GLIS3, HHEX, THRA, HEY1, KLF10, ARID5A, FOXF2, GLI2, TCF25, MXD3	143	504	13528	1.87701	1	0.944776	76.0703
GOTERM_BP_FAT	GO:0051253~negative regulation of RNA metabolic process	8	4.34783	0.0869908	GLIS3, HHEX, HEY1, KLF10, ARID5A, FOXF2, GLI2, TCF25	143	362	13528	2.09064	1	0.943487	77.4536
GOTERM_BP_FAT	GO:0006357~regulation of transcription from RNA polymerase II promoter	12	6.52174	0.142202	GLIS3, THRA, KLF10, RBM4, ARNTL, GLI2, USF1, HHEX, HEY1, DBP, TEF, RBM14, TCF25	143	727	13528	1.56151	1	0.96239	91.8776
GOTERM_BP_FAT	GO:0000122~negative regulation of transcription from RNA polymerase II promoter	6	3.26087	0.148217	GLIS3, HHEX, HEY1, KLF10, GLI2, TCF25	143	266	13528	2.13387	1	0.962094	92.7614
Annotation Cluster 7	Enrichment Score: 1.1431643273388108
Category	Term	Count	%	PValue	Genes	List Total	Pop Hits	Pop Total	Fold Enrichment	Bonferroni	Benjamini	FDR
GOTERM_BP_FAT	GO:0021954~central nervous system neuron development	4	2.17391	0.00449469	PLXNA3, DCX, GLI2, EPHB2	143	32	13528	11.8252	0.997454	0.863459	7.108
GOTERM_BP_FAT	GO:0021952~central nervous system projection neuron axonogenesis	3	1.63043	0.00673994	DCX, GLI2, EPHB2	143	12	13528	23.6503	0.999873	0.893739	10.4783
GOTERM_BP_FAT	GO:0021953~central nervous system neuron differentiation	4	2.17391	0.0084238	PLXNA3, DCX, GLI2, EPHB2	143	40	13528	9.46014	0.999987	0.845806	12.9302
GOTERM_BP_FAT	GO:0021955~central nervous system neuron axonogenesis	3	1.63043	0.0105042	DCX, GLI2, EPHB2	143	15	13528	18.9203	0.999999	0.788979	15.8725
GOTERM_BP_FAT	GO:0030030~cell projection organization	10	5.43478	0.0155792	PLXNA3, SEMA4F, UBC, ARFIP2, GHRL, DCX, FGD5, GLI2, BBS10, EPHB2	143	368	13528	2.57069	1	0.849348	22.6631
GOTERM_BP_FAT	GO:0007411~axon guidance	5	2.71739	0.0261633	PLXNA3, SEMA4F, UBC, GLI2, EPHB2	143	107	13528	4.42063	1	0.918816	35.2043
GOTERM_BP_FAT	GO:0050771~negative regulation of axonogenesis	3	1.63043	0.0280322	PLXNA3, SEMA4F, EPHB2	143	25	13528	11.3522	1	0.919011	37.2098
GOTERM_BP_FAT	GO:0006928~cell motion	11	5.97826	0.0280678	AZU1, ICAM1, PLXNA3, SEMA4F, UBC, ARFIP2, VNN1, DCX, GLI2, SCRIB, EPHB2	143	475	13528	2.19077	1	0.905522	37.2474
GOTERM_BP_FAT	GO:0000902~cell morphogenesis	9	4.8913	0.034107	PLXNA3, LIMS1, SEMA4F, UBC, DCX, GLI2, BBS10, SCRIB, EPHB2	143	356	13528	2.39161	1	0.922416	43.3335
GOTERM_BP_FAT	GO:0031345~negative regulation of cell projection organization	3	1.63043	0.0346088	PLXNA3, SEMA4F, EPHB2	143	28	13528	10.1359	1	0.914404	43.8136
GOTERM_BP_FAT	GO:0048858~cell projection morphogenesis	7	3.80435	0.0444935	PLXNA3, SEMA4F, UBC, DCX, GLI2, BBS10, EPHB2	143	245	13528	2.7029	1	0.935638	52.524
GOTERM_BP_FAT	GO:0051960~regulation of nervous system development	6	3.26087	0.0517989	PLXNA3, SEMA4F, UBC, GHRL, GLI2, EPHB2	143	192	13528	2.95629	1	0.933638	58.1286
GOTERM_BP_FAT	GO:0007409~axonogenesis	6	3.26087	0.0527469	PLXNA3, SEMA4F, UBC, DCX, GLI2, EPHB2	143	193	13528	2.94098	1	0.923176	58.8085
GOTERM_BP_FAT	GO:0031175~neuron projection development	7	3.80435	0.0529921	PLXNA3, SEMA4F, UBC, GHRL, DCX, GLI2, EPHB2	143	256	13528	2.58676	1	0.917055	58.9826
GOTERM_BP_FAT	GO:0032990~cell part morphogenesis	7	3.80435	0.0529921	PLXNA3, SEMA4F, UBC, DCX, GLI2, BBS10, EPHB2	143	256	13528	2.58676	1	0.917055	58.9826
GOTERM_BP_FAT	GO:0032989~cellular component morphogenesis	9	4.8913	0.0579078	PLXNA3, LIMS1, SEMA4F, UBC, DCX, GLI2, BBS10, SCRIB, EPHB2	143	397	13528	2.14462	1	0.928398	62.3319
GOTERM_BP_FAT	GO:0051129~negative regulation of cellular component organization	5	2.71739	0.0624777	PLXNA3, SEMA4F, SPTBN2, ESPL1, EPHB2	143	142	13528	3.33104	1	0.930978	65.2137
GOTERM_BP_FAT	GO:0048667~cell morphogenesis involved in neuron differentiation	6	3.26087	0.0692895	PLXNA3, SEMA4F, UBC, DCX, GLI2, EPHB2	143	209	13528	2.71583	1	0.939219	69.1274
GOTERM_BP_FAT	GO:0048812~neuron projection morphogenesis	6	3.26087	0.0738274	PLXNA3, SEMA4F, UBC, DCX, GLI2, EPHB2	143	213	13528	2.66483	1	0.940687	71.501
GOTERM_BP_FAT	GO:0050768~negative regulation of neurogenesis	3	1.63043	0.0808478	PLXNA3, SEMA4F, EPHB2	143	45	13528	6.30676	1	0.947227	74.8381
GOTERM_BP_FAT	GO:0048638~regulation of developmental growth	3	1.63043	0.0871095	PLXNA3, SEMA4F, UBC	143	47	13528	6.03839	1	0.939824	77.5015
GOTERM_BP_FAT	GO:0010721~negative regulation of cell development	3	1.63043	0.0902934	PLXNA3, SEMA4F, EPHB2	143	48	13528	5.91259	1	0.934644	78.752
KEGG_PATHWAY	hsa04360:Axon guidance	4	2.17391	0.10496	PLXNA3, SEMA4F, SEMA4A, EPHB2	46	129	5085	3.4277	0.997754	0.952613	66.4009
GOTERM_BP_FAT	GO:0000904~cell morphogenesis involved in differentiation	6	3.26087	0.114263	PLXNA3, SEMA4F, UBC, DCX, GLI2, EPHB2	143	244	13528	2.32626	1	0.951958	86.2751
GOTERM_BP_FAT	GO:0050770~regulation of axonogenesis	3	1.63043	0.120355	PLXNA3, SEMA4F, EPHB2	143	57	13528	4.97902	1	0.957102	87.7412
GOTERM_BP_FAT	GO:0048666~neuron development	7	3.80435	0.146653	PLXNA3, SEMA4F, UBC, GHRL, DCX, GLI2, EPHB2	143	339	13528	1.95342	1	0.962588	92.5407
GOTERM_BP_FAT	GO:0040008~regulation of growth	7	3.80435	0.149514	PLXNA3, SEMA4F, ABTB2, SOCS1, UBC, GHRL, N6AMT1	143	341	13528	1.94196	1	0.961368	92.9397
GOTERM_BP_FAT	GO:0022604~regulation of cell morphogenesis	4	2.17391	0.158974	PLXNA3, SEMA4F, FGD5, EPHB2	143	131	13528	2.88859	1	0.964105	94.1208
GOTERM_BP_FAT	GO:0045664~regulation of neuron differentiation	4	2.17391	0.164041	PLXNA3, SEMA4F, GLI2, EPHB2	143	133	13528	2.84515	1	0.96311	94.6745
GOTERM_BP_FAT	GO:0010975~regulation of neuron projection development	3	1.63043	0.167225	PLXNA3, SEMA4F, EPHB2	143	70	13528	4.05435	1	0.962334	94.9969
GOTERM_BP_FAT	GO:0060284~regulation of cell development	5	2.71739	0.169116	PLXNA3, SEMA4F, UBC, GLI2, EPHB2	143	205	13528	2.30735	1	0.962202	95.1797
GOTERM_BP_FAT	GO:0045596~negative regulation of cell differentiation	5	2.71739	0.19204	PLXNA3, SEMA4F, GDF11, GLI2, EPHB2	143	216	13528	2.18985	1	0.965479	96.9506
GOTERM_BP_FAT	GO:0010769~regulation of cell morphogenesis involved in differentiation	3	1.63043	0.193597	PLXNA3, SEMA4F, EPHB2	143	77	13528	3.68577	1	0.965149	97.0454
GOTERM_BP_FAT	GO:0031344~regulation of cell projection organization	3	1.63043	0.239831	PLXNA3, SEMA4F, EPHB2	143	89	13528	3.18881	1	0.9707	98.8759
GOTERM_BP_FAT	GO:0050767~regulation of neurogenesis	4	2.17391	0.253213	PLXNA3, SEMA4F, GLI2, EPHB2	143	166	13528	2.27955	1	0.972258	99.1595
GOTERM_BP_FAT	GO:0030182~neuron differentiation	7	3.80435	0.312249	PLXNA3, SEMA4F, UBC, GHRL, DCX, GLI2, EPHB2	143	438	13528	1.51189	1	0.982897	99.7817
GOTERM_BP_FAT	GO:0032535~regulation of cellular component size	5	2.71739	0.317432	PLXNA3, SEMA4F, SPTBN2, DCX, N6AMT1	143	271	13528	1.74541	1	0.983707	99.8071
GOTERM_BP_FAT	GO:0001558~regulation of cell growth	4	2.17391	0.333263	PLXNA3, SEMA4F, ABTB2, N6AMT1	143	194	13528	1.95054	1	0.984993	99.8686
GOTERM_BP_FAT	GO:0008361~regulation of cell size	4	2.17391	0.367709	PLXNA3, SEMA4F, DCX, N6AMT1	143	206	13528	1.83692	1	0.988167	99.9449
Annotation Cluster 8	Enrichment Score: 1.1327606793472336
Category	Term	Count	%	PValue	Genes	List Total	Pop Hits	Pop Total	Fold Enrichment	Bonferroni	Benjamini	FDR
SP_PIR_KEYWORDS	metal-binding	44	23.913	0.00242604	GLIS3, ZNF275, LIMS1, THRA, ZDHHC11B, GBGT1, RBM4, PDLIM4, ADH1C, ZIC1, ZNF780B, GLI2, RBM4B, STK32A, ZFYVE19, NR1D1, STAC, TRIM69, NR1D2, ZNF774, CYP26B1, ZNF404, ZNF74, LONRF3, LOXL4, THAP2, ZNF607, FGD5, ZNF594, POLH, CRIP3, KLF10, PIM1, MMP17, CYP2E1, GDPD3, ZNF692, ZFAND2A, CYP4Z1, UBC, CPSF4, AKAP8, RBM14, ZFHX2, ATP8A1	183	2972	19235	1.55613	0.451166	0.0821383	3.10041
SP_PIR_KEYWORDS	zinc-finger	29	15.7609	0.00315524	GLIS3, ZNF275, THRA, ZDHHC11B, RBM4, ZIC1, ZNF780B, GLI2, RBM4B, ZFYVE19, STAC, NR1D1, NR1D2, ZNF774, TRIM69, ZNF404, ZNF74, LONRF3, THAP2, FGD5, ZNF607, ZNF594, KLF10, ZNF692, ZFAND2A, UBC, CPSF4, AKAP8, RBM14, ZFHX2	183	1718	19235	1.77425	0.541858	0.0929629	4.01482
SP_PIR_KEYWORDS	zinc	34	18.4783	0.00455254	GLIS3, ZNF275, LIMS1, THRA, ZDHHC11B, RBM4, PDLIM4, ADH1C, ZIC1, ZNF780B, GLI2, RBM4B, ZFYVE19, STAC, NR1D1, TRIM69, NR1D2, ZNF774, ZNF404, ZNF74, LONRF3, THAP2, ZNF607, FGD5, ZNF594, CRIP3, KLF10, MMP17, ZNF692, ZFAND2A, UBC, CPSF4, AKAP8, RBM14, ZFHX2	183	2189	19235	1.63258	0.67601	0.117704	5.74481
GOTERM_MF_FAT	GO:0046914~transition metal ion binding	42	22.8261	0.0137447	ACR, ZNF275, GLIS3, LIMS1, THRA, ZDHHC11B, GBGT1, RBM4, PDLIM4, ADH1C, ZIC1, ZNF780B, GLI2, RBM4B, ZFYVE19, NR1D1, STAC, MMACHC, TRIM69, NR1D2, ZNF774, CYP26B1, ZNF404, ZNF74, LONRF3, LOXL4, THAP2, ZNF607, FGD5, ZNF594, CRIP3, KLF10, PIM1, MMP17, CYP2E1, ZNF692, ZFAND2A, CYP4Z1, UBC, CPSF4, AKAP8, RBM14, ZFHX2	139	2785	12983	1.40859	0.990035	0.684052	17.129
UP_SEQ_FEATURE	zinc finger region:C2H2-type 5	12	6.52174	0.0142292	GLIS3, ZNF594, ZNF275, ZNF692, ZNF774, ZNF404, ZNF74, ZNF607, GLI2, ZFHX2, ZNF780B, ZIC1	183	538	19113	2.32958	0.999867	0.988486	19.1644
UP_SEQ_FEATURE	zinc finger region:C2H2-type 3	13	7.06522	0.0162021	GLIS3, ZNF594, ZNF275, ZNF692, ZNF774, KLF10, ZNF404, ZNF74, GLI2, ZNF780B, ZIC1, ZNF607, ZFHX2	183	622	19113	2.18288	0.999962	0.966365	21.5332
UP_SEQ_FEATURE	zinc finger region:C2H2-type 4	12	6.52174	0.0220832	GLIS3, ZNF594, ZNF275, ZNF692, ZNF774, ZNF404, ZNF74, ZNF607, GLI2, ZFHX2, ZNF780B, ZIC1	183	575	19113	2.17967	0.999999	0.969131	28.2158
INTERPRO	IPR013087:Zinc finger, C2H2-type/integrase, DNA-binding	13	7.06522	0.0255977	GLIS3, ZNF594, ZNF275, ZNF692, ZNF774, KLF10, ZNF404, ZNF74, GLI2, ZNF780B, ZIC1, ZNF607, ZFHX2	171	621	16659	2.03941	0.999943	0.96156	30.1325
GOTERM_MF_FAT	GO:0008270~zinc ion binding	35	19.0217	0.0261802	ACR, GLIS3, ZNF275, LIMS1, THRA, ZDHHC11B, RBM4, PDLIM4, ADH1C, ZIC1, ZNF780B, GLI2, RBM4B, ZFYVE19, NR1D1, STAC, TRIM69, NR1D2, ZNF774, ZNF404, ZNF74, LONRF3, THAP2, ZNF607, FGD5, ZNF594, CRIP3, KLF10, MMP17, ZNF692, ZFAND2A, UBC, CPSF4, AKAP8, RBM14, ZFHX2	139	2311	12983	1.41458	0.999854	0.829127	30.2425
UP_SEQ_FEATURE	zinc finger region:C2H2-type 1	11	5.97826	0.0350794	GLIS3, ZNF594, ZNF275, ZNF692, ZNF774, KLF10, ZNF74, ZNF607, GLI2, ZFHX2, ZNF780B	183	542	19113	2.11968	1	0.938016	41.1463
UP_SEQ_FEATURE	zinc finger region:C2H2-type 20	3	1.63043	0.0459854	ZNF594, ZNF607, ZNF780B	183	36	19113	8.70355	1	0.946755	50.2848
UP_SEQ_FEATURE	zinc finger region:C2H2-type 11	7	3.80435	0.0618407	ZNF594, ZNF275, ZNF774, ZNF404, ZNF74, ZNF607, ZNF780B	183	293	19113	2.49522	1	0.953074	61.2351
INTERPRO	IPR015880:Zinc finger, C2H2-like	14	7.6087	0.0645844	ZNF275, ZNF594, GLIS3, KLF10, GLI2, ZIC1, ZNF780B, ZNF774, ZNF692, ZNF404, ZNF74, AKAP8, ZFHX2, ZNF607	171	797	16659	1.71129	1	0.98493	60.2756
UP_SEQ_FEATURE	zinc finger region:C2H2-type 12	6	3.26087	0.0935063	ZNF594, ZNF774, ZNF404, ZNF74, ZNF607, ZNF780B	183	252	19113	2.48673	1	0.95302	76.7154
UP_SEQ_FEATURE	zinc finger region:C2H2-type 19	3	1.63043	0.0965529	ZNF594, ZNF607, ZNF780B	183	55	19113	5.69687	1	0.950821	77.8505
GOTERM_MF_FAT	GO:0043169~cation binding	53	28.8043	0.0984153	SLC5A3, THRA, ZDHHC11B, GBGT1, PDLIM4, RBM4, ADH1C, GLI2, ZIC1, PSPH, RBM4B, ZFYVE19, STAC, ZNF774, ZNF404, LOXL4, LONRF3, ZNF594, POLH, SCN2B, PIM1, MMP17, CYP2E1, ZNF692, ZFAND2A, UBC, CPSF4, AKAP8, TBC1D8B, ACR, GLIS3, ZNF275, LIMS1, CRELD1, ZNF780B, STK32A, NR1D1, NR1D2, TRIM69, MMACHC, CYP26B1, ZNF74, THAP2, ZNF607, FGD5, HCN3, CRIP3, KLF10, CHI3L1, DNASE1, CYP4Z1, RBM14, ZFHX2, ATP8A1	139	4179	12983	1.18458	1	0.986599	75.4986
UP_SEQ_FEATURE	zinc finger region:C2H2-type 10	7	3.80435	0.100126	ZNF594, ZNF275, ZNF774, ZNF404, ZNF74, ZNF607, ZNF780B	183	334	19113	2.18892	1	0.949592	79.1161
INTERPRO	IPR007087:Zinc finger, C2H2-type	13	7.06522	0.105607	GLIS3, ZNF594, ZNF275, ZNF692, ZNF774, KLF10, ZNF404, ZNF74, GLI2, ZNF780B, ZIC1, ZNF607, ZFHX2	171	784	16659	1.6154	1	0.960706	78.633
GOTERM_MF_FAT	GO:0046872~metal ion binding	52	28.2609	0.117277	SLC5A3, THRA, ZDHHC11B, GBGT1, PDLIM4, RBM4, ADH1C, PSPH, GLI2, ZIC1, RBM4B, ZFYVE19, STAC, ZNF774, ZNF404, LOXL4, LONRF3, ZNF594, POLH, SCN2B, PIM1, MMP17, CYP2E1, ZNF692, ZFAND2A, UBC, CPSF4, AKAP8, TBC1D8B, ACR, GLIS3, ZNF275, LIMS1, CRELD1, ZNF780B, STK32A, NR1D1, NR1D2, TRIM69, MMACHC, CYP26B1, ZNF74, THAP2, ZNF607, FGD5, HCN3, CRIP3, KLF10, DNASE1, CYP4Z1, ZFHX2, RBM14, ATP8A1	139	4140	12983	1.17318	1	0.990103	81.6118
GOTERM_MF_FAT	GO:0043167~ion binding	53	28.8043	0.121316	SLC5A3, THRA, ZDHHC11B, GBGT1, PDLIM4, RBM4, ADH1C, GLI2, ZIC1, PSPH, RBM4B, ZFYVE19, STAC, ZNF774, ZNF404, LOXL4, LONRF3, ZNF594, POLH, SCN2B, PIM1, MMP17, CYP2E1, ZNF692, ZFAND2A, UBC, CPSF4, AKAP8, TBC1D8B, ACR, GLIS3, ZNF275, LIMS1, CRELD1, ZNF780B, STK32A, NR1D1, NR1D2, TRIM69, MMACHC, CYP26B1, ZNF74, THAP2, ZNF607, FGD5, HCN3, CRIP3, KLF10, CHI3L1, DNASE1, CYP4Z1, RBM14, ZFHX2, ATP8A1	139	4241	12983	1.16726	1	0.986522	82.7217
UP_SEQ_FEATURE	zinc finger region:C2H2-type 18	3	1.63043	0.13054	ZNF594, ZNF607, ZNF780B	183	66	19113	4.74739	1	0.973514	87.4644
UP_SEQ_FEATURE	zinc finger region:C2H2-type 15	4	2.17391	0.136015	ZNF594, ZNF404, ZNF607, ZNF780B	183	134	19113	3.11769	1	0.973834	88.5864
SMART	SM00355:ZnF_C2H2	14	7.6087	0.158322	ZNF275, ZNF594, GLIS3, KLF10, GLI2, ZIC1, ZNF780B, ZNF774, ZNF692, ZNF404, ZNF74, AKAP8, ZFHX2, ZNF607	110	797	9079	1.44982	1	0.886507	85.29
UP_SEQ_FEATURE	zinc finger region:C2H2-type 6	8	4.34783	0.184959	ZNF594, ZNF275, ZNF774, ZNF404, ZNF74, ZNF607, ZFHX2, ZNF780B	183	488	19113	1.71217	1	0.981346	95.1978
UP_SEQ_FEATURE	zinc finger region:C2H2-type 17	3	1.63043	0.187208	ZNF594, ZNF607, ZNF780B	183	83	19113	3.77503	1	0.980023	95.3908
UP_SEQ_FEATURE	zinc finger region:C2H2-type 14	4	2.17391	0.188279	ZNF594, ZNF404, ZNF607, ZNF780B	183	157	19113	2.66096	1	0.978122	95.4802
UP_SEQ_FEATURE	domain:KRAB	6	3.26087	0.209254	ZNF275, ZNF774, ZNF404, ZNF74, ZNF607, ZNF780B	183	332	19113	1.88752	1	0.984687	96.9357
UP_SEQ_FEATURE	zinc finger region:C2H2-type 2	9	4.8913	0.224175	ZNF594, ZNF275, ZNF692, ZNF774, KLF10, ZNF404, ZNF74, ZFHX2, ZNF780B	183	608	19113	1.54603	1	0.986073	97.6905
UP_SEQ_FEATURE	zinc finger region:C2H2-type 7	7	3.80435	0.260432	ZNF594, ZNF275, ZNF774, ZNF404, ZNF74, ZNF607, ZNF780B	183	451	19113	1.62106	1	0.98861	98.8651
UP_SEQ_FEATURE	zinc finger region:C2H2-type 9	6	3.26087	0.28832	ZNF275, ZNF774, ZNF404, ZNF74, ZNF607, ZNF780B	183	376	19113	1.66664	1	0.992758	99.3586
UP_SEQ_FEATURE	zinc finger region:C2H2-type 13	4	2.17391	0.3018	ZNF594, ZNF404, ZNF607, ZNF780B	183	201	19113	2.07846	1	0.993821	99.5171
UP_SEQ_FEATURE	zinc finger region:C2H2-type 8	6	3.26087	0.365324	ZNF594, ZNF275, ZNF774, ZNF404, ZNF74, ZNF780B	183	417	19113	1.50277	1	0.996913	99.8828
INTERPRO	IPR001909:Krueppel-associated box	5	2.71739	0.49167	ZNF275, ZNF404, ZNF74, ZNF607, ZNF780B	171	355	16659	1.37213	1	0.999849	99.9914
SMART	SM00349:KRAB	5	2.71739	0.621933	ZNF275, ZNF404, ZNF74, ZNF607, ZNF780B	110	355	9079	1.16248	1	0.997845	99.998
Annotation Cluster 9	Enrichment Score: 1.1320586328456026
Category	Term	Count	%	PValue	Genes	List Total	Pop Hits	Pop Total	Fold Enrichment	Bonferroni	Benjamini	FDR
UP_SEQ_FEATURE	domain:Sema	3	1.63043	0.0350013	PLXNA3, SEMA4F, SEMA4A	183	31	19113	10.1074	1	0.958036	41.0756
INTERPRO	IPR001627:Semaphorin/CD100 antigen	3	1.63043	0.039675	PLXNA3, SEMA4F, SEMA4A	171	31	16659	9.42784	1	0.952757	42.8676
INTERPRO	IPR002165:Plexin	3	1.63043	0.039675	PLXNA3, SEMA4F, SEMA4A	171	31	16659	9.42784	1	0.952757	42.8676
SMART	SM00630:Sema	3	1.63043	0.0529906	PLXNA3, SEMA4F, SEMA4A	110	31	9079	7.98739	0.995909	0.936043	45.4172
INTERPRO	IPR003659:Plexin/semaphorin/integrin	3	1.63043	0.0770694	PLXNA3, SEMA4F, SEMA4A	171	45	16659	6.49474	1	0.986692	67.0114
SMART	SM00423:PSI	3	1.63043	0.101396	PLXNA3, SEMA4F, SEMA4A	110	45	9079	5.50242	0.99998	0.972659	69.5438
KEGG_PATHWAY	hsa04360:Axon guidance	4	2.17391	0.10496	PLXNA3, SEMA4F, SEMA4A, EPHB2	46	129	5085	3.4277	0.997754	0.952613	66.4009
INTERPRO	IPR015943:WD40/YVTN repeat-like	5	2.71739	0.36668	PLXNA3, SEMA4F, WDR27, SEMA4A, GEMIN5	171	300	16659	1.62368	1	0.99944	99.8193
Annotation Cluster 10	Enrichment Score: 1.0455086280467865
Category	Term	Count	%	PValue	Genes	List Total	Pop Hits	Pop Total	Fold Enrichment	Bonferroni	Benjamini	FDR
UP_SEQ_FEATURE	zinc finger region:NR C4-type	3	1.63043	0.068394	THRA, NR1D1, NR1D2	183	45	19113	6.96284	1	0.95726	65.0663
UP_SEQ_FEATURE	DNA-binding region:Nuclear receptor	3	1.63043	0.068394	THRA, NR1D1, NR1D2	183	45	19113	6.96284	1	0.95726	65.0663
INTERPRO	IPR001628:Zinc finger, nuclear hormone receptor-type	3	1.63043	0.0800501	THRA, NR1D1, NR1D2	171	46	16659	6.35355	1	0.980394	68.4545
INTERPRO	IPR001723:Steroid hormone receptor	3	1.63043	0.0830662	THRA, NR1D1, NR1D2	171	47	16659	6.21837	1	0.973553	69.8549
INTERPRO	IPR008946:Nuclear hormone receptor, ligand-binding	3	1.63043	0.0861167	THRA, NR1D1, NR1D2	171	48	16659	6.08882	1	0.966459	71.2125
INTERPRO	IPR000536:Nuclear hormone receptor, ligand-binding, core	3	1.63043	0.0861167	THRA, NR1D1, NR1D2	171	48	16659	6.08882	1	0.966459	71.2125
INTERPRO	IPR013088:Zinc finger, NHR/GATA-type	3	1.63043	0.0954647	THRA, NR1D1, NR1D2	171	51	16659	5.73065	1	0.967894	75.0276
GOTERM_MF_FAT	GO:0003707~steroid hormone receptor activity	3	1.63043	0.0955005	THRA, NR1D1, NR1D2	139	49	12983	5.71854	1	0.991561	74.4012
SMART	SM00399:ZnF_C4	3	1.63043	0.105205	THRA, NR1D1, NR1D2	110	46	9079	5.38281	0.999987	0.939603	70.9493
SMART	SM00430:HOLI	3	1.63043	0.112939	THRA, NR1D1, NR1D2	110	48	9079	5.15852	0.999994	0.86699	73.6224
GOTERM_MF_FAT	GO:0004879~ligand-dependent nuclear receptor activity	3	1.63043	0.12638	THRA, NR1D1, NR1D2	139	58	12983	4.83118	1	0.976465	84.0255
Annotation Cluster 11	Enrichment Score: 0.9528027703781848
Category	Term	Count	%	PValue	Genes	List Total	Pop Hits	Pop Total	Fold Enrichment	Bonferroni	Benjamini	FDR
GOTERM_CC_FAT	GO:0031981~nuclear lumen	20	10.8696	0.0340938	ZNF275, POLH, ELL, TP53BP1, FKBP4, RBM4, ARNTL, RAD52, USF1, RBM4B, FANCI, TRIM69, FOXF2, UBC, SNRPB, THAP2, AKAP8, ZFHX2, RBM14, PARP2, GEMIN5	109	1450	12782	1.61746	0.996951	0.996951	34.4215
GOTERM_CC_FAT	GO:0005654~nucleoplasm	14	7.6087	0.034683	POLH, ELL, TP53BP1, RBM4, ARNTL, RAD52, USF1, TRIM69, FANCI, FOXF2, UBC, SNRPB, RBM14, PARP2, GEMIN5	109	882	12782	1.86137	0.997247	0.947526	34.9064
GOTERM_CC_FAT	GO:0070013~intracellular organelle lumen	20	10.8696	0.165577	ZNF275, POLH, ELL, TP53BP1, FKBP4, RBM4, ARNTL, RAD52, USF1, RBM4B, FANCI, TRIM69, FOXF2, UBC, SNRPB, THAP2, AKAP8, ZFHX2, RBM14, PARP2, GEMIN5	109	1779	12782	1.31834	1	0.997632	88.9386
GOTERM_CC_FAT	GO:0043233~organelle lumen	20	10.8696	0.191509	ZNF275, POLH, ELL, TP53BP1, FKBP4, RBM4, ARNTL, RAD52, USF1, RBM4B, FANCI, TRIM69, FOXF2, UBC, SNRPB, THAP2, AKAP8, ZFHX2, RBM14, PARP2, GEMIN5	109	1820	12782	1.28864	1	0.997307	92.4657
GOTERM_CC_FAT	GO:0031974~membrane-enclosed lumen	20	10.8696	0.215908	ZNF275, POLH, ELL, TP53BP1, FKBP4, RBM4, ARNTL, RAD52, USF1, RBM4B, FANCI, TRIM69, FOXF2, UBC, SNRPB, THAP2, AKAP8, ZFHX2, RBM14, PARP2, GEMIN5	109	1856	12782	1.26364	1	0.996981	94.81
GOTERM_CC_FAT	GO:0005730~nucleolus	9	4.8913	0.237101	RBM4B, ZNF275, POLH, FKBP4, RBM4, AKAP8, THAP2, ZFHX2, RBM14, PARP2	109	698	12782	1.51203	1	0.99648	96.281
Annotation Cluster 12	Enrichment Score: 0.9161883485350384
Category	Term	Count	%	PValue	Genes	List Total	Pop Hits	Pop Total	Fold Enrichment	Bonferroni	Benjamini	FDR
GOTERM_BP_FAT	GO:0009719~response to endogenous stimulus	9	4.8913	0.0635388	ACR, THRA, PGF, SOCS1, DRD4, RBM4, GHRL, RBM14, USF1, ABCC5	143	405	13528	2.10225	1	0.928483	65.8525
GOTERM_BP_FAT	GO:0009725~response to hormone stimulus	8	4.34783	0.0919094	ACR, THRA, PGF, SOCS1, RBM4, GHRL, RBM14, USF1, ABCC5	143	367	13528	2.06216	1	0.934127	79.3615
GOTERM_BP_FAT	GO:0032870~cellular response to hormone stimulus	4	2.17391	0.164041	THRA, PGF, GHRL, USF1	143	133	13528	2.84515	1	0.96311	94.6745
GOTERM_BP_FAT	GO:0010033~response to organic substance	11	5.97826	0.225889	ACR, THRA, PGF, LY6G5B, KLF10, SOCS1, DRD4, RBM4, GHRL, RBM14, USF1, ABCC5	143	721	13528	1.44329	1	0.966462	98.4865
Annotation Cluster 13	Enrichment Score: 0.770578804337849
Category	Term	Count	%	PValue	Genes	List Total	Pop Hits	Pop Total	Fold Enrichment	Bonferroni	Benjamini	FDR
SP_PIR_KEYWORDS	differentiation	8	4.34783	0.147119	HHEX, SEMA4F, PGF, GADD45G, DCX, ZIC1, SCRIB, SEMA4A	183	460	19235	1.82799	1	0.859889	87.2978
SP_PIR_KEYWORDS	neurogenesis	4	2.17391	0.162291	SEMA4F, DCX, ZIC1, SEMA4A	183	146	19235	2.87971	1	0.875425	89.9352
SP_PIR_KEYWORDS	developmental protein	11	5.97826	0.204315	SHOX2, HHEX, HEY1, SEMA4F, PGF, GADD45G, DCX, ZIC1, MAB21L1, SCRIB, SEMA4A	183	779	19235	1.48421	1	0.904839	94.8361
Annotation Cluster 14	Enrichment Score: 0.7656046911875397
Category	Term	Count	%	PValue	Genes	List Total	Pop Hits	Pop Total	Fold Enrichment	Bonferroni	Benjamini	FDR
GOTERM_BP_FAT	GO:0010551~regulation of specific transcription from RNA polymerase II promoter	4	2.17391	0.0762501	HHEX, THRA, HEY1, USF1	143	94	13528	4.02559	1	0.941717	72.6969
GOTERM_BP_FAT	GO:0031328~positive regulation of cellular biosynthetic process	12	6.52174	0.105807	ICAM1, GLIS3, THRA, TP53BP1, RBM4, ARNTL, GLI2, USF1, AZU1, HHEX, FOXF2, UBC, RBM14	143	685	13528	1.65725	1	0.948482	83.9656
GOTERM_BP_FAT	GO:0009891~positive regulation of biosynthetic process	12	6.52174	0.113916	ICAM1, GLIS3, THRA, TP53BP1, RBM4, ARNTL, GLI2, USF1, AZU1, HHEX, FOXF2, UBC, RBM14	143	695	13528	1.63341	1	0.954227	86.1868
GOTERM_BP_FAT	GO:0045893~positive regulation of transcription, DNA-dependent	9	4.8913	0.129207	GLIS3, HHEX, THRA, TP53BP1, FOXF2, RBM4, ARNTL, GLI2, RBM14, USF1	143	477	13528	1.78493	1	0.962219	89.6113
GOTERM_BP_FAT	GO:0051254~positive regulation of RNA metabolic process	9	4.8913	0.133629	GLIS3, HHEX, THRA, TP53BP1, FOXF2, RBM4, ARNTL, GLI2, RBM14, USF1	143	481	13528	1.77009	1	0.964453	90.4419
GOTERM_BP_FAT	GO:0045941~positive regulation of transcription	10	5.43478	0.139018	GLIS3, HHEX, THRA, TP53BP1, FOXF2, RBM4, UBC, ARNTL, GLI2, RBM14, USF1	143	564	13528	1.67733	1	0.967354	91.3699
GOTERM_BP_FAT	GO:0051173~positive regulation of nitrogen compound metabolic process	11	5.97826	0.139688	ICAM1, GLIS3, HHEX, THRA, TP53BP1, FOXF2, RBM4, UBC, ARNTL, GLI2, RBM14, USF1	143	644	13528	1.61586	1	0.966004	91.4792
GOTERM_BP_FAT	GO:0006357~regulation of transcription from RNA polymerase II promoter	12	6.52174	0.142202	GLIS3, THRA, KLF10, RBM4, ARNTL, GLI2, USF1, HHEX, HEY1, DBP, TEF, RBM14, TCF25	143	727	13528	1.56151	1	0.96239	91.8776
GOTERM_BP_FAT	GO:0010557~positive regulation of macromolecule biosynthetic process	11	5.97826	0.14974	AZU1, GLIS3, HHEX, THRA, TP53BP1, FOXF2, RBM4, UBC, ARNTL, GLI2, RBM14, USF1	143	654	13528	1.59116	1	0.959659	92.9703
GOTERM_BP_FAT	GO:0010628~positive regulation of gene expression	10	5.43478	0.157517	GLIS3, HHEX, THRA, TP53BP1, FOXF2, RBM4, UBC, ARNTL, GLI2, RBM14, USF1	143	581	13528	1.62825	1	0.964646	93.9519
GOTERM_BP_FAT	GO:0032583~regulation of gene-specific transcription	4	2.17391	0.166593	HHEX, THRA, HEY1, USF1	143	134	13528	2.82392	1	0.963489	94.9344
GOTERM_BP_FAT	GO:0010604~positive regulation of macromolecule metabolic process	13	7.06522	0.189041	GLIS3, THRA, TP53BP1, RBM4, ARNTL, GLI2, USF1, SCRIB, AZU1, HHEX, FOXF2, UBC, FBXO4, RBM14	143	857	13528	1.43503	1	0.966237	96.7601
GOTERM_BP_FAT	GO:0045944~positive regulation of transcription from RNA polymerase II promoter	7	3.80435	0.195296	GLIS3, HHEX, THRA, RBM4, ARNTL, GLI2, RBM14, USF1	143	371	13528	1.78493	1	0.964922	97.1457
GOTERM_BP_FAT	GO:0045935~positive regulation of nucleobase, nucleoside, nucleotide and nucleic acid metabolic process	10	5.43478	0.209259	GLIS3, HHEX, THRA, TP53BP1, FOXF2, RBM4, UBC, ARNTL, GLI2, RBM14, USF1	143	624	13528	1.51605	1	0.96483	97.8567
GOTERM_CC_FAT	GO:0005667~transcription factor complex	4	2.17391	0.26174	FOXF2, RBM4, ARNTL, RBM14, USF1	109	210	12782	2.23364	1	0.993703	97.5053
GOTERM_MF_FAT	GO:0016563~transcription activator activity	6	3.26087	0.442189	THRA, TP53BP1, FOXF2, RBM4, GLI2, RBM14, USF1	139	410	12983	1.36687	1	0.998773	99.9638
SP_PIR_KEYWORDS	DNA binding	4	2.17391	0.627087	HHEX, THRA, GLI2, USF1	183	340	19235	1.23658	1	0.992349	99.9997
Annotation Cluster 15	Enrichment Score: 0.7598686774769322
Category	Term	Count	%	PValue	Genes	List Total	Pop Hits	Pop Total	Fold Enrichment	Bonferroni	Benjamini	FDR
GOTERM_BP_FAT	GO:0035270~endocrine system development	3	1.63043	0.16351	HHEX, LY6E, GLI2	143	69	13528	4.1131	1	0.964366	94.6189
GOTERM_BP_FAT	GO:0048732~gland development	4	2.17391	0.169157	HHEX, LY6E, GLI2, SCRIB	143	135	13528	2.803	1	0.96057	95.1835
GOTERM_BP_FAT	GO:0007507~heart development	5	2.71739	0.189915	SHOX2, HHEX, LY6E, GLI2, TCF25	143	215	13528	2.20003	1	0.965431	96.8167
Annotation Cluster 16	Enrichment Score: 0.755232837991263
Category	Term	Count	%	PValue	Genes	List Total	Pop Hits	Pop Total	Fold Enrichment	Bonferroni	Benjamini	FDR
SP_PIR_KEYWORDS	LIM domain	3	1.63043	0.145307	LIMS1, CRIP3, PDLIM4	183	71	19235	4.44124	1	0.870123	86.9434
INTERPRO	IPR001781:Zinc finger, LIM-type	3	1.63043	0.170893	LIMS1, CRIP3, PDLIM4	171	73	16659	4.0036	1	0.98026	92.5086
SMART	SM00132:LIM	3	1.63043	0.21842	LIMS1, CRIP3, PDLIM4	110	73	9079	3.39191	1	0.917008	93.5456
Annotation Cluster 17	Enrichment Score: 0.7400694564638844
Category	Term	Count	%	PValue	Genes	List Total	Pop Hits	Pop Total	Fold Enrichment	Bonferroni	Benjamini	FDR
UP_SEQ_FEATURE	repeat:LRR 16	3	1.63043	0.068394	LRIG3, LGR5, SCRIB	183	45	19113	6.96284	1	0.95726	65.0663
UP_SEQ_FEATURE	repeat:LRR 1	7	3.80435	0.0842663	SNRPA1, CEP78, CCDC136, LRIG3, LGR5, TSKU, SCRIB	183	318	19113	2.29905	1	0.967537	72.9321
UP_SEQ_FEATURE	repeat:LRR 15	3	1.63043	0.0849299	LRIG3, LGR5, SCRIB	183	51	19113	6.14368	1	0.961326	73.2219
UP_SEQ_FEATURE	repeat:LRR 2	7	3.80435	0.0855939	SNRPA1, CEP78, CCDC136, LRIG3, LGR5, TSKU, SCRIB	183	319	19113	2.29184	1	0.954816	73.5089
SP_PIR_KEYWORDS	leucine-rich repeat	7	3.80435	0.0861278	SNRPA1, CEP78, CCDC136, LRIG3, LGR5, TSKU, SCRIB	183	322	19235	2.28498	1	0.867657	68.895
UP_SEQ_FEATURE	repeat:LRR 14	3	1.63043	0.111667	LRIG3, LGR5, SCRIB	183	60	19113	5.22213	1	0.959535	82.7576
UP_SEQ_FEATURE	repeat:LRR 9	4	2.17391	0.138191	LRIG3, LGR5, TSKU, SCRIB	183	135	19113	3.0946	1	0.971663	89.0058
INTERPRO	IPR003591:Leucine-rich repeat, typical subtype	4	2.17391	0.150018	LRIG3, LGR5, TSKU, SCRIB	171	131	16659	2.97469	1	0.9728	89.4344
UP_SEQ_FEATURE	repeat:LRR 3	6	3.26087	0.156829	SNRPA1, CEP78, LRIG3, LGR5, TSKU, SCRIB	183	299	19113	2.09584	1	0.980476	92.0531
UP_SEQ_FEATURE	repeat:LRR 13	3	1.63043	0.163412	LRIG3, LGR5, SCRIB	183	76	19113	4.12274	1	0.981125	92.9261
UP_SEQ_FEATURE	repeat:LRR 8	4	2.17391	0.169414	LRIG3, LGR5, TSKU, SCRIB	183	149	19113	2.80383	1	0.981458	93.6432
SMART	SM00369:LRR_TYP	4	2.17391	0.208125	LRIG3, LGR5, TSKU, SCRIB	110	131	9079	2.52019	1	0.927105	92.5347
UP_SEQ_FEATURE	repeat:LRR 12	3	1.63043	0.214934	LRIG3, LGR5, SCRIB	183	91	19113	3.44316	1	0.984819	97.2467
UP_SEQ_FEATURE	repeat:LRR 7	4	2.17391	0.23747	LRIG3, LGR5, TSKU, SCRIB	183	177	19113	2.36029	1	0.988261	98.2132
UP_SEQ_FEATURE	repeat:LRR 11	3	1.63043	0.253583	LRIG3, LGR5, SCRIB	183	102	19113	3.07184	1	0.989488	98.6987
INTERPRO	IPR000372:Leucine-rich repeat, cysteine-rich flanking region, N-terminal	3	1.63043	0.268032	LRIG3, LGR5, TSKU	171	99	16659	2.95215	1	0.996308	98.6627
UP_SEQ_FEATURE	repeat:LRR 10	3	1.63043	0.306449	LRIG3, LGR5, SCRIB	183	117	19113	2.67802	1	0.993693	99.5627
UP_SEQ_FEATURE	repeat:LRR 6	4	2.17391	0.323216	LRIG3, LGR5, TSKU, SCRIB	183	210	19113	1.98938	1	0.993699	99.6959
SMART	SM00013:LRRNT	3	1.63043	0.333997	LRIG3, LGR5, TSKU	110	99	9079	2.5011	1	0.967322	98.911
INTERPRO	IPR001611:Leucine-rich repeat	4	2.17391	0.370761	LRIG3, LGR5, TSKU, SCRIB	171	213	16659	1.8295	1	0.999309	99.8348
UP_SEQ_FEATURE	repeat:LRR 5	4	2.17391	0.377538	LRIG3, LGR5, TSKU, SCRIB	183	231	19113	1.80853	1	0.996945	99.9122
UP_SEQ_FEATURE	repeat:LRR 4	4	2.17391	0.431274	LRIG3, LGR5, TSKU, SCRIB	183	252	19113	1.65782	1	0.998326	99.977
Annotation Cluster 18	Enrichment Score: 0.7228270101846989
Category	Term	Count	%	PValue	Genes	List Total	Pop Hits	Pop Total	Fold Enrichment	Bonferroni	Benjamini	FDR
GOTERM_BP_FAT	GO:0048167~regulation of synaptic plasticity	3	1.63043	0.145183	NCDN, UBC, EPHB2	143	64	13528	4.43444	1	0.96318	92.3276
GOTERM_BP_FAT	GO:0050804~regulation of synaptic transmission	4	2.17391	0.17173	NCDN, DRD4, UBC, EPHB2	143	136	13528	2.78239	1	0.961019	95.422
GOTERM_BP_FAT	GO:0051969~regulation of transmission of nerve impulse	4	2.17391	0.200158	NCDN, DRD4, UBC, EPHB2	143	147	13528	2.57419	1	0.96545	97.4152
GOTERM_BP_FAT	GO:0031644~regulation of neurological system process	4	2.17391	0.216702	NCDN, DRD4, UBC, EPHB2	143	153	13528	2.47324	1	0.965734	98.1641
GOTERM_BP_FAT	GO:0044057~regulation of system process	6	3.26087	0.224835	THRA, NCDN, DRD4, UBC, GHRL, EPHB2	143	309	13528	1.83692	1	0.966997	98.4524
Annotation Cluster 19	Enrichment Score: 0.6472983254438832
Category	Term	Count	%	PValue	Genes	List Total	Pop Hits	Pop Total	Fold Enrichment	Bonferroni	Benjamini	FDR
GOTERM_BP_FAT	GO:0060249~anatomical structure homeostasis	4	2.17391	0.100469	MUC3A, NCDN, FBXO4, BBS10	143	106	13528	3.56986	1	0.943033	82.325
GOTERM_BP_FAT	GO:0001894~tissue homeostasis	3	1.63043	0.141572	MUC3A, NCDN, BBS10	143	63	13528	4.50483	1	0.963787	91.7796
GOTERM_BP_FAT	GO:0048871~multicellular organismal homeostasis	3	1.63043	0.224323	MUC3A, NCDN, BBS10	143	85	13528	3.33887	1	0.968959	98.4356
GOTERM_BP_FAT	GO:0042592~homeostatic process	7	3.80435	0.807091	MUC3A, NCDN, DRD4, GHRL, FBXO4, BBS10, USF1	143	751	13528	0.881771	1	0.999959	100
Annotation Cluster 20	Enrichment Score: 0.6287542460630452
Category	Term	Count	%	PValue	Genes	List Total	Pop Hits	Pop Total	Fold Enrichment	Bonferroni	Benjamini	FDR
UP_SEQ_FEATURE	zinc finger region:CCHC-type	3	1.63043	0.0234339	RBM4B, RBM4, CPSF4, RBM14	183	25	19113	12.5331	1	0.947902	29.6736
INTERPRO	IPR001878:Zinc finger, CCHC-type	3	1.63043	0.0830662	RBM4B, RBM4, CPSF4, RBM14	171	47	16659	6.21837	1	0.973553	69.8549
SP_PIR_KEYWORDS	mrna processing	6	3.26087	0.101332	RBM4B, SNRPA1, RBM4, SNRPB, CPSF4, RBM14, GEMIN5	183	260	19235	2.4256	1	0.868662	74.976
SMART	SM00343:ZnF_C2HC	3	1.63043	0.109054	RBM4B, RBM4, CPSF4, RBM14	110	47	9079	5.26828	0.999991	0.902949	72.3088
SP_PIR_KEYWORDS	mrna splicing	5	2.71739	0.137191	RBM4B, SNRPA1, RBM4, SNRPB, RBM14, GEMIN5	183	209	19235	2.51458	1	0.882813	85.2412
SP_PIR_KEYWORDS	rna-binding	9	4.8913	0.141104	RBM4B, SNRPA1, RBM44, RBM4, SNRPB, ZNF74, CPSF4, RBM14, SRBD1, GEMIN5	183	540	19235	1.75182	1	0.875972	86.0858
GOTERM_BP_FAT	GO:0006397~mRNA processing	6	3.26087	0.248094	RBM4B, SNRPA1, RBM4, SNRPB, CPSF4, RBM14, GEMIN5	143	321	13528	1.76825	1	0.970802	99.06
GOTERM_CC_FAT	GO:0005681~spliceosome	3	1.63043	0.306954	SNRPA1, SNRPB, GEMIN5	109	132	12782	2.66514	1	0.978225	98.8435
SP_PIR_KEYWORDS	Spliceosome	3	1.63043	0.314297	SNRPA1, SNRPB, GEMIN5	183	120	19235	2.62773	1	0.95979	99.2496
GOTERM_BP_FAT	GO:0016071~mRNA metabolic process	6	3.26087	0.347993	RBM4B, SNRPA1, RBM4, SNRPB, CPSF4, RBM14, GEMIN5	143	370	13528	1.53408	1	0.985936	99.9088
GOTERM_BP_FAT	GO:0008380~RNA splicing	5	2.71739	0.348425	RBM4B, SNRPA1, RBM4, SNRPB, RBM14, GEMIN5	143	284	13528	1.66552	1	0.985576	99.9098
GOTERM_MF_FAT	GO:0003723~RNA binding	10	5.43478	0.354376	RBM4B, SNRPA1, THRA, RBM44, RBM4, SNRPB, ZNF74, CPSF4, RBM14, SRBD1, GEMIN5	139	718	12983	1.30088	1	0.998226	99.7367
GOTERM_BP_FAT	GO:0000375~RNA splicing, via transesterification reactions	3	1.63043	0.478163	SNRPA1, SNRPB, GEMIN5	143	153	13528	1.85493	1	0.995125	99.9976
GOTERM_BP_FAT	GO:0000377~RNA splicing, via transesterification reactions with bulged adenosine as nucleophile	3	1.63043	0.478163	SNRPA1, SNRPB, GEMIN5	143	153	13528	1.85493	1	0.995125	99.9976
GOTERM_BP_FAT	GO:0000398~nuclear mRNA splicing, via spliceosome	3	1.63043	0.478163	SNRPA1, SNRPB, GEMIN5	143	153	13528	1.85493	1	0.995125	99.9976
GOTERM_CC_FAT	GO:0030529~ribonucleoprotein complex	5	2.71739	0.637949	SNRPA1, RBM4, UBC, SNRPB, RBM14, GEMIN5	109	515	12782	1.13851	1	0.992153	99.9996
GOTERM_BP_FAT	GO:0006396~RNA processing	6	3.26087	0.685442	RBM4B, SNRPA1, RBM4, SNRPB, CPSF4, RBM14, GEMIN5	143	547	13528	1.03768	1	0.999514	100
Annotation Cluster 21	Enrichment Score: 0.61802056848774
Category	Term	Count	%	PValue	Genes	List Total	Pop Hits	Pop Total	Fold Enrichment	Bonferroni	Benjamini	FDR
INTERPRO	IPR013761:Sterile alpha motif-type	3	1.63043	0.185513	SASH1, SCML1, EPHB2	171	77	16659	3.79563	1	0.982949	94.1423
INTERPRO	IPR001660:Sterile alpha motif SAM	3	1.63043	0.245337	SASH1, SCML1, EPHB2	171	93	16659	3.14261	1	0.995038	97.9602
SMART	SM00454:SAM	3	1.63043	0.307469	SASH1, SCML1, EPHB2	110	93	9079	2.66246	1	0.965728	98.3186
Annotation Cluster 22	Enrichment Score: 0.6150631047123171
Category	Term	Count	%	PValue	Genes	List Total	Pop Hits	Pop Total	Fold Enrichment	Bonferroni	Benjamini	FDR
GOTERM_BP_FAT	GO:0007127~meiosis I	3	1.63043	0.0717373	REC8, ESPL1, RAD52	143	42	13528	6.75724	1	0.940408	70.4299
GOTERM_BP_FAT	GO:0051327~M phase of meiotic cell cycle	4	2.17391	0.0840043	REC8, CYP26B1, ESPL1, RAD52	143	98	13528	3.86128	1	0.941443	76.2157
GOTERM_BP_FAT	GO:0007126~meiosis	4	2.17391	0.0840043	REC8, CYP26B1, ESPL1, RAD52	143	98	13528	3.86128	1	0.941443	76.2157
GOTERM_BP_FAT	GO:0051321~meiotic cell cycle	4	2.17391	0.0880035	REC8, CYP26B1, ESPL1, RAD52	143	100	13528	3.78406	1	0.937721	77.8595
GOTERM_BP_FAT	GO:0007059~chromosome segregation	3	1.63043	0.208899	REC8, ESPL1, AKAP8	143	81	13528	3.50376	1	0.965864	97.8407
GOTERM_BP_FAT	GO:0007049~cell cycle	11	5.97826	0.297688	HHEX, REC8, FANCI, CYP26B1, PIM1, UBC, ESPL1, AKAP8, ARHGAP8, RAD52, CDK20	143	776	13528	1.341	1	0.981775	99.6923
GOTERM_BP_FAT	GO:0022403~cell cycle phase	6	3.26087	0.439724	REC8, CYP26B1, PIM1, ESPL1, AKAP8, RAD52	143	414	13528	1.37103	1	0.994031	99.9924
GOTERM_BP_FAT	GO:0000279~M phase	5	2.71739	0.454993	REC8, CYP26B1, ESPL1, AKAP8, RAD52	143	329	13528	1.43771	1	0.994626	99.9952
GOTERM_BP_FAT	GO:0022402~cell cycle process	7	3.80435	0.54713	REC8, CYP26B1, PIM1, UBC, ESPL1, AKAP8, RAD52	143	565	13528	1.17205	1	0.997264	99.9998
GOTERM_BP_FAT	GO:0000278~mitotic cell cycle	4	2.17391	0.749947	PIM1, UBC, ESPL1, AKAP8	143	370	13528	1.02272	1	0.999855	100
GOTERM_BP_FAT	GO:0051276~chromosome organization	5	2.71739	0.754142	REC8, RBM4, FBXO4, ESPL1, AKAP8, RBM14	143	485	13528	0.975272	1	0.999852	100
Annotation Cluster 23	Enrichment Score: 0.5584313485594625
Category	Term	Count	%	PValue	Genes	List Total	Pop Hits	Pop Total	Fold Enrichment	Bonferroni	Benjamini	FDR
GOTERM_BP_FAT	GO:0035295~tube development	5	2.71739	0.200611	HHEX, PGF, GDF11, GLI2, SCRIB	143	220	13528	2.15003	1	0.96442	97.4391
GOTERM_BP_FAT	GO:0007389~pattern specification process	5	2.71739	0.30794	HHEX, CYP26B1, GDF11, GLI2, ZIC1	143	267	13528	1.77156	1	0.982877	99.7581
GOTERM_BP_FAT	GO:0003002~regionalization	4	2.17391	0.341889	HHEX, CYP26B1, GDF11, GLI2	143	197	13528	1.92084	1	0.985519	99.8938
Annotation Cluster 24	Enrichment Score: 0.5522380065942769
Category	Term	Count	%	PValue	Genes	List Total	Pop Hits	Pop Total	Fold Enrichment	Bonferroni	Benjamini	FDR
GOTERM_BP_FAT	GO:0006928~cell motion	11	5.97826	0.0280678	AZU1, ICAM1, PLXNA3, SEMA4F, UBC, ARFIP2, VNN1, DCX, GLI2, SCRIB, EPHB2	143	475	13528	2.19077	1	0.905522	37.2474
GOTERM_BP_FAT	GO:0016477~cell migration	4	2.17391	0.556591	AZU1, ICAM1, DCX, SCRIB	143	276	13528	1.37103	1	0.997415	99.9998
GOTERM_BP_FAT	GO:0051674~localization of cell	4	2.17391	0.629001	AZU1, ICAM1, DCX, SCRIB	143	307	13528	1.23259	1	0.998938	100
GOTERM_BP_FAT	GO:0048870~cell motility	4	2.17391	0.629001	AZU1, ICAM1, DCX, SCRIB	143	307	13528	1.23259	1	0.998938	100
Annotation Cluster 25	Enrichment Score: 0.526614260525105
Category	Term	Count	%	PValue	Genes	List Total	Pop Hits	Pop Total	Fold Enrichment	Bonferroni	Benjamini	FDR
GOTERM_BP_FAT	GO:0007010~cytoskeleton organization	8	4.34783	0.174775	TUBGCP3, RND3, TPPP, ARFIP2, GHRL, ESPL1, ARHGAP8, FGD5	143	436	13528	1.73581	1	0.96183	95.6898
GOTERM_BP_FAT	GO:0030036~actin cytoskeleton organization	5	2.71739	0.21368	RND3, ARFIP2, GHRL, ARHGAP8, FGD5	143	226	13528	2.09295	1	0.966327	98.0446
GOTERM_BP_FAT	GO:0030029~actin filament-based process	5	2.71739	0.247314	RND3, ARFIP2, GHRL, ARHGAP8, FGD5	143	241	13528	1.96268	1	0.971391	99.044
GOTERM_CC_FAT	GO:0042995~cell projection	5	2.71739	0.847327	NCDN, ARFIP2, GHRL, FGD5, GLI2	109	697	12782	0.84122	1	0.999202	100
Annotation Cluster 26	Enrichment Score: 0.5190217549945738
Category	Term	Count	%	PValue	Genes	List Total	Pop Hits	Pop Total	Fold Enrichment	Bonferroni	Benjamini	FDR
GOTERM_BP_FAT	GO:0045761~regulation of adenylate cyclase activity	3	1.63043	0.267076	ACR, P2RY11, DRD4	143	96	13528	2.95629	1	0.976376	99.3815
GOTERM_BP_FAT	GO:0031279~regulation of cyclase activity	3	1.63043	0.278761	ACR, P2RY11, DRD4	143	99	13528	2.86671	1	0.979118	99.5245
GOTERM_BP_FAT	GO:0051339~regulation of lyase activity	3	1.63043	0.286545	ACR, P2RY11, DRD4	143	101	13528	2.80994	1	0.980975	99.6019
GOTERM_BP_FAT	GO:0030817~regulation of cAMP biosynthetic process	3	1.63043	0.286545	ACR, P2RY11, DRD4	143	101	13528	2.80994	1	0.980975	99.6019
GOTERM_BP_FAT	GO:0030814~regulation of cAMP metabolic process	3	1.63043	0.294321	ACR, P2RY11, DRD4	143	103	13528	2.75538	1	0.982037	99.6673
GOTERM_BP_FAT	GO:0030802~regulation of cyclic nucleotide biosynthetic process	3	1.63043	0.32143	ACR, P2RY11, DRD4	143	110	13528	2.58004	1	0.984182	99.8248
GOTERM_BP_FAT	GO:0030808~regulation of nucleotide biosynthetic process	3	1.63043	0.32143	ACR, P2RY11, DRD4	143	110	13528	2.58004	1	0.984182	99.8248
GOTERM_BP_FAT	GO:0030799~regulation of cyclic nucleotide metabolic process	3	1.63043	0.332976	ACR, P2RY11, DRD4	143	113	13528	2.51154	1	0.985416	99.8677
GOTERM_BP_FAT	GO:0006140~regulation of nucleotide metabolic process	3	1.63043	0.344467	ACR, P2RY11, DRD4	143	116	13528	2.44659	1	0.985625	99.9004
Annotation Cluster 27	Enrichment Score: 0.5052180395477588
Category	Term	Count	%	PValue	Genes	List Total	Pop Hits	Pop Total	Fold Enrichment	Bonferroni	Benjamini	FDR
UP_SEQ_FEATURE	propeptide:Removed in mature form	5	2.71739	0.175311	RND3, LY6E, VNN1, MMP17, GHRL	183	229	19113	2.28041	1	0.979217	94.2812
GOTERM_CC_FAT	GO:0031225~anchored to membrane	4	2.17391	0.284665	LY6E, RAB5C, VNN1, MMP17	109	220	12782	2.13211	1	0.986479	98.3003
SP_PIR_KEYWORDS	gpi-anchor	3	1.63043	0.335099	LY6E, VNN1, MMP17	183	126	19235	2.5026	1	0.957155	99.4967
SP_PIR_KEYWORDS	lipoprotein	7	3.80435	0.569916	RND3, LY6E, RAB5C, VNN1, MMP17, GHRL, APOL4	183	642	19235	1.14605	1	0.990259	99.9982
Annotation Cluster 28	Enrichment Score: 0.5035350078548091
Category	Term	Count	%	PValue	Genes	List Total	Pop Hits	Pop Total	Fold Enrichment	Bonferroni	Benjamini	FDR
GOTERM_BP_FAT	GO:0001501~skeletal system development	6	3.26087	0.244173	SHOX2, THRA, KLF10, GDF11, GHRL, GLI2	143	319	13528	1.77934	1	0.971823	98.9765
GOTERM_BP_FAT	GO:0001503~ossification	3	1.63043	0.340643	THRA, KLF10, GLI2	143	115	13528	2.46786	1	0.98571	99.8905
GOTERM_BP_FAT	GO:0060348~bone development	3	1.63043	0.371021	THRA, KLF10, GLI2	143	123	13528	2.30735	1	0.987618	99.9494
Annotation Cluster 29	Enrichment Score: 0.49600599001147677
Category	Term	Count	%	PValue	Genes	List Total	Pop Hits	Pop Total	Fold Enrichment	Bonferroni	Benjamini	FDR
GOTERM_MF_FAT	GO:0015294~solute:cation symporter activity	3	1.63043	0.267853	SLC5A3, SLC6A9, SLC15A2	139	95	12983	2.94956	1	0.996873	98.5484
SP_PIR_KEYWORDS	Symport	3	1.63043	0.282856	SLC5A3, SLC6A9, SLC15A2	183	111	19235	2.84079	1	0.957513	98.658
GOTERM_MF_FAT	GO:0015293~symporter activity	3	1.63043	0.429063	SLC5A3, SLC6A9, SLC15A2	139	137	12983	2.04532	1	0.999005	99.9504
Annotation Cluster 30	Enrichment Score: 0.47723417069797447
Category	Term	Count	%	PValue	Genes	List Total	Pop Hits	Pop Total	Fold Enrichment	Bonferroni	Benjamini	FDR
GOTERM_BP_FAT	GO:0007267~cell-cell signaling	10	5.43478	0.179547	SCN2B, SEMA4F, PGF, KLF10, SNPH, DRD4, UBC, GHRL, PRIMA1, GLI2	143	600	13528	1.57669	1	0.963908	96.0801
GOTERM_BP_FAT	GO:0007268~synaptic transmission	6	3.26087	0.204143	SCN2B, SNPH, DRD4, UBC, GHRL, PRIMA1	143	298	13528	1.90473	1	0.965408	97.6181
GOTERM_BP_FAT	GO:0019226~transmission of nerve impulse	6	3.26087	0.306534	SCN2B, SNPH, DRD4, UBC, GHRL, PRIMA1	143	350	13528	1.62174	1	0.983074	99.75
GOTERM_BP_FAT	GO:0046903~secretion	5	2.71739	0.386631	ACR, LY6E, SNPH, DRD4, GHRL	143	300	13528	1.57669	1	0.989583	99.9665
GOTERM_BP_FAT	GO:0050877~neurological system process	9	4.8913	0.946109	SCN2B, SNPH, DRD4, UBC, GHRL, PRIMA1, BBS10, SEMA4A, EPHB2	143	1210	13528	0.703647	1	1	100
Annotation Cluster 31	Enrichment Score: 0.4756670384791729
Category	Term	Count	%	PValue	Genes	List Total	Pop Hits	Pop Total	Fold Enrichment	Bonferroni	Benjamini	FDR
GOTERM_BP_FAT	GO:0035295~tube development	5	2.71739	0.200611	HHEX, PGF, GDF11, GLI2, SCRIB	143	220	13528	2.15003	1	0.96442	97.4391
GOTERM_BP_FAT	GO:0001822~kidney development	3	1.63043	0.267076	PGF, GDF11, GLI2	143	96	13528	2.95629	1	0.976376	99.3815
GOTERM_BP_FAT	GO:0001655~urogenital system development	3	1.63043	0.32143	PGF, GDF11, GLI2	143	110	13528	2.58004	1	0.984182	99.8248
GOTERM_BP_FAT	GO:0042127~regulation of cell proliferation	8	4.34783	0.726536	HHEX, PGF, DBP, KLF10, GDF11, GHRL, GLI2, MAB21L1	143	787	13528	0.961641	1	0.999772	100
Annotation Cluster 32	Enrichment Score: 0.4693716384396243
Category	Term	Count	%	PValue	Genes	List Total	Pop Hits	Pop Total	Fold Enrichment	Bonferroni	Benjamini	FDR
GOTERM_BP_FAT	GO:0035295~tube development	5	2.71739	0.200611	HHEX, PGF, GDF11, GLI2, SCRIB	143	220	13528	2.15003	1	0.96442	97.4391
GOTERM_BP_FAT	GO:0002009~morphogenesis of an epithelium	3	1.63043	0.286545	PGF, GLI2, SCRIB	143	101	13528	2.80994	1	0.980975	99.6019
GOTERM_BP_FAT	GO:0048729~tissue morphogenesis	4	2.17391	0.293037	LY6E, PGF, GLI2, SCRIB	143	180	13528	2.10225	1	0.982289	99.6572
GOTERM_BP_FAT	GO:0035239~tube morphogenesis	3	1.63043	0.386007	PGF, GLI2, SCRIB	143	127	13528	2.23468	1	0.989818	99.9659
GOTERM_BP_FAT	GO:0060429~epithelium development	3	1.63043	0.691952	PGF, GLI2, SCRIB	143	227	13528	1.25024	1	0.999543	100
Annotation Cluster 33	Enrichment Score: 0.4303761771237102
Category	Term	Count	%	PValue	Genes	List Total	Pop Hits	Pop Total	Fold Enrichment	Bonferroni	Benjamini	FDR
GOTERM_BP_FAT	GO:0051090~regulation of transcription factor activity	3	1.63043	0.294321	ICAM1, THRA, PIM1	143	103	13528	2.75538	1	0.982037	99.6673
GOTERM_BP_FAT	GO:0051101~regulation of DNA binding	3	1.63043	0.363474	ICAM1, THRA, PIM1	143	121	13528	2.34549	1	0.987776	99.9385
GOTERM_BP_FAT	GO:0051098~regulation of binding	3	1.63043	0.478163	ICAM1, THRA, PIM1	143	153	13528	1.85493	1	0.995125	99.9976
Annotation Cluster 34	Enrichment Score: 0.4296701585353183
Category	Term	Count	%	PValue	Genes	List Total	Pop Hits	Pop Total	Fold Enrichment	Bonferroni	Benjamini	FDR
INTERPRO	IPR017973:Cytochrome P450, C-terminal region	3	1.63043	0.111642	CYP4Z1, CYP26B1, CYP2E1	171	56	16659	5.21898	1	0.958738	80.5426
INTERPRO	IPR001128:Cytochrome P450	3	1.63043	0.128468	CYP4Z1, CYP26B1, CYP2E1	171	61	16659	4.7912	1	0.968441	85.0636
INTERPRO	IPR017972:Cytochrome P450, conserved site	3	1.63043	0.131902	CYP4Z1, CYP26B1, CYP2E1	171	62	16659	4.71392	1	0.964312	85.8571
GOTERM_MF_FAT	GO:0046906~tetrapyrrole binding	4	2.17391	0.158007	MMACHC, CYP4Z1, CYP26B1, CYP2E1	139	129	12983	2.89621	1	0.987789	90.3166
SP_PIR_KEYWORDS	Monooxygenase	3	1.63043	0.168486	CYP4Z1, CYP26B1, CYP2E1	183	78	19235	4.04266	1	0.874006	90.8588
COG_ONTOLOGY	Secondary metabolites biosynthesis, transport, and catabolism	3	1.63043	0.239002	CYP4Z1, CYP26B1, CYP2E1	29	65	1950	3.10345	0.934861	0.744778	80.6025
UP_SEQ_FEATURE	metal ion-binding site:Iron (heme axial ligand)	3	1.63043	0.239487	CYP4Z1, CYP26B1, CYP2E1	183	98	19113	3.19722	1	0.987389	98.2821
SP_PIR_KEYWORDS	microsome	3	1.63043	0.265326	CYP4Z1, CYP26B1, CYP2E1	183	106	19235	2.97479	1	0.952465	98.1645
SP_PIR_KEYWORDS	heme	3	1.63043	0.317775	CYP4Z1, CYP26B1, CYP2E1	183	121	19235	2.60602	1	0.957079	99.2975
GOTERM_MF_FAT	GO:0020037~heme binding	3	1.63043	0.369262	CYP4Z1, CYP26B1, CYP2E1	139	121	12983	2.31577	1	0.998329	99.8082
GOTERM_CC_FAT	GO:0005792~microsome	3	1.63043	0.598347	CYP4Z1, CYP26B1, CYP2E1	109	237	12782	1.48438	1	0.992656	99.9985
GOTERM_CC_FAT	GO:0042598~vesicular fraction	3	1.63043	0.614278	CYP4Z1, CYP26B1, CYP2E1	109	244	12782	1.4418	1	0.991941	99.9991
SP_PIR_KEYWORDS	oxidoreductase	6	3.26087	0.617576	PYROXD2, CYP4Z1, CYP26B1, ADH1C, LOXL4, CYP2E1	183	562	19235	1.12216	1	0.992135	99.9996
GOTERM_MF_FAT	GO:0009055~electron carrier activity	3	1.63043	0.684506	CYP4Z1, CYP26B1, CYP2E1	139	221	12983	1.26791	1	0.998951	100
SP_PIR_KEYWORDS	iron	3	1.63043	0.754488	CYP4Z1, CYP26B1, CYP2E1	183	285	19235	1.10641	1	0.996284	100
GOTERM_BP_FAT	GO:0055114~oxidation reduction	6	3.26087	0.80678	PYROXD2, CYP4Z1, CYP26B1, ADH1C, LOXL4, CYP2E1	143	639	13528	0.888276	1	0.99996	100
GOTERM_MF_FAT	GO:0005506~iron ion binding	3	1.63043	0.84304	CYP4Z1, CYP26B1, CYP2E1	139	308	12983	0.909768	1	0.999952	100
GOTERM_CC_FAT	GO:0005783~endoplasmic reticulum	5	2.71739	0.966304	SEMA4F, CYP4Z1, CYP26B1, CYP2E1, GPRC5A	109	960	12782	0.610761	1	0.99999	100
SP_PIR_KEYWORDS	endoplasmic reticulum	3	1.63043	0.991925	CYP4Z1, CYP26B1, CYP2E1	183	713	19235	0.442255	1	0.999999	100
Annotation Cluster 35	Enrichment Score: 0.4241694139241574
Category	Term	Count	%	PValue	Genes	List Total	Pop Hits	Pop Total	Fold Enrichment	Bonferroni	Benjamini	FDR
GOTERM_CC_FAT	GO:0005624~membrane fraction	10	5.43478	0.244098	SLC6A9, SEMA4F, SLC15A2, SNPH, CYP4Z1, CYP26B1, TSPAN13, CYP2E1, GLI2, ABCC5	109	809	12782	1.44952	1	0.994443	96.6753
GOTERM_CC_FAT	GO:0005626~insoluble fraction	10	5.43478	0.277823	SLC6A9, SEMA4F, SLC15A2, SNPH, CYP4Z1, CYP26B1, TSPAN13, CYP2E1, GLI2, ABCC5	109	839	12782	1.39769	1	0.992856	98.0916
GOTERM_CC_FAT	GO:0000267~cell fraction	12	6.52174	0.306815	SLC6A9, STAC, SEMA4F, SLC15A2, TPPP, SNPH, CYP4Z1, CYP26B1, TSPAN13, CYP2E1, GLI2, ABCC5	109	1083	12782	1.29935	1	0.983091	98.8406
GOTERM_CC_FAT	GO:0005783~endoplasmic reticulum	5	2.71739	0.966304	SEMA4F, CYP4Z1, CYP26B1, CYP2E1, GPRC5A	109	960	12782	0.610761	1	0.99999	100
Annotation Cluster 36	Enrichment Score: 0.4219109113703776
Category	Term	Count	%	PValue	Genes	List Total	Pop Hits	Pop Total	Fold Enrichment	Bonferroni	Benjamini	FDR
GOTERM_BP_FAT	GO:0043010~camera-type eye development	3	1.63043	0.309836	GDF11, MAB21L1, EPHB2	143	107	13528	2.65238	1	0.982816	99.7688
GOTERM_BP_FAT	GO:0001654~eye development	3	1.63043	0.404521	GDF11, MAB21L1, EPHB2	143	132	13528	2.15003	1	0.991549	99.9793
GOTERM_BP_FAT	GO:0007423~sensory organ development	4	2.17391	0.432707	GDF11, ZIC1, MAB21L1, EPHB2	143	229	13528	1.65243	1	0.993773	99.9907
Annotation Cluster 37	Enrichment Score: 0.41298056317389636
Category	Term	Count	%	PValue	Genes	List Total	Pop Hits	Pop Total	Fold Enrichment	Bonferroni	Benjamini	FDR
GOTERM_BP_FAT	GO:0032870~cellular response to hormone stimulus	4	2.17391	0.164041	THRA, PGF, GHRL, USF1	143	133	13528	2.84515	1	0.96311	94.6745
GOTERM_MF_FAT	GO:0046983~protein dimerization activity	8	4.34783	0.354287	PTPRE, THRA, PGF, DBP, TEF, SDCBP2, NFIL3, USF1	139	542	12983	1.37864	1	0.998667	99.7363
GOTERM_MF_FAT	GO:0046982~protein heterodimerization activity	4	2.17391	0.380938	THRA, PGF, SDCBP2, USF1	139	208	12983	1.79621	1	0.998318	99.8512
GOTERM_MF_FAT	GO:0042803~protein homodimerization activity	5	2.71739	0.476298	PTPRE, THRA, PGF, SDCBP2, USF1	139	334	12983	1.39825	1	0.998807	99.9846
GOTERM_MF_FAT	GO:0042802~identical protein binding	6	3.26087	0.816688	PTPRE, THRA, PGF, LY6G5B, SDCBP2, USF1	139	640	12983	0.875652	1	0.999905	100
Annotation Cluster 38	Enrichment Score: 0.3813423847403357
Category	Term	Count	%	PValue	Genes	List Total	Pop Hits	Pop Total	Fold Enrichment	Bonferroni	Benjamini	FDR
INTERPRO	IPR013026:Tetratricopeptide region	3	1.63043	0.350627	FKBP4, LONRF3, TRANK1	171	121	16659	2.4154	1	0.999388	99.7446
UP_SEQ_FEATURE	repeat:TPR 3	3	1.63043	0.379078	FKBP4, LONRF3, TRANK1	183	138	19113	2.27049	1	0.996685	99.9154
UP_SEQ_FEATURE	repeat:TPR 2	3	1.63043	0.421146	FKBP4, LONRF3, TRANK1	183	151	19113	2.07502	1	0.998177	99.9701
UP_SEQ_FEATURE	repeat:TPR 1	3	1.63043	0.421146	FKBP4, LONRF3, TRANK1	183	151	19113	2.07502	1	0.998177	99.9701
SP_PIR_KEYWORDS	tpr repeat	3	1.63043	0.454487	FKBP4, LONRF3, TRANK1	183	160	19235	1.9708	1	0.976299	99.9613
INTERPRO	IPR011990:Tetratricopeptide-like helical	3	1.63043	0.480823	FKBP4, LONRF3, TRANK1	171	157	16659	1.86155	1	0.999894	99.9884
Annotation Cluster 39	Enrichment Score: 0.36076330145186475
Category	Term	Count	%	PValue	Genes	List Total	Pop Hits	Pop Total	Fold Enrichment	Bonferroni	Benjamini	FDR
GOTERM_CC_FAT	GO:0000775~chromosome, centromeric region	3	1.63043	0.281932	REC8, TP53BP1, JRKL	109	124	12782	2.83708	1	0.990039	98.2196
GOTERM_CC_FAT	GO:0005694~chromosome	6	3.26087	0.348485	REC8, FANCI, TP53BP1, SNPH, JRKL, AKAP8	109	460	12782	1.52956	1	0.961317	99.4546
GOTERM_CC_FAT	GO:0044427~chromosomal part	3	1.63043	0.842137	REC8, TP53BP1, JRKL	109	386	12782	0.911394	1	0.99923	100
Annotation Cluster 40	Enrichment Score: 0.35343095420484955
Category	Term	Count	%	PValue	Genes	List Total	Pop Hits	Pop Total	Fold Enrichment	Bonferroni	Benjamini	FDR
UP_SEQ_FEATURE	repeat:ANK 1	4	2.17391	0.377538	ANKRD13B, ABTB2, ANKDD1A, TRANK1	183	231	19113	1.80853	1	0.996945	99.9122
UP_SEQ_FEATURE	repeat:ANK 2	4	2.17391	0.384307	ANKRD13B, ABTB2, ANKDD1A, TRANK1	183	232	19113	1.80073	1	0.996658	99.9253
SP_PIR_KEYWORDS	ank repeat	4	2.17391	0.397685	ANKRD13B, ABTB2, ANKDD1A, TRANK1	183	240	19235	1.75182	1	0.969144	99.8603
INTERPRO	IPR002110:Ankyrin	4	2.17391	0.438159	ANKRD13B, ABTB2, ANKDD1A, TRANK1	171	238	16659	1.63733	1	0.999832	99.9655
UP_SEQ_FEATURE	repeat:ANK 4	3	1.63043	0.443754	ABTB2, ANKDD1A, TRANK1	183	158	19113	1.98309	1	0.998534	99.9835
UP_SEQ_FEATURE	repeat:ANK 3	3	1.63043	0.546101	ABTB2, ANKDD1A, TRANK1	183	194	19113	1.61509	1	0.999726	99.9992
SMART	SM00248:ANK	4	2.17391	0.547971	ANKRD13B, ABTB2, ANKDD1A, TRANK1	110	238	9079	1.38717	1	0.996747	99.9854
Annotation Cluster 41	Enrichment Score: 0.3327294451626813
Category	Term	Count	%	PValue	Genes	List Total	Pop Hits	Pop Total	Fold Enrichment	Bonferroni	Benjamini	FDR
GOTERM_CC_FAT	GO:0043228~non-membrane-bounded organelle	25	13.587	0.346111	ZNF275, FKBP4, CEP78, RBM4, RBM4B, TUBGCP3, FANCI, SNPH, THAP2, DCX, FGD5, POLH, TP53BP1, JRKL, ESPL1, KIF16B, REC8, TPPP, UBC, SPTBN2, AKAP8, ZFHX2, RBM14, KATNAL2, PARP2, MYH7B	109	2596	12782	1.1293	1	0.965895	99.4299
GOTERM_CC_FAT	GO:0043232~intracellular non-membrane-bounded organelle	25	13.587	0.346111	ZNF275, FKBP4, CEP78, RBM4, RBM4B, TUBGCP3, FANCI, SNPH, THAP2, DCX, FGD5, POLH, TP53BP1, JRKL, ESPL1, KIF16B, REC8, TPPP, UBC, SPTBN2, AKAP8, ZFHX2, RBM14, KATNAL2, PARP2, MYH7B	109	2596	12782	1.1293	1	0.965895	99.4299
GOTERM_CC_FAT	GO:0005856~cytoskeleton	10	5.43478	0.838265	TUBGCP3, TPPP, CEP78, SPTBN2, ESPL1, KIF16B, DCX, FGD5, KATNAL2, MYH7B	109	1381	12782	0.849139	1	0.999285	100
Annotation Cluster 42	Enrichment Score: 0.321819943957668
Category	Term	Count	%	PValue	Genes	List Total	Pop Hits	Pop Total	Fold Enrichment	Bonferroni	Benjamini	FDR
GOTERM_BP_FAT	GO:0007610~behavior	7	3.80435	0.370161	AZU1, PLXNA3, DRD4, GHRL, ZIC1, SCRIB, EPHB2	143	469	13528	1.41196	1	0.988228	99.9483
GOTERM_BP_FAT	GO:0006935~chemotaxis	3	1.63043	0.502731	AZU1, PLXNA3, SCRIB	143	160	13528	1.77378	1	0.995701	99.9989
GOTERM_BP_FAT	GO:0042330~taxis	3	1.63043	0.502731	AZU1, PLXNA3, SCRIB	143	160	13528	1.77378	1	0.995701	99.9989
GOTERM_BP_FAT	GO:0007626~locomotory behavior	4	2.17391	0.551643	AZU1, PLXNA3, DRD4, SCRIB	143	274	13528	1.38104	1	0.997286	99.9998
Annotation Cluster 43	Enrichment Score: 0.31328257039676805
Category	Term	Count	%	PValue	Genes	List Total	Pop Hits	Pop Total	Fold Enrichment	Bonferroni	Benjamini	FDR
GOTERM_CC_FAT	GO:0015630~microtubule cytoskeleton	7	3.80435	0.319208	TUBGCP3, TPPP, CEP78, ESPL1, KIF16B, DCX, KATNAL2	109	549	12782	1.4952	1	0.971768	99.069
GOTERM_CC_FAT	GO:0005813~centrosome	3	1.63043	0.567481	TUBGCP3, CEP78, ESPL1	109	224	12782	1.57053	1	0.993254	99.9963
GOTERM_CC_FAT	GO:0005815~microtubule organizing center	3	1.63043	0.634055	TUBGCP3, CEP78, ESPL1	109	253	12782	1.39051	1	0.992829	99.9995
Annotation Cluster 44	Enrichment Score: 0.3011619918165243
Category	Term	Count	%	PValue	Genes	List Total	Pop Hits	Pop Total	Fold Enrichment	Bonferroni	Benjamini	FDR
GOTERM_MF_FAT	GO:0030247~polysaccharide binding	3	1.63043	0.48919	AZU1, PGF, ENDOU	139	154	12983	1.81954	1	0.998611	99.989
GOTERM_MF_FAT	GO:0001871~pattern binding	3	1.63043	0.48919	AZU1, PGF, ENDOU	139	154	12983	1.81954	1	0.998611	99.989
GOTERM_MF_FAT	GO:0030246~carbohydrate binding	5	2.71739	0.521865	ACR, AZU1, PGF, ENDOU, CHI3L1	139	354	12983	1.31925	1	0.998694	99.9955
Annotation Cluster 45	Enrichment Score: 0.29229304336854195
Category	Term	Count	%	PValue	Genes	List Total	Pop Hits	Pop Total	Fold Enrichment	Bonferroni	Benjamini	FDR
GOTERM_BP_FAT	GO:0006915~apoptosis	8	4.34783	0.446181	DNASE1, FASTKD1, TRIM69, GADD45G, UBC, ESPL1, SCRIB, DDIT4	143	602	13528	1.25716	1	0.994423	99.9937
GOTERM_BP_FAT	GO:0012501~programmed cell death	8	4.34783	0.461633	DNASE1, FASTKD1, TRIM69, GADD45G, UBC, ESPL1, SCRIB, DDIT4	143	611	13528	1.23864	1	0.994822	99.996
GOTERM_BP_FAT	GO:0008219~cell death	9	4.8913	0.484826	DNASE1, FASTKD1, TRIM69, GADD45G, UBC, SPTBN2, ESPL1, SCRIB, DDIT4	143	719	13528	1.18416	1	0.995157	99.9981
GOTERM_BP_FAT	GO:0016265~death	9	4.8913	0.492733	DNASE1, FASTKD1, TRIM69, GADD45G, UBC, SPTBN2, ESPL1, SCRIB, DDIT4	143	724	13528	1.17598	1	0.995434	99.9985
SP_PIR_KEYWORDS	Apoptosis	4	2.17391	0.702312	DNASE1, TRIM69, GADD45G, DDIT4	183	381	19235	1.10351	1	0.995226	100
Annotation Cluster 46	Enrichment Score: 0.28782648194150245
Category	Term	Count	%	PValue	Genes	List Total	Pop Hits	Pop Total	Fold Enrichment	Bonferroni	Benjamini	FDR
GOTERM_BP_FAT	GO:0044093~positive regulation of molecular function	10	5.43478	0.163179	ACR, AZU1, ICAM1, P2RY11, GADD45G, DRD4, PIM1, UBC, GHRL, SCRIB	143	586	13528	1.61436	1	0.965768	94.5839
GOTERM_BP_FAT	GO:0043085~positive regulation of catalytic activity	9	4.8913	0.180641	ACR, AZU1, P2RY11, GADD45G, DRD4, PIM1, UBC, GHRL, SCRIB	143	520	13528	1.63733	1	0.963201	96.1648
GOTERM_BP_FAT	GO:0045860~positive regulation of protein kinase activity	5	2.71739	0.207115	AZU1, GADD45G, DRD4, PIM1, GHRL	143	223	13528	2.12111	1	0.96601	97.7596
GOTERM_BP_FAT	GO:0033674~positive regulation of kinase activity	5	2.71739	0.224749	AZU1, GADD45G, DRD4, PIM1, GHRL	143	231	13528	2.04765	1	0.968078	98.4496
GOTERM_BP_FAT	GO:0051347~positive regulation of transferase activity	5	2.71739	0.245034	AZU1, GADD45G, DRD4, PIM1, GHRL	143	240	13528	1.97086	1	0.971266	98.9954
GOTERM_BP_FAT	GO:0006916~anti-apoptosis	4	2.17391	0.367709	AZU1, UBC, VNN1, GHRL	143	206	13528	1.83692	1	0.988167	99.9449
GOTERM_BP_FAT	GO:0044092~negative regulation of molecular function	5	2.71739	0.466559	THRA, GADD45G, DRD4, PIM1, UBC	143	334	13528	1.41619	1	0.994703	99.9966
GOTERM_BP_FAT	GO:0045859~regulation of protein kinase activity	5	2.71739	0.491691	AZU1, GADD45G, DRD4, PIM1, GHRL	143	345	13528	1.37103	1	0.995507	99.9985
GOTERM_BP_FAT	GO:0043066~negative regulation of apoptosis	5	2.71739	0.511893	AZU1, PIM1, UBC, VNN1, GHRL	143	354	13528	1.33618	1	0.996157	99.9992
GOTERM_BP_FAT	GO:0043549~regulation of kinase activity	5	2.71739	0.518548	AZU1, GADD45G, DRD4, PIM1, GHRL	143	357	13528	1.32495	1	0.99643	99.9994
GOTERM_BP_FAT	GO:0043069~negative regulation of programmed cell death	5	2.71739	0.522962	AZU1, PIM1, UBC, VNN1, GHRL	143	359	13528	1.31757	1	0.996449	99.9995
GOTERM_BP_FAT	GO:0060548~negative regulation of cell death	5	2.71739	0.525161	AZU1, PIM1, UBC, VNN1, GHRL	143	360	13528	1.31391	1	0.996459	99.9995
GOTERM_BP_FAT	GO:0042325~regulation of phosphorylation	6	3.26087	0.543892	AZU1, SOCS1, GADD45G, DRD4, PIM1, GHRL	143	466	13528	1.21804	1	0.997208	99.9997
GOTERM_BP_FAT	GO:0051338~regulation of transferase activity	5	2.71739	0.551175	AZU1, GADD45G, DRD4, PIM1, GHRL	143	372	13528	1.27152	1	0.997354	99.9998
GOTERM_BP_FAT	GO:0000165~MAPKKK cascade	3	1.63043	0.578259	GADD45G, DRD4, GHRL	143	184	13528	1.54241	1	0.998014	99.9999
GOTERM_BP_FAT	GO:0051174~regulation of phosphorus metabolic process	6	3.26087	0.579725	AZU1, SOCS1, GADD45G, DRD4, PIM1, GHRL	143	485	13528	1.17033	1	0.997997	99.9999
GOTERM_BP_FAT	GO:0019220~regulation of phosphate metabolic process	6	3.26087	0.579725	AZU1, SOCS1, GADD45G, DRD4, PIM1, GHRL	143	485	13528	1.17033	1	0.997997	99.9999
GOTERM_BP_FAT	GO:0051050~positive regulation of transport	3	1.63043	0.682533	AZU1, DRD4, GHRL	143	223	13528	1.27266	1	0.999522	100
GOTERM_BP_FAT	GO:0007243~protein kinase cascade	4	2.17391	0.749947	SOCS1, GADD45G, DRD4, GHRL	143	370	13528	1.02272	1	0.999855	100
GOTERM_BP_FAT	GO:0042981~regulation of apoptosis	7	3.80435	0.855201	AZU1, KLF10, PIM1, UBC, VNN1, GHRL, SCRIB	143	804	13528	0.823644	1	0.99999	100
GOTERM_BP_FAT	GO:0043067~regulation of programmed cell death	7	3.80435	0.861542	AZU1, KLF10, PIM1, UBC, VNN1, GHRL, SCRIB	143	812	13528	0.815529	1	0.999991	100
GOTERM_BP_FAT	GO:0010941~regulation of cell death	7	3.80435	0.863861	AZU1, KLF10, PIM1, UBC, VNN1, GHRL, SCRIB	143	815	13528	0.812527	1	0.999991	100
GOTERM_BP_FAT	GO:0043065~positive regulation of apoptosis	3	1.63043	0.943227	KLF10, UBC, SCRIB	143	430	13528	0.66001	1	1	100
GOTERM_BP_FAT	GO:0043068~positive regulation of programmed cell death	3	1.63043	0.944727	KLF10, UBC, SCRIB	143	433	13528	0.655437	1	1	100
GOTERM_BP_FAT	GO:0010942~positive regulation of cell death	3	1.63043	0.945706	KLF10, UBC, SCRIB	143	435	13528	0.652423	1	1	100
GOTERM_BP_FAT	GO:0007186~G-protein coupled receptor protein signaling pathway	6	3.26087	0.993274	AZU1, P2RY11, DRD4, GHRL, LGR5, GPRC5A	143	1123	13528	0.505439	1	1	100
Annotation Cluster 47	Enrichment Score: 0.2861795644878443
Category	Term	Count	%	PValue	Genes	List Total	Pop Hits	Pop Total	Fold Enrichment	Bonferroni	Benjamini	FDR
GOTERM_BP_FAT	GO:0032318~regulation of Ras GTPase activity	3	1.63043	0.298205	FGD5, TBC1D8B, SCRIB	143	104	13528	2.72889	1	0.981301	99.696
GOTERM_BP_FAT	GO:0043087~regulation of GTPase activity	3	1.63043	0.371021	FGD5, TBC1D8B, SCRIB	143	123	13528	2.30735	1	0.987618	99.9494
GOTERM_BP_FAT	GO:0046578~regulation of Ras protein signal transduction	3	1.63043	0.650307	FGD5, TBC1D8B, SCRIB	143	210	13528	1.35145	1	0.999267	100
GOTERM_BP_FAT	GO:0051336~regulation of hydrolase activity	4	2.17391	0.69101	P2RY11, FGD5, TBC1D8B, SCRIB	143	337	13528	1.12287	1	0.999551	100
GOTERM_BP_FAT	GO:0051056~regulation of small GTPase mediated signal transduction	3	1.63043	0.745738	FGD5, TBC1D8B, SCRIB	143	252	13528	1.12621	1	0.999845	100
Annotation Cluster 48	Enrichment Score: 0.28504240609167375
Category	Term	Count	%	PValue	Genes	List Total	Pop Hits	Pop Total	Fold Enrichment	Bonferroni	Benjamini	FDR
GOTERM_BP_FAT	GO:0006468~protein amino acid phosphorylation	10	5.43478	0.266983	STK32A, PTPRE, GADD45G, DRD4, PIM1, GHRL, MASTL, CDK20, CAMKK1, EPHB2	143	667	13528	1.41831	1	0.977139	99.3802
SP_PIR_KEYWORDS	nucleotide-binding	18	9.78261	0.428997	RAB5C, PIM1, KIF16B, BBS10, CAMKK1, EPHB2, RND3, STK32A, ARL10, PANK1, MASTL, CRY1, CDK20, HCN3, KATNAL2, MYH7B, ABCC5, ATP8A1	183	1686	19235	1.12216	1	0.976265	99.9301
SP_PIR_KEYWORDS	transferase	15	8.15217	0.448636	POLH, ZDHHC11B, GBGT1, UST, PIM1, CAMKK1, N6AMT1, EPHB2, STK32A, PANK1, HS6ST3, MASTL, CDK20, PARP2, HEMK1	183	1394	19235	1.13102	1	0.976962	99.9556
UP_SEQ_FEATURE	domain:Protein kinase	6	3.26087	0.462932	STK32A, PIM1, MASTL, CDK20, CAMKK1, EPHB2	183	469	19113	1.33615	1	0.99888	99.9902
GOTERM_BP_FAT	GO:0016310~phosphorylation	10	5.43478	0.464659	STK32A, PTPRE, GADD45G, DRD4, PIM1, GHRL, MASTL, CDK20, CAMKK1, EPHB2	143	800	13528	1.18252	1	0.994721	99.9964
GOTERM_MF_FAT	GO:0004672~protein kinase activity	8	4.34783	0.46622	FASTKD1, STK32A, LY6G5B, PIM1, MASTL, CDK20, CAMKK1, EPHB2	139	606	12983	1.23304	1	0.998821	99.9801
SP_PIR_KEYWORDS	kinase	8	4.34783	0.476838	STK32A, PANK1, LY6G5B, PIM1, MASTL, CDK20, CAMKK1, EPHB2	183	688	19235	1.2222	1	0.979818	99.9775
GOTERM_MF_FAT	GO:0004674~protein serine/threonine kinase activity	6	3.26087	0.483598	STK32A, LY6G5B, PIM1, MASTL, CDK20, CAMKK1	139	430	12983	1.3033	1	0.99873	99.9873
SP_PIR_KEYWORDS	serine/threonine-protein kinase	5	2.71739	0.487574	STK32A, PIM1, MASTL, CDK20, CAMKK1	183	381	19235	1.37939	1	0.980395	99.9828
INTERPRO	IPR008271:Serine/threonine protein kinase, active site	5	2.71739	0.489473	STK32A, PIM1, MASTL, CDK20, CAMKK1	171	354	16659	1.376	1	0.999883	99.9908
GOTERM_MF_FAT	GO:0032555~purine ribonucleotide binding	21	11.413	0.489963	FASTKD1, RAB5C, FKBP4, PIM1, ARFIP2, KIF16B, BBS10, CAMKK1, EPHB2, RND3, STK32A, ARL10, PANK1, MASTL, THNSL1, CDK20, KATNAL2, HCN3, MYH7B, ABCC5, ATP8A1	139	1836	12983	1.06833	1	0.998348	99.9893
GOTERM_MF_FAT	GO:0032553~ribonucleotide binding	21	11.413	0.489963	FASTKD1, RAB5C, FKBP4, PIM1, ARFIP2, KIF16B, BBS10, CAMKK1, EPHB2, RND3, STK32A, ARL10, PANK1, MASTL, THNSL1, CDK20, KATNAL2, HCN3, MYH7B, ABCC5, ATP8A1	139	1836	12983	1.06833	1	0.998348	99.9893
INTERPRO	IPR002290:Serine/threonine protein kinase	4	2.17391	0.493744	STK32A, PIM1, CDK20, CAMKK1	171	259	16659	1.50457	1	0.999807	99.9918
INTERPRO	IPR017441:Protein kinase, ATP binding site	6	3.26087	0.497089	STK32A, PIM1, MASTL, CDK20, CAMKK1, EPHB2	171	455	16659	1.28467	1	0.999766	99.9925
INTERPRO	IPR017442:Serine/threonine protein kinase-related	5	2.71739	0.500418	STK32A, PIM1, MASTL, CDK20, CAMKK1	171	359	16659	1.35684	1	0.999719	99.9932
GOTERM_MF_FAT	GO:0000166~nucleotide binding	25	13.587	0.523071	FASTKD1, RAB5C, FKBP4, RBM4, CAMKK1, EPHB2, RBM4B, STK32A, ARL10, MASTL, CRY1, HCN3, RBM44, PIM1, ARFIP2, KIF16B, BBS10, RND3, PANK1, THNSL1, RBM14, CDK20, KATNAL2, MYH7B, ABCC5, ATP8A1	139	2245	12983	1.04012	1	0.998479	99.9957
GOTERM_MF_FAT	GO:0032559~adenyl ribonucleotide binding	17	9.23913	0.530573	FASTKD1, FKBP4, PIM1, KIF16B, BBS10, CAMKK1, EPHB2, STK32A, PANK1, MASTL, THNSL1, CDK20, HCN3, KATNAL2, MYH7B, ABCC5, ATP8A1	139	1497	12983	1.06069	1	0.998156	99.9965
INTERPRO	IPR000719:Protein kinase, core	6	3.26087	0.537166	STK32A, PIM1, MASTL, CDK20, CAMKK1, EPHB2	171	476	16659	1.228	1	0.999805	99.9976
UP_SEQ_FEATURE	nucleotide phosphate-binding region:ATP	10	5.43478	0.569887	STK32A, PIM1, KIF16B, MASTL, CDK20, KATNAL2, MYH7B, CAMKK1, EPHB2, ATP8A1	183	962	19113	1.08568	1	0.999792	99.9996
GOTERM_MF_FAT	GO:0017076~purine nucleotide binding	21	11.413	0.574171	FASTKD1, RAB5C, FKBP4, PIM1, ARFIP2, KIF16B, BBS10, CAMKK1, EPHB2, RND3, STK32A, ARL10, PANK1, MASTL, THNSL1, CDK20, KATNAL2, HCN3, MYH7B, ABCC5, ATP8A1	139	1918	12983	1.02266	1	0.997639	99.9991
GOTERM_BP_FAT	GO:0006796~phosphate metabolic process	11	5.97826	0.574794	STYXL1, STK32A, PTPRE, GADD45G, DRD4, PIM1, GHRL, MASTL, CDK20, CAMKK1, EPHB2	143	973	13528	1.06949	1	0.997964	99.9999
GOTERM_BP_FAT	GO:0006793~phosphorus metabolic process	11	5.97826	0.574794	STYXL1, STK32A, PTPRE, GADD45G, DRD4, PIM1, GHRL, MASTL, CDK20, CAMKK1, EPHB2	143	973	13528	1.06949	1	0.997964	99.9999
UP_SEQ_FEATURE	binding site:ATP	6	3.26087	0.591073	STK32A, PIM1, MASTL, CDK20, CAMKK1, EPHB2	183	542	19113	1.15619	1	0.999856	99.9998
UP_SEQ_FEATURE	active site:Proton acceptor	7	3.80435	0.600313	STK32A, UNG, PIM1, MASTL, CDK20, CAMKK1, EPHB2	183	658	19113	1.11109	1	0.999867	99.9999
SMART	SM00220:S_TKc	4	2.17391	0.605781	STK32A, PIM1, CDK20, CAMKK1	110	259	9079	1.27469	1	0.998103	99.9968
SP_PIR_KEYWORDS	atp-binding	13	7.06522	0.606076	STK32A, PANK1, PIM1, MASTL, KIF16B, CDK20, KATNAL2, BBS10, ABCC5, MYH7B, CAMKK1, ATP8A1, EPHB2	183	1326	19235	1.03048	1	0.991719	99.9994
GOTERM_MF_FAT	GO:0005524~ATP binding	16	8.69565	0.61489	FASTKD1, FKBP4, PIM1, KIF16B, BBS10, CAMKK1, EPHB2, STK32A, PANK1, THNSL1, MASTL, CDK20, KATNAL2, MYH7B, ABCC5, ATP8A1	139	1477	12983	1.01181	1	0.998262	99.9998
GOTERM_MF_FAT	GO:0030554~adenyl nucleotide binding	17	9.23913	0.61836	FASTKD1, FKBP4, PIM1, KIF16B, BBS10, CAMKK1, EPHB2, STK32A, PANK1, MASTL, THNSL1, CDK20, HCN3, KATNAL2, MYH7B, ABCC5, ATP8A1	139	1577	12983	1.00688	1	0.998145	99.9998
GOTERM_MF_FAT	GO:0001883~purine nucleoside binding	17	9.23913	0.643277	FASTKD1, FKBP4, PIM1, KIF16B, BBS10, CAMKK1, EPHB2, STK32A, PANK1, MASTL, THNSL1, CDK20, HCN3, KATNAL2, MYH7B, ABCC5, ATP8A1	139	1601	12983	0.991786	1	0.998461	99.9999
GOTERM_MF_FAT	GO:0001882~nucleoside binding	17	9.23913	0.654434	FASTKD1, FKBP4, PIM1, KIF16B, BBS10, CAMKK1, EPHB2, STK32A, PANK1, MASTL, THNSL1, CDK20, HCN3, KATNAL2, MYH7B, ABCC5, ATP8A1	139	1612	12983	0.985018	1	0.998573	99.9999
Annotation Cluster 49	Enrichment Score: 0.26622168723392436
Category	Term	Count	%	PValue	Genes	List Total	Pop Hits	Pop Total	Fold Enrichment	Bonferroni	Benjamini	FDR
GOTERM_BP_FAT	GO:0001501~skeletal system development	6	3.26087	0.244173	SHOX2, THRA, KLF10, GDF11, GHRL, GLI2	143	319	13528	1.77934	1	0.971823	98.9765
GOTERM_BP_FAT	GO:0042127~regulation of cell proliferation	8	4.34783	0.726536	HHEX, PGF, DBP, KLF10, GDF11, GHRL, GLI2, MAB21L1	143	787	13528	0.961641	1	0.999772	100
GOTERM_BP_FAT	GO:0008285~negative regulation of cell proliferation	3	1.63043	0.89615	KLF10, GDF11, GHRL	143	361	13528	0.786161	1	0.999997	100
Annotation Cluster 50	Enrichment Score: 0.26480106396641173
Category	Term	Count	%	PValue	Genes	List Total	Pop Hits	Pop Total	Fold Enrichment	Bonferroni	Benjamini	FDR
GOTERM_BP_FAT	GO:0006366~transcription from RNA polymerase II promoter	4	2.17391	0.446546	THRA, ELL, NFIL3, USF1	143	234	13528	1.61712	1	0.994262	99.9938
GOTERM_BP_FAT	GO:0006351~transcription, DNA-dependent	4	2.17391	0.594992	THRA, ELL, NFIL3, USF1	143	292	13528	1.29591	1	0.998354	100
GOTERM_BP_FAT	GO:0032774~RNA biosynthetic process	4	2.17391	0.604254	THRA, ELL, NFIL3, USF1	143	296	13528	1.2784	1	0.998502	100
Annotation Cluster 51	Enrichment Score: 0.2575581841411564
Category	Term	Count	%	PValue	Genes	List Total	Pop Hits	Pop Total	Fold Enrichment	Bonferroni	Benjamini	FDR
GOTERM_CC_FAT	GO:0015630~microtubule cytoskeleton	7	3.80435	0.319208	TUBGCP3, TPPP, CEP78, ESPL1, KIF16B, DCX, KATNAL2	109	549	12782	1.4952	1	0.971768	99.069
GOTERM_CC_FAT	GO:0005874~microtubule	4	2.17391	0.409202	TUBGCP3, TPPP, KIF16B, KATNAL2	109	274	12782	1.71191	1	0.97432	99.834
GOTERM_BP_FAT	GO:0000226~microtubule cytoskeleton organization	3	1.63043	0.456652	TUBGCP3, TPPP, ESPL1	143	147	13528	1.93064	1	0.994584	99.9954
GOTERM_BP_FAT	GO:0007017~microtubule-based process	4	2.17391	0.497831	TUBGCP3, TPPP, ESPL1, KIF16B	143	253	13528	1.49567	1	0.995646	99.9987
GOTERM_CC_FAT	GO:0044430~cytoskeletal part	9	4.8913	0.559368	TUBGCP3, TPPP, CEP78, SPTBN2, ESPL1, KIF16B, DCX, KATNAL2, MYH7B	109	952	12782	1.10861	1	0.993712	99.9953
GOTERM_MF_FAT	GO:0008092~cytoskeletal protein binding	6	3.26087	0.625313	TUBGCP3, DNASE1, TPPP, SPTBN2, DCX, MYH7B	139	504	12983	1.11194	1	0.998139	99.9998
SP_PIR_KEYWORDS	microtubule	3	1.63043	0.645068	TUBGCP3, KIF16B, KATNAL2	183	231	19235	1.36506	1	0.993373	99.9999
GOTERM_CC_FAT	GO:0005856~cytoskeleton	10	5.43478	0.838265	TUBGCP3, TPPP, CEP78, SPTBN2, ESPL1, KIF16B, DCX, FGD5, KATNAL2, MYH7B	109	1381	12782	0.849139	1	0.999285	100
SP_PIR_KEYWORDS	cytoskeleton	5	2.71739	0.856085	TUBGCP3, TPPP, CEP78, SPTBN2, FGD5	183	636	19235	0.826331	1	0.99893	100
Annotation Cluster 52	Enrichment Score: 0.25285668939874667
Category	Term	Count	%	PValue	Genes	List Total	Pop Hits	Pop Total	Fold Enrichment	Bonferroni	Benjamini	FDR
GOTERM_MF_FAT	GO:0019901~protein kinase binding	3	1.63043	0.464892	SOCS1, AKAP8, USF1	139	147	12983	1.90618	1	0.999032	99.9794
GOTERM_MF_FAT	GO:0019900~kinase binding	3	1.63043	0.570138	SOCS1, AKAP8, USF1	139	179	12983	1.56541	1	0.998065	99.9989
GOTERM_MF_FAT	GO:0019899~enzyme binding	6	3.26087	0.657807	SOCS1, ARFIP2, AKAP8, PRIMA1, FGD5, USF1	139	523	12983	1.07154	1	0.998486	100
Annotation Cluster 53	Enrichment Score: 0.2438212543766613
Category	Term	Count	%	PValue	Genes	List Total	Pop Hits	Pop Total	Fold Enrichment	Bonferroni	Benjamini	FDR
GOTERM_BP_FAT	GO:0016337~cell-cell adhesion	5	2.71739	0.329333	ICAM1, LIMS1, THRA, VNN1, SCRIB	143	276	13528	1.71379	1	0.985065	99.8553
GOTERM_BP_FAT	GO:0007155~cell adhesion	7	3.80435	0.750061	ICAM1, RND3, LIMS1, THRA, VNN1, NINJ1, SCRIB	143	700	13528	0.946014	1	0.999849	100
GOTERM_BP_FAT	GO:0022610~biological adhesion	7	3.80435	0.751285	ICAM1, RND3, LIMS1, THRA, VNN1, NINJ1, SCRIB	143	701	13528	0.944664	1	0.999847	100
Annotation Cluster 54	Enrichment Score: 0.2402221310960244
Category	Term	Count	%	PValue	Genes	List Total	Pop Hits	Pop Total	Fold Enrichment	Bonferroni	Benjamini	FDR
GOTERM_CC_FAT	GO:0031226~intrinsic to plasma membrane	16	8.69565	0.0864178	SLC5A3, ICAM1, SCN2B, SLC15A2, DRD4, MMP17, TSPAN13, LGR5, GPRC5A, EPHB2, SLC6A9, P2RY11, LY6E, SEMA4F, PRIMA1, ABCC5	109	1215	12782	1.54424	1	0.993469	66.6906
GOTERM_CC_FAT	GO:0005887~integral to plasma membrane	15	8.15217	0.126589	SLC5A3, ICAM1, SCN2B, SLC15A2, DRD4, MMP17, TSPAN13, LGR5, GPRC5A, EPHB2, SLC6A9, P2RY11, LY6E, SEMA4F, ABCC5	109	1188	12782	1.48063	1	0.996485	80.7233
GOTERM_CC_FAT	GO:0044459~plasma membrane part	22	11.9565	0.30735	SLC5A3, ICAM1, LIMS1, SCN2B, SLC15A2, RAB5C, DRD4, MMP17, TSPAN13, LGR5, GPRC5A, SCRIB, EPHB2, SLC6A9, MUC3A, P2RY11, LY6E, SEMA4F, SNPH, PRIMA1, SLC46A1, ABCC5	109	2203	12782	1.17106	1	0.97288	98.8515
SP_PIR_KEYWORDS	glycoprotein	41	22.2826	0.589705	SLC5A3, ACR, MAMDC4, PLXNA3, CRELD1, PGF, GBGT1, SLC15A2, DRD4, LRIG3, TMEM62, GPRC5A, LGR5, EPHB2, AZU1, LY6E, HS6ST3, VNN1, LOXL4, PRIMA1, TSKU, HCN3, ICAM1, PTPRE, SCN2B, LY6G5B, UST, CHI3L1, TSPAN13, MMP17, DNASE1, MUC3A, SLC6A9, P2RY11, SEMA4F, TPPP, TMEM182, GDF11, SEMA4A, SLC46A1, ABCC5	183	4318	19235	0.998027	1	0.990738	99.999
UP_SEQ_FEATURE	glycosylation site:N-linked (GlcNAc...)	39	21.1957	0.623126	SLC5A3, ACR, MAMDC4, PLXNA3, CRELD1, GBGT1, SLC15A2, PGF, DRD4, LRIG3, TMEM62, GPRC5A, LGR5, EPHB2, AZU1, LY6E, HS6ST3, VNN1, LOXL4, PRIMA1, TSKU, HCN3, ICAM1, PTPRE, SCN2B, LY6G5B, UST, CHI3L1, TSPAN13, MMP17, DNASE1, SLC6A9, P2RY11, SEMA4F, TMEM182, GDF11, SEMA4A, SLC46A1, ABCC5	183	4129	19113	0.986501	1	0.999913	99.9999
GOTERM_CC_FAT	GO:0005886~plasma membrane	31	16.8478	0.691543	SLC5A3, LIMS1, PLXNA3, SLC15A2, RAB5C, ENDOU, DRD4, SDCBP2, GPRC5A, LGR5, SCRIB, EPHB2, LY6E, SNPH, VNN1, PRIMA1, STX11, ICAM1, PTPRE, SCN2B, PIM1, ARFIP2, MMP17, TSPAN13, SLC6A9, MUC3A, P2RY11, SEMA4F, SEMA4A, ABCC5, SLC46A1	109	3777	12782	0.96247	1	0.99573	99.9999
GOTERM_CC_FAT	GO:0031224~intrinsic to membrane	43	23.3696	0.827762	SLC5A3, MAMDC4, PLXNA3, CRELD1, ZDHHC11B, RAB5C, SLC15A2, GBGT1, DRD4, NINJ1, LRIG3, TMEM62, GPRC5A, LGR5, EPHB2, DNAJC18, LY6E, SNPH, HS6ST3, VNN1, PRIMA1, HCN3, TMEM79, ICAM1, PTPRE, SCN2B, UST, CCDC136, TSPAN13, MMP17, CYP2E1, GDPD3, MUC3A, SLC6A9, P2RY11, SEMA4F, TMEM182, TMEM165, CYP4Z1, SEMA4A, SLC46A1, ABCC5, ATP8A1	109	5485	12782	0.919315	1	0.999226	100
GOTERM_CC_FAT	GO:0016021~integral to membrane	41	22.2826	0.848856	SLC5A3, MAMDC4, PLXNA3, CRELD1, ZDHHC11B, SLC15A2, GBGT1, DRD4, NINJ1, LRIG3, TMEM62, GPRC5A, LGR5, EPHB2, DNAJC18, LY6E, SNPH, HS6ST3, VNN1, PRIMA1, HCN3, TMEM79, ICAM1, PTPRE, SCN2B, UST, CCDC136, TSPAN13, MMP17, GDPD3, MUC3A, SLC6A9, P2RY11, SEMA4F, TMEM182, TMEM165, CYP4Z1, SEMA4A, SLC46A1, ABCC5, ATP8A1	109	5297	12782	0.907666	1	0.999099	100
UP_SEQ_FEATURE	topological domain:Extracellular	21	11.413	0.91746	SLC5A3, ICAM1, MAMDC4, PLXNA3, PTPRE, CRELD1, SCN2B, DRD4, TSPAN13, NINJ1, GDPD3, LGR5, GPRC5A, EPHB2, SLC6A9, P2RY11, SEMA4F, TMEM182, PRIMA1, SEMA4A, ATP8A1	183	2719	19113	0.806655	1	1	100
UP_SEQ_FEATURE	topological domain:Cytoplasmic	26	14.1304	0.935698	SLC5A3, ICAM1, MAMDC4, PLXNA3, PTPRE, CRELD1, SCN2B, GBGT1, UST, DRD4, TSPAN13, NINJ1, GDPD3, GPRC5A, LGR5, EPHB2, SLC6A9, P2RY11, SEMA4F, TMEM182, CYP4Z1, HS6ST3, PRIMA1, HCN3, SEMA4A, ATP8A1	183	3374	19113	0.804833	1	1	100
SP_PIR_KEYWORDS	membrane	51	27.7174	0.940069	SLC5A3, PLXNA3, ZDHHC11B, GBGT1, SLC15A2, RAB5C, TMEM62, LGR5, DNAJC18, SNPH, VNN1, TUB, ICAM1, SCN2B, PIM1, CCDC136, MMP17, CYP2E1, RND3, MUC3A, SEMA4F, TMEM182, MYH7B, SEMA4A, MAMDC4, LIMS1, CRELD1, DRD4, NINJ1, LRIG3, GPRC5A, SCRIB, EPHB2, LY6E, CYP26B1, HS6ST3, PRIMA1, STX11, HCN3, TMEM79, PTPRE, UST, TSPAN13, GDPD3, SLC6A9, P2RY11, TMEM165, CYP4Z1, ABCC5, SLC46A1, ATP8A1	183	6256	19235	0.856869	1	0.99988	100
SP_PIR_KEYWORDS	cell membrane	15	8.15217	0.961647	TUB, LIMS1, PTPRE, RAB5C, DRD4, PIM1, MMP17, LGR5, GPRC5A, SCRIB, P2RY11, LY6E, VNN1, PRIMA1, SLC46A1	183	2194	19235	0.718614	1	0.999963	100
UP_SEQ_FEATURE	transmembrane region	38	20.6522	0.962605	SLC5A3, MAMDC4, PLXNA3, CRELD1, ZDHHC11B, SLC15A2, GBGT1, DRD4, NINJ1, LRIG3, TMEM62, GPRC5A, LGR5, EPHB2, DNAJC18, SNPH, HS6ST3, PRIMA1, HCN3, TMEM79, ICAM1, PTPRE, SCN2B, UST, CCDC136, TSPAN13, GDPD3, MUC3A, SLC6A9, P2RY11, SEMA4F, TMEM182, CYP4Z1, TMEM165, SEMA4A, SLC46A1, ABCC5, ATP8A1	183	4911	19113	0.808149	1	1	100
SP_PIR_KEYWORDS	transmembrane	38	20.6522	0.966363	SLC5A3, MAMDC4, PLXNA3, CRELD1, ZDHHC11B, SLC15A2, GBGT1, DRD4, NINJ1, LRIG3, TMEM62, GPRC5A, LGR5, EPHB2, DNAJC18, SNPH, HS6ST3, PRIMA1, HCN3, TMEM79, ICAM1, PTPRE, SCN2B, UST, CCDC136, TSPAN13, GDPD3, MUC3A, SLC6A9, P2RY11, SEMA4F, TMEM182, CYP4Z1, TMEM165, SEMA4A, SLC46A1, ABCC5, ATP8A1	183	4973	19235	0.803168	1	0.999972	100
Annotation Cluster 55	Enrichment Score: 0.2227252705665593
Category	Term	Count	%	PValue	Genes	List Total	Pop Hits	Pop Total	Fold Enrichment	Bonferroni	Benjamini	FDR
SP_PIR_KEYWORDS	Sodium	3	1.63043	0.30035	SLC5A3, SCN2B, HCN3	183	116	19235	2.71834	1	0.961898	99.0257
SP_PIR_KEYWORDS	Sodium transport	3	1.63043	0.30035	SLC5A3, SCN2B, HCN3	183	116	19235	2.71834	1	0.961898	99.0257
GOTERM_MF_FAT	GO:0031402~sodium ion binding	3	1.63043	0.353925	SLC5A3, SCN2B, HCN3	139	117	12983	2.39495	1	0.999019	99.7342
GOTERM_BP_FAT	GO:0006814~sodium ion transport	3	1.63043	0.397146	SLC5A3, SCN2B, HCN3	143	130	13528	2.18311	1	0.990838	99.9747
GOTERM_MF_FAT	GO:0031420~alkali metal ion binding	3	1.63043	0.700964	SLC5A3, SCN2B, HCN3	139	228	12983	1.22899	1	0.998901	100
GOTERM_BP_FAT	GO:0015672~monovalent inorganic cation transport	3	1.63043	0.850684	SLC5A3, SCN2B, HCN3	143	318	13528	0.892466	1	0.999988	100
GOTERM_BP_FAT	GO:0030001~metal ion transport	4	2.17391	0.870826	SLC5A3, SCN2B, FKBP4, HCN3	143	465	13528	0.813775	1	0.999993	100
GOTERM_BP_FAT	GO:0006812~cation transport	4	2.17391	0.93367	SLC5A3, SCN2B, FKBP4, HCN3	143	553	13528	0.684278	1	1	100
SP_PIR_KEYWORDS	ion transport	3	1.63043	0.974736	SLC5A3, SCN2B, HCN3	183	578	19235	0.54555	1	0.999987	100
GOTERM_BP_FAT	GO:0006811~ion transport	4	2.17391	0.988903	SLC5A3, SCN2B, FKBP4, HCN3	143	768	13528	0.492716	1	1	100
Annotation Cluster 56	Enrichment Score: 0.1923023235354703
Category	Term	Count	%	PValue	Genes	List Total	Pop Hits	Pop Total	Fold Enrichment	Bonferroni	Benjamini	FDR
INTERPRO	IPR012287:Homeodomain-related	4	2.17391	0.438159	SHOX2, HHEX, JRKL, ZFHX2	171	238	16659	1.63733	1	0.999832	99.9655
SP_PIR_KEYWORDS	Homeobox	3	1.63043	0.670091	SHOX2, HHEX, ZFHX2	183	242	19235	1.30301	1	0.994304	99.9999
INTERPRO	IPR017970:Homeobox, conserved site	3	1.63043	0.688087	SHOX2, HHEX, ZFHX2	171	232	16659	1.25975	1	0.999993	100
INTERPRO	IPR001356:Homeobox	3	1.63043	0.694864	SHOX2, HHEX, ZFHX2	171	235	16659	1.24367	1	0.999992	100
SMART	SM00389:HOX	3	1.63043	0.778358	SHOX2, HHEX, ZFHX2	110	235	9079	1.05366	1	0.999787	100
Annotation Cluster 57	Enrichment Score: 0.18829620194738064
Category	Term	Count	%	PValue	Genes	List Total	Pop Hits	Pop Total	Fold Enrichment	Bonferroni	Benjamini	FDR
GOTERM_MF_FAT	GO:0070011~peptidase activity, acting on L-amino acid peptides	7	3.80435	0.531239	ACR, AZU1, USP28, ENDOU, MMP17, ESPL1, LONRF3	139	549	12983	1.19093	1	0.997874	99.9966
GOTERM_MF_FAT	GO:0008236~serine-type peptidase activity	3	1.63043	0.567082	ACR, AZU1, ENDOU	139	178	12983	1.57421	1	0.998229	99.9988
GOTERM_MF_FAT	GO:0017171~serine hydrolase activity	3	1.63043	0.573178	ACR, AZU1, ENDOU	139	180	12983	1.55671	1	0.997895	99.999
GOTERM_MF_FAT	GO:0008233~peptidase activity	7	3.80435	0.575289	ACR, AZU1, USP28, ENDOU, MMP17, ESPL1, LONRF3	139	574	12983	1.13906	1	0.99737	99.9991
SP_PIR_KEYWORDS	Protease	5	2.71739	0.675483	ACR, USP28, ENDOU, MMP17, ESPL1	183	484	19235	1.08584	1	0.994187	100
GOTERM_BP_FAT	GO:0006508~proteolysis	10	5.43478	0.785824	ACR, AZU1, USP28, SOCS1, ENDOU, UBC, MMP17, FBXO4, ESPL1, LONRF3	143	1054	13528	0.897546	1	0.999932	100
GOTERM_MF_FAT	GO:0004175~endopeptidase activity	3	1.63043	0.911749	ACR, AZU1, MMP17	139	375	12983	0.747223	1	0.999993	100
Annotation Cluster 58	Enrichment Score: 0.18376543374328896
Category	Term	Count	%	PValue	Genes	List Total	Pop Hits	Pop Total	Fold Enrichment	Bonferroni	Benjamini	FDR
INTERPRO	IPR005225:Small GTP-binding protein	3	1.63043	0.512646	RND3, ARL10, RAB5C	171	167	16659	1.75008	1	0.999728	99.9952
GOTERM_MF_FAT	GO:0005525~GTP binding	5	2.71739	0.561246	RND3, ARL10, RAB5C, FKBP4, ARFIP2	139	372	12983	1.25542	1	0.998305	99.9986
GOTERM_MF_FAT	GO:0019001~guanyl nucleotide binding	5	2.71739	0.582363	RND3, ARL10, RAB5C, FKBP4, ARFIP2	139	382	12983	1.22255	1	0.997352	99.9993
GOTERM_MF_FAT	GO:0032561~guanyl ribonucleotide binding	5	2.71739	0.582363	RND3, ARL10, RAB5C, FKBP4, ARFIP2	139	382	12983	1.22255	1	0.997352	99.9993
UP_SEQ_FEATURE	nucleotide phosphate-binding region:GTP	3	1.63043	0.774297	RND3, ARL10, RAB5C	183	295	19113	1.06213	1	0.999999	100
SP_PIR_KEYWORDS	gtp-binding	3	1.63043	0.820996	RND3, ARL10, RAB5C	183	329	19235	0.958443	1	0.99824	100
GOTERM_BP_FAT	GO:0007264~small GTPase mediated signal transduction	3	1.63043	0.833748	RND3, RAB5C, ARFIP2	143	305	13528	0.930506	1	0.999981	100
Annotation Cluster 59	Enrichment Score: 0.17808163758607687
Category	Term	Count	%	PValue	Genes	List Total	Pop Hits	Pop Total	Fold Enrichment	Bonferroni	Benjamini	FDR
GOTERM_BP_FAT	GO:0032269~negative regulation of cellular protein metabolic process	3	1.63043	0.566266	SOCS1, UBC, PAIP2B	143	180	13528	1.57669	1	0.997725	99.9999
GOTERM_BP_FAT	GO:0051248~negative regulation of protein metabolic process	3	1.63043	0.587095	SOCS1, UBC, PAIP2B	143	187	13528	1.51767	1	0.998174	99.9999
GOTERM_BP_FAT	GO:0032268~regulation of cellular protein metabolic process	4	2.17391	0.879075	SOCS1, UBC, FBXO4, PAIP2B	143	474	13528	0.798324	1	0.999994	100
Annotation Cluster 60	Enrichment Score: 0.17590482672109858
Category	Term	Count	%	PValue	Genes	List Total	Pop Hits	Pop Total	Fold Enrichment	Bonferroni	Benjamini	FDR
INTERPRO	IPR000504:RNA recognition motif, RNP-1	3	1.63043	0.637181	RBM4B, RBM44, RBM4, RBM14	171	211	16659	1.38513	1	0.999982	99.9999
INTERPRO	IPR012677:Nucleotide-binding, alpha-beta plait	3	1.63043	0.642295	RBM4B, RBM44, RBM4, RBM14	171	213	16659	1.37213	1	0.999979	99.9999
SMART	SM00360:RRM	3	1.63043	0.724916	RBM4B, RBM44, RBM4, RBM14	110	211	9079	1.1735	1	0.999533	99.9999
Annotation Cluster 61	Enrichment Score: 0.16043894881602827
Category	Term	Count	%	PValue	Genes	List Total	Pop Hits	Pop Total	Fold Enrichment	Bonferroni	Benjamini	FDR
GOTERM_MF_FAT	GO:0008083~growth factor activity	3	1.63043	0.512795	PGF, ENDOU, GDF11	139	161	12983	1.74043	1	0.998708	99.9942
GOTERM_CC_FAT	GO:0005615~extracellular space	7	3.80435	0.523805	ICAM1, PGF, ENDOU, GDF11, CHI3L1, GHRL, LOXL4	109	685	12782	1.19834	1	0.991481	99.988
GOTERM_CC_FAT	GO:0044421~extracellular region part	8	4.34783	0.710905	ICAM1, PGF, ENDOU, GDF11, CHI3L1, MMP17, GHRL, LOXL4	109	960	12782	0.977217	1	0.996307	100
GOTERM_CC_FAT	GO:0005576~extracellular region	14	7.6087	0.886062	ICAM1, LY6G5B, PGF, ENDOU, CHI3L1, MMP17, AZU1, DNASE1, MUC3A, GDF11, GHRL, LOXL4, TSKU, APOL4	109	2010	12782	0.816778	1	0.999624	100
SP_PIR_KEYWORDS	Secreted	12	6.52174	0.932001	TUB, DNASE1, MUC3A, PGF, LY6G5B, GDF11, CHI3L1, MMP17, GHRL, LOXL4, TSKU, APOL4	183	1689	19235	0.74678	1	0.999857	100
Annotation Cluster 62	Enrichment Score: 0.1527974663127185
Category	Term	Count	%	PValue	Genes	List Total	Pop Hits	Pop Total	Fold Enrichment	Bonferroni	Benjamini	FDR
GOTERM_CC_FAT	GO:0045202~synapse	4	2.17391	0.580799	SEMA4F, SNPH, PRIMA1, SCRIB	109	355	12782	1.32131	1	0.99209	99.9974
SP_PIR_KEYWORDS	cell junction	4	2.17391	0.7315	LIMS1, SNPH, PRIMA1, SCRIB	183	399	19235	1.05373	1	0.996301	100
GOTERM_CC_FAT	GO:0030054~cell junction	4	2.17391	0.819158	LIMS1, SNPH, PRIMA1, SCRIB	109	518	12782	0.905529	1	0.99934	100
Annotation Cluster 63	Enrichment Score: 0.14455522763916823
Category	Term	Count	%	PValue	Genes	List Total	Pop Hits	Pop Total	Fold Enrichment	Bonferroni	Benjamini	FDR
GOTERM_MF_FAT	GO:0008092~cytoskeletal protein binding	6	3.26087	0.625313	TUBGCP3, DNASE1, TPPP, SPTBN2, DCX, MYH7B	139	504	12983	1.11194	1	0.998139	99.9998
SP_PIR_KEYWORDS	actin-binding	3	1.63043	0.680988	DNASE1, SPTBN2, MYH7B	183	247	19235	1.27663	1	0.994089	100
GOTERM_MF_FAT	GO:0003779~actin binding	3	1.63043	0.865163	DNASE1, SPTBN2, MYH7B	139	326	12983	0.859536	1	0.99997	100
Annotation Cluster 64	Enrichment Score: 0.11423247479815811
Category	Term	Count	%	PValue	Genes	List Total	Pop Hits	Pop Total	Fold Enrichment	Bonferroni	Benjamini	FDR
SP_PIR_KEYWORDS	glycoprotein	41	22.2826	0.589705	SLC5A3, ACR, MAMDC4, PLXNA3, CRELD1, PGF, GBGT1, SLC15A2, DRD4, LRIG3, TMEM62, GPRC5A, LGR5, EPHB2, AZU1, LY6E, HS6ST3, VNN1, LOXL4, PRIMA1, TSKU, HCN3, ICAM1, PTPRE, SCN2B, LY6G5B, UST, CHI3L1, TSPAN13, MMP17, DNASE1, MUC3A, SLC6A9, P2RY11, SEMA4F, TPPP, TMEM182, GDF11, SEMA4A, SLC46A1, ABCC5	183	4318	19235	0.998027	1	0.990738	99.999
UP_SEQ_FEATURE	glycosylation site:N-linked (GlcNAc...)	39	21.1957	0.623126	SLC5A3, ACR, MAMDC4, PLXNA3, CRELD1, GBGT1, SLC15A2, PGF, DRD4, LRIG3, TMEM62, GPRC5A, LGR5, EPHB2, AZU1, LY6E, HS6ST3, VNN1, LOXL4, PRIMA1, TSKU, HCN3, ICAM1, PTPRE, SCN2B, LY6G5B, UST, CHI3L1, TSPAN13, MMP17, DNASE1, SLC6A9, P2RY11, SEMA4F, TMEM182, GDF11, SEMA4A, SLC46A1, ABCC5	183	4129	19113	0.986501	1	0.999913	99.9999
SP_PIR_KEYWORDS	signal	29	15.7609	0.736764	ACR, PLXNA3, MAMDC4, CRELD1, PGF, ENDOU, LRIG3, LGR5, EPHB2, AZU1, LY6E, VNN1, LOXL4, PRIMA1, TSKU, ICAM1, PTPRE, SCN2B, LY6G5B, CHI3L1, MMP17, DNASE1, MUC3A, SEMA4F, TMEM182, GDF11, GHRL, APOL4, SEMA4A	183	3250	19235	0.937898	1	0.996256	100
UP_SEQ_FEATURE	signal peptide	29	15.7609	0.749172	ACR, PLXNA3, MAMDC4, CRELD1, PGF, ENDOU, LRIG3, LGR5, EPHB2, AZU1, LY6E, VNN1, LOXL4, PRIMA1, TSKU, ICAM1, PTPRE, SCN2B, LY6G5B, CHI3L1, MMP17, DNASE1, MUC3A, SEMA4F, TMEM182, GDF11, GHRL, APOL4, SEMA4A	183	3250	19113	0.93195	1	0.999998	100
GOTERM_CC_FAT	GO:0005576~extracellular region	14	7.6087	0.886062	ICAM1, LY6G5B, PGF, ENDOU, CHI3L1, MMP17, AZU1, DNASE1, MUC3A, GDF11, GHRL, LOXL4, TSKU, APOL4	109	2010	12782	0.816778	1	0.999624	100
SP_PIR_KEYWORDS	disulfide bond	22	11.9565	0.935806	ACR, ICAM1, MAMDC4, CRELD1, SCN2B, LY6G5B, PGF, ENDOU, DRD4, CHI3L1, MMP17, LRIG3, AZU1, DNASE1, MUC3A, P2RY11, LY6E, SEMA4F, GDF11, LOXL4, PRIMA1, SEMA4A	183	2924	19235	0.790836	1	0.999867	100
UP_SEQ_FEATURE	disulfide bond	21	11.413	0.943197	ACR, ICAM1, MAMDC4, CRELD1, SCN2B, LY6G5B, PGF, ENDOU, DRD4, CHI3L1, MMP17, LRIG3, AZU1, DNASE1, MUC3A, P2RY11, LY6E, SEMA4F, GDF11, LOXL4, SEMA4A	183	2819	19113	0.77804	1	1	100
Annotation Cluster 65	Enrichment Score: 0.10864778888653613
Category	Term	Count	%	PValue	Genes	List Total	Pop Hits	Pop Total	Fold Enrichment	Bonferroni	Benjamini	FDR
GOTERM_BP_FAT	GO:0034621~cellular macromolecular complex subunit organization	5	2.71739	0.518548	FKBP4, TPPP, SNRPB, GHRL, GEMIN5	143	357	13528	1.32495	1	0.99643	99.9994
GOTERM_BP_FAT	GO:0034622~cellular macromolecular complex assembly	4	2.17391	0.652676	FKBP4, TPPP, SNRPB, GEMIN5	143	318	13528	1.18995	1	0.999274	100
GOTERM_BP_FAT	GO:0043933~macromolecular complex subunit organization	6	3.26087	0.872634	FKBP4, TPPP, SNRPB, ACOT13, GHRL, GEMIN5	143	710	13528	0.799448	1	0.999993	100
GOTERM_BP_FAT	GO:0070271~protein complex biogenesis	4	2.17391	0.904041	FKBP4, TPPP, ACOT13, GEMIN5	143	505	13528	0.749318	1	0.999998	100
GOTERM_BP_FAT	GO:0006461~protein complex assembly	4	2.17391	0.904041	FKBP4, TPPP, ACOT13, GEMIN5	143	505	13528	0.749318	1	0.999998	100
GOTERM_BP_FAT	GO:0065003~macromolecular complex assembly	5	2.71739	0.923459	FKBP4, TPPP, SNRPB, ACOT13, GEMIN5	143	665	13528	0.711289	1	0.999999	100
Annotation Cluster 66	Enrichment Score: 0.0759592758419354
Category	Term	Count	%	PValue	Genes	List Total	Pop Hits	Pop Total	Fold Enrichment	Bonferroni	Benjamini	FDR
SP_PIR_KEYWORDS	Immunoglobulin domain	5	2.71739	0.652949	ICAM1, SCN2B, SEMA4F, LRIG3, SEMA4A	183	470	19235	1.11818	1	0.993441	99.9999
INTERPRO	IPR003599:Immunoglobulin subtype	3	1.63043	0.853564	ICAM1, SCN2B, LRIG3	171	330	16659	0.885646	1	1	100
SMART	SM00409:IG	3	1.63043	0.910979	ICAM1, SCN2B, LRIG3	110	330	9079	0.750331	1	0.999995	100
INTERPRO	IPR013783:Immunoglobulin-like fold	3	1.63043	0.978451	ICAM1, SCN2B, LRIG3	171	553	16659	0.528505	1	1	100
Annotation Cluster 67	Enrichment Score: 0.06207062884026936
Category	Term	Count	%	PValue	Genes	List Total	Pop Hits	Pop Total	Fold Enrichment	Bonferroni	Benjamini	FDR
GOTERM_BP_FAT	GO:0006511~ubiquitin-dependent protein catabolic process	3	1.63043	0.725253	USP28, UBC, FBXO4	143	242	13528	1.17274	1	0.999775	100
GOTERM_BP_FAT	GO:0006508~proteolysis	10	5.43478	0.785824	ACR, AZU1, USP28, SOCS1, ENDOU, UBC, MMP17, FBXO4, ESPL1, LONRF3	143	1054	13528	0.897546	1	0.999932	100
GOTERM_BP_FAT	GO:0031399~regulation of protein modification process	3	1.63043	0.81957	SOCS1, UBC, FBXO4	143	295	13528	0.962048	1	0.99997	100
GOTERM_BP_FAT	GO:0009057~macromolecule catabolic process	7	3.80435	0.835655	ACR, USP28, DNASE1, SOCS1, UBC, CHI3L1, FBXO4	143	781	13528	0.8479	1	0.999981	100
GOTERM_BP_FAT	GO:0032268~regulation of cellular protein metabolic process	4	2.17391	0.879075	SOCS1, UBC, FBXO4, PAIP2B	143	474	13528	0.798324	1	0.999994	100
GOTERM_BP_FAT	GO:0051603~proteolysis involved in cellular protein catabolic process	5	2.71739	0.880447	ACR, USP28, SOCS1, UBC, FBXO4	143	600	13528	0.788345	1	0.999994	100
GOTERM_BP_FAT	GO:0044257~cellular protein catabolic process	5	2.71739	0.882817	ACR, USP28, SOCS1, UBC, FBXO4	143	603	13528	0.784423	1	0.999995	100
GOTERM_BP_FAT	GO:0044265~cellular macromolecule catabolic process	6	3.26087	0.883842	ACR, USP28, DNASE1, SOCS1, UBC, FBXO4	143	725	13528	0.782908	1	0.999995	100
GOTERM_BP_FAT	GO:0030163~protein catabolic process	5	2.71739	0.896907	ACR, USP28, SOCS1, UBC, FBXO4	143	622	13528	0.760461	1	0.999997	100
GOTERM_BP_FAT	GO:0043632~modification-dependent macromolecule catabolic process	4	2.17391	0.943787	USP28, SOCS1, UBC, FBXO4	143	574	13528	0.659243	1	1	100
GOTERM_BP_FAT	GO:0019941~modification-dependent protein catabolic process	4	2.17391	0.943787	USP28, SOCS1, UBC, FBXO4	143	574	13528	0.659243	1	1	100
SP_PIR_KEYWORDS	ubl conjugation pathway	3	1.63043	0.955552	USP28, SOCS1, FBXO4	183	509	19235	0.619505	1	0.999948	100
Annotation Cluster 68	Enrichment Score: 0.05587046437101463
Category	Term	Count	%	PValue	Genes	List Total	Pop Hits	Pop Total	Fold Enrichment	Bonferroni	Benjamini	FDR
GOTERM_CC_FAT	GO:0031410~cytoplasmic vesicle	5	2.71739	0.798075	ACR, AZU1, RAB5C, GPRC5A, ATP8A1	109	642	12782	0.913287	1	0.999116	100
GOTERM_CC_FAT	GO:0031982~vesicle	5	2.71739	0.824545	ACR, AZU1, RAB5C, GPRC5A, ATP8A1	109	670	12782	0.87512	1	0.999301	100
GOTERM_CC_FAT	GO:0016023~cytoplasmic membrane-bounded vesicle	3	1.63043	0.950002	ACR, AZU1, RAB5C	109	550	12782	0.639633	1	0.999976	100
GOTERM_CC_FAT	GO:0031988~membrane-bounded vesicle	3	1.63043	0.956171	ACR, AZU1, RAB5C	109	568	12782	0.619363	1	0.999981	100
Annotation Cluster 69	Enrichment Score: 0.03113958214932905
Category	Term	Count	%	PValue	Genes	List Total	Pop Hits	Pop Total	Fold Enrichment	Bonferroni	Benjamini	FDR
GOTERM_BP_FAT	GO:0019953~sexual reproduction	4	2.17391	0.864074	ACR, REC8, GNPDA1, CYP26B1	143	458	13528	0.826213	1	0.999991	100
GOTERM_BP_FAT	GO:0048609~reproductive process in a multicellular organism	3	1.63043	0.966084	ACR, REC8, CYP26B1	143	487	13528	0.58276	1	1	100
GOTERM_BP_FAT	GO:0032504~multicellular organism reproduction	3	1.63043	0.966084	ACR, REC8, CYP26B1	143	487	13528	0.58276	1	1	100
Annotation Cluster 70	Enrichment Score: 0.028543690399490253
Category	Term	Count	%	PValue	Genes	List Total	Pop Hits	Pop Total	Fold Enrichment	Bonferroni	Benjamini	FDR
SP_PIR_KEYWORDS	protein transport	4	2.17391	0.841015	MAMDC4, RAB5C, SLC15A2, STX11	183	485	19235	0.866881	1	0.998616	100
GOTERM_BP_FAT	GO:0015031~protein transport	5	2.71739	0.962297	MAMDC4, RAB5C, SLC15A2, ARNTL, STX11	143	762	13528	0.620744	1	1	100
GOTERM_BP_FAT	GO:0045184~establishment of protein localization	5	2.71739	0.964239	MAMDC4, RAB5C, SLC15A2, ARNTL, STX11	143	769	13528	0.615094	1	1	100
GOTERM_BP_FAT	GO:0008104~protein localization	5	2.71739	0.985209	MAMDC4, RAB5C, SLC15A2, ARNTL, STX11	143	882	13528	0.536289	1	1	100
Annotation Cluster 71	Enrichment Score: 0.003513336318191845
Category	Term	Count	%	PValue	Genes	List Total	Pop Hits	Pop Total	Fold Enrichment	Bonferroni	Benjamini	FDR
SP_PIR_KEYWORDS	g-protein coupled receptor	4	2.17391	0.984827	P2RY11, DRD4, LGR5, GPRC5A	183	816	19235	0.515242	1	0.999997	100
SP_PIR_KEYWORDS	transducer	4	2.17391	0.990324	P2RY11, DRD4, LGR5, GPRC5A	183	874	19235	0.481049	1	0.999999	100
GOTERM_BP_FAT	GO:0007186~G-protein coupled receptor protein signaling pathway	6	3.26087	0.993274	AZU1, P2RY11, DRD4, GHRL, LGR5, GPRC5A	143	1123	13528	0.505439	1	1	100
INTERPRO	IPR017452:GPCR, rhodopsin-like superfamily	3	1.63043	0.995645	P2RY11, DRD4, LGR5	171	726	16659	0.402566	1	1	100
INTERPRO	IPR000276:7TM GPCR, rhodopsin-like	3	1.63043	0.995686	P2RY11, DRD4, LGR5	171	727	16659	0.402013	1	1	100
