# Supplementary material for: Disruption of day‐to‐night changes in circadian gene expression with chronic tendinopathy
Source: J Physiol. 2023 Mar 9;602(23):6509–24. doi: 10.1113/JP284083 (PMC11607887; doi:10.1113/JP284083)
Supplement: Supplementary file 6 — Data file S4 [file TJP-602-6509-s002.xls]

## Sheet: Raw output
Filename	Sample	Pix Res	Total Area	Tot Fibril Area	Area Fraction	Fibril Count	Num Dens #/um2	Avr CSA	Median CSA	Avr Diam	Median Diam	0-10 nm	10-20 nm	20-30 nm	30-40 nm	40-50 nm	50-60 nm	60-70 nm	70-80 nm	80-90 nm	90-100 nm	100-110 nm	110-120 nm	120-130 nm	130-140 nm	140-150 nm	150-160 nm	160-170 nm	170-180 nm	180-190 nm	190-200 nm	200-210 nm	210-220 nm	220-230 nm	230-240 nm	240-250 nm	250-260 nm	260-270 nm	270-280 nm
1daytime_0001.txt	Daytime 1	0.4633	856052	529022	0.617978	98	114.479	5398.18	5283.63	81.9762	82.0203	0	0	0	0	0	0	15	33	24	17	7	2
1daytime_0010.txt	Daytime 1	0.755	1.28079e+06	757570	0.591486	129	100.719	5872.64	5643.6	85.9387	84.7682	0	0	0	0	0	0	6	31	51	30	7	4
1daytime_0011.txt	Daytime 1	0.3015	5.11565e+06	2.31304e+06	0.45215	447	87.3789	5174.59	4976.66	79.691	79.602	0	0	1	1	1	31	96	182	43	57	5	23	5	1	1
1daytime_0015.txt	Daytime 1	0.222	4.49541e+06	1.6557e+06	0.36831	327	72.7408	5063.32	5163.32	79.2352	81.0811	0	0	0	0	2	8	49	92	69	89	16	1	1
1daytime_0018.txt	Daytime 1	0.19	3.33208e+06	1.01723e+06	0.305285	163	48.9184	6240.69	5569.58	88.1498	84.2105	0	0	0	0	0	2	3	33	54	48	17	2	3	0	1
1daytime_0002.txt	Daytime 1	0.4633	809129	460891	0.569613	83	102.579	5552.9	5283.63	83.0085	82.0203	0	0	0	0	0	0	5	28	34	14	1	0	0	0	0	0	0	1
1daytime_0023.txt	Daytime 1	0.4633	1.39699e+06	803097	0.574876	204	146.028	3936.75	3746.84	70.3182	69.0697	0	0	0	0	0	10	103	69	17	4	1
1daytime_0003.txt	Daytime 1	0.755	2.93924e+06	539862	0.183674	116	39.466	4653.98	4320.88	76.296	74.1722	0	0	0	0	0	3	30	52	23	5	0	3
1daytime_0004.txt	Daytime 1	0.3015	2.65244e+06	1.11892e+06	0.421845	196	73.8942	5708.77	4976.66	84.5433	79.602	0	0	0	0	0	0	16	83	45	44	0	8
1daytime_0005.txt	Daytime 1	0.4633	2.18961e+06	624347	0.28514	110	50.2371	5675.88	5283.63	84.2965	82.0203	0	0	0	0	0	3	5	29	35	32	4	2
1daytime_0007.txt	Daytime 1	0.19	4.45861e+06	2.11984e+06	0.475447	313	70.2012	6772.64	7049	91.1048	94.7368	0	0	0	0	1	6	25	42	71	82	52	11	18	2	3
1daytime_0008.txt	Daytime 1	0.3015	4.4289e+06	2.2245e+06	0.502268	459	103.637	4846.4	4976.66	77.4631	79.602	0	0	0	0	0	50	94	178	74	44	2	16	1
1daytime_0009.txt	Daytime 1	0.755	1.9451e+06	1.11938e+06	0.575486	225	115.675	4975.01	4960.19	78.8227	79.4702	0	1	0	0	0	3	36	99	56	21	6	1	2
10daytime_0014.txt	daytime 10	0.1412	1.07757e+06	317509	0.294652	94	87.2333	3377.75	3939.31	64.9448	70.8215	0	0	0	0	0	46	0	42	5	1
10daytime_0016.txt	daytime 10	0.19	3.23039e+06	872858	0.270202	327	101.226	2669.29	2175.62	57.5567	52.6316	0	0	0	0	21	186	75	38	5	2
10daytime_0017.txt	daytime 10	0.4633	1.88535e+06	614189	0.32577	195	103.429	3149.69	2868.67	62.9597	60.436	0	0	0	0	0	52	114	27	1	1
10daytime_0018.txt	daytime 10	0.3015	1.82321e+06	669360	0.367133	221	121.215	3028.78	2799.37	61.7126	59.7015	0	0	0	0	3	140	53	25
10daytime_0002.txt	daytime 10	0.19	2.99967e+06	802020	0.26737	310	103.345	2587.16	2175.62	56.9779	52.6316	0	0	0	0	3	201	82	23	1
10daytime_0003.txt	daytime 10	0.222	2.19722e+06	630435	0.286923	239	108.774	2637.8	2294.81	57.522	54.0541	0	0	0	0	31	99	95	14
10daytime_0008.txt	daytime 10	0.4633	2.02108e+06	401497	0.198655	133	65.8065	3018.78	2868.67	61.7343	60.436	0	0	0	0	0	37	85	11
2daytime_0001.txt	Daytime 2	0.1412	2.26037e+07	9.2744e+06	0.410305	1027	45.435	9030.58	3939.31	96.4607	70.8215	0	0	0	0	0	359	0	192	75	72	0	69	38	0	41	20	51	0	48	46	0	16
2daytime_0010.txt	Daytime 2	0.755	2.17239e+06	1.25739e+06	0.578805	103	47.4133	12207.6	6751.37	112.853	92.7152	0	1	0	0	2	9	9	18	8	12	3	5	4	7	0	3	0	2	1	5	7	6	0	1
2daytime_0011.txt	Daytime 2	0.3015	6.43449e+06	3.52852e+06	0.548376	317	49.2657	11131	7776.03	109.526	99.5025	0	0	0	2	14	33	28	41	19	33	9	32	11	15	14	10	6	13	8	19	4	6
2daytime_0013.txt	Daytime 2	0.19	6.24643e+06	2.91019e+06	0.465897	300	48.0275	9700.65	5569.58	100.947	84.2105	0	0	0	0	20	29	19	50	33	32	31	12	8	12	8	13	3	4	5	6	0	4	7	4
2daytime_0014.txt	Daytime 2	0.11	1.5157e+07	5.699e+06	0.375998	500	32.988	11398	6490.89	111.055	90.9091	0	0	0	0	0	0	0	195	0	91	54	0	46	0	22	0	17	0	23	17	0	28	0	7
2daytime_0015.txt	Daytime 2	0.3015	5.36153e+06	2.54656e+06	0.474969	224	41.7791	11368.6	8311.71	112.207	102.819	0	0	0	1	1	21	15	26	11	37	16	23	10	15	8	9	3	4	3	8	5	5	1	2
2daytime_0017.txt	Daytime 2	0.19	5.50139e+06	2.84023e+06	0.516275	227	41.2623	12512	8702.47	114.955	105.263	0	0	0	0	8	15	14	20	25	22	29	15	17	11	8	7	4	3	4	2	0	6	3	6	4	1	3
2daytime_0002.txt	Daytime 2	0.4633	4.08962e+06	2.07143e+06	0.50651	187	45.7255	11077.2	7083.87	108.522	94.9709	0	0	0	0	7	20	23	24	8	19	11	7	15	7	6	4	3	3	14	11	5
2daytime_0003.txt	Daytime 2	0.3015	7.88451e+06	3.6511e+06	0.463073	360	45.6591	10142	6773.78	103.612	92.869	0	0	0	3	14	47	39	57	15	48	5	36	9	12	16	10	7	7	3	14	3	8	5	2
2daytime_0005.txt	Daytime 2	0.19	1.01458e+07	5.14978e+06	0.507578	560	55.1953	9196.03	5569.58	96.3158	84.2105	0	0	0	0	64	102	63	47	30	31	42	18	31	32	18	14	7	13	14	11	0	16	4	3
2daytime_0006.txt	Daytime 2	0.755	2.95658e+06	1.47071e+06	0.497437	118	39.911	12463.7	8818.12	116.983	105.96	0	0	0	0	0	4	8	16	11	12	14	9	10	5	6	2	2	5	1	2	3	4	1	1	1	1
2daytime_0007.txt	Daytime 2	0.4633	3.36543e+06	1.85191e+06	0.550273	201	59.7249	9213.46	6454.52	100.383	90.654	0	0	0	0	2	17	22	35	23	27	13	14	11	7	4	6	2	2	4	4	4	4
2daytime_0008.txt	Daytime 2	0.1412	7.53507e+06	3.51402e+06	0.466356	331	43.9279	10616.4	7721.05	106.083	99.1501	0	0	0	0	0	61	0	75	24	36	0	35	16	0	24	12	14	0	9	7	0	8	5	0	5
3D_890X_hui_0001.txt	daytime 3	0.1412	6.67909e+06	1.89859e+06	0.284259	597	89.3834	3180.22	2521.16	63.0869	56.6572	0	0	0	0	0	349	0	231	11	6
3D_4800X_hui_0010.txt	daytime 3	0.755	6.11841e+06	3.37836e+06	0.552164	311	50.8302	10862.9	8382.72	113.115	103.311	0	0	0	0	0	0	6	21	37	70	47	27	23	34	3	14	4	6	8	4	2	4	0	1
3D_1900X_hui_0011.txt	daytime 3	0.3013	1.28909e+07	7.49369e+06	0.581315	366	28.3921	20474.6	16749.3	152.146	146.034	0	0	0	1	3	5	5	14	22	35	12	45	14	19	12	20	12	23	12	26	10	27	15	22	8	4
3D_1400X_hui_0012.txt	daytime 3	0.222	1.97171e+07	1.20664e+07	0.611976	753	38.1901	16024.5	9179.23	130.014	108.108	0	0	0	2	17	28	64	58	65	120	33	20	20	26	9	21	8	25	43	60	45	40	42	6	0	0	0	1
3D_2900X_hui_0013.txt	daytime 3	0.4633	1.33339e+07	8.3056e+06	0.622892	537	40.2732	15466.7	9147.56	128.75	107.921	0	0	0	1	3	24	45	51	57	65	25	23	21	13	13	19	7	14	22	35	39	60
3D_1400X_hui_0018.txt	daytime 3	0.222	1.05344e+07	3.15039e+06	0.299058	775	73.5687	4065.02	4079.66	71.5838	72.0721	0	0	0	1	3	8	188	422	136	16	1
3D_890X_hui_0020.txt	daytime 3	0.1412	6.88223e+06	2.57852e+06	0.374663	762	110.72	3383.88	2521.16	64.7989	56.6572	0	0	0	0	0	420	0	259	73	9	0	0	0	0	1
3D_1900X_hui_0021.txt	daytime 3	0.301	6.77946e+06	3.41965e+06	0.504413	806	118.888	4242.74	4195.68	72.9413	73.0897	0	0	1	5	1	54	266	391	56	31	1
3D_4800X_hui_0022.txt	daytime 3	0.755	3.74601e+06	2.09205e+06	0.558473	443	118.259	4722.46	4635.02	77.1202	76.8212	0	0	0	1	2	3	54	275	74	31	3
3D_1200X_hui_0027.txt	daytime 3	0.19	1.17771e+07	5.47473e+06	0.464863	713	60.5414	7678.44	5569.58	94.3973	84.2105	0	0	0	0	11	16	46	170	162	96	49	28	56	27	17	15	5	8	2	0	0	1	2	1	0	1
3D_2900X_hui_0028.txt	daytime 3	0.4633	1.2884e+07	6.64968e+06	0.516118	630	48.8977	10555	8430.39	111.115	103.605	0	0	1	4	7	12	16	57	73	122	55	52	72	34	26	37	28	17	13	4
3D_2900X_hui_0029.txt	daytime 3	0.4633	6.92203e+06	3.98055e+06	0.575055	571	82.4903	6971.19	5854.44	91.1908	86.3371	0	0	0	2	0	8	67	143	107	96	45	32	27	18	7	8	8	2	1
3D_890X_hui_0003.txt	daytime 3	0.1412	2.14529e+07	6.47513e+06	0.30183	1675	78.078	3865.75	3939.31	69.2487	70.8215	0	0	0	0	0	529	0	899	158	82	0	7
3D_2900X_hui_0030.txt	daytime 3	0.4633	5.85223e+06	3.37947e+06	0.577468	478	81.6783	7070.03	5854.44	91.828	86.3371	0	0	0	1	2	1	57	115	96	87	32	22	24	13	11	9	6	1	1
3D_2900X_hui_0031.txt	daytime 3	0.4633	8.48545e+06	4.53469e+06	0.534408	513	60.4564	8839.55	7083.87	103.361	94.9709	0	0	0	0	1	1	4	41	91	172	65	40	39	14	9	16	9	2	6	3
3D_890X_hui_0032.txt	daytime 3	0.1412	1.88505e+07	9.77091e+06	0.518338	691	36.6569	14140.3	7721.05	121.411	99.1501	0	0	0	0	0	119	0	131	62	49	0	25	31	0	29	29	33	0	59	51	0	59	11	0	3
3D_2900X_hui_0033.txt	daytime 3	0.4633	5.91789e+06	2.52833e+06	0.427235	245	41.3999	10319.7	7742.5	110.194	99.2877	0	0	0	0	0	1	5	19	40	63	25	23	19	8	10	7	7	5	7	5	1
3D_1200X_hui_0035.txt	daytime 3	0.19	1.38947e+07	6.14386e+06	0.442172	543	39.0795	11314.7	7049	111.99	94.7368	0	0	0	0	0	4	25	75	101	95	58	31	28	15	16	14	9	18	14	5	0	15	7	10	3
3D_1400X_hui_0004.txt	daytime 3	0.222	7.77252e+06	2.30303e+06	0.296304	591	76.0371	3896.84	4079.66	69.7703	72.0721	0	0	0	1	13	27	212	227	70	39	2
3D_890X_hui_0005.txt	daytime 3	0.1412	6.72704e+06	2.55646e+06	0.380027	452	67.1915	5655.88	5672.61	83.2936	84.9858	0	0	0	0	0	30	0	179	109	89	0	40	4	0	1
3D_2900X_hui_0006.txt	daytime 3	0.4633	1.12209e+07	5.30649e+06	0.472912	735	65.5028	7219.72	7083.87	94.6067	94.9709	0	0	0	0	0	0	6	111	193	214	92	67	37	4	8	2	1
3D_2900X_hui_0007.txt	daytime 3	0.4633	1.12209e+07	5.63368e+06	0.502071	651	58.0168	8653.89	7083.87	102.656	94.9709	0	0	0	1	0	0	3	70	130	149	94	75	50	23	26	26	4
3D_4800X_hui_0008.txt	daytime 3	0.755	5.23935e+06	2.77404e+06	0.529462	353	67.3748	7858.46	7545	98.8462	98.0132	0	0	0	0	0	0	1	35	63	96	82	38	20	16	1	1
3D_1900X_hui_0009.txt	daytime 3	0.301	1.3299e+07	6.86663e+06	0.516327	630	47.372	10899.4	7801.88	112.219	99.6678	0	0	0	6	7	11	25	65	60	142	22	98	22	50	24	35	19	14	4	11	4	6	2	3
4D_1400X_hui_0001.txt	daytime 4	0.222	1.96214e+06	559296	0.285044	167	85.1112	3349.08	3123.49	64.6275	63.0631	0	0	0	1	9	25	74	44	11	3
4D_1900X_hui_0010.txt	daytime 4	0.301	2.20748e+06	567353	0.257014	145	65.6857	3912.78	3467.5	70.1111	66.4452	0	0	0	0	0	22	67	49	5	2
4D_1900X_hui_0012.txt	daytime 4	0.301	1.5927e+06	532470	0.334319	109	68.4373	4885.04	4993.2	78.1493	79.7342	0	0	0	0	0	8	20	39	28	14
4D_1200X_hui_0013.txt	daytime 4	0.19	2.07025e+06	587156	0.283616	151	72.9381	3888.45	4264.21	69.641	73.6842	0	0	0	0	0	23	38	66	22	2
4D_1200X_hui_0014.txt	daytime 4	0.19	1.7597e+06	554870	0.315321	176	100.017	3152.67	3132.89	62.0813	63.1579	0	0	0	0	20	58	36	45	16	1
4D_1900X_hui_0005.txt	daytime 4	0.301	1.51689e+06	350114	0.23081	84	55.3764	4168.02	4195.68	72.3778	73.0897	0	0	0	0	0	8	29	38	8	1
6daytime_0001.txt	daytime 6	0.4633	2.1662e+06	1.18128e+06	0.545323	107	49.3953	11040	7083.87	109.011	94.9709	0	0	1	0	1	8	14	17	9	9	3	6	7	3	0	5	11	3	3	3	4
6daytime_0011.txt	daytime 6	0.19	3.08693e+06	1.51388e+06	0.490418	107	34.6623	14148.4	12531.6	124.348	126.316	0	0	0	0	1	11	6	9	6	6	12	2	9	5	2	8	4	7	6	11	0	1	1
6daytime_0013.txt	daytime 6	0.19	4.71978e+06	2.41285e+06	0.511221	157	33.2643	15368.5	12531.6	130.607	126.316	0	0	0	0	1	10	7	17	12	9	8	7	8	5	9	8	9	23	7	10	0	6	1
6daytime_0014.txt	daytime 6	0.19	2.21607e+06	1.04438e+06	0.471278	71	32.0388	14709.6	12531.6	126.761	126.316	0	0	0	0	3	5	4	2	5	5	7	4	4	4	4	6	1	6	3	2	0	2	3	1
6daytime_0015.txt	daytime 6	0.4633	2.51591e+06	1.37383e+06	0.546057	110	43.7217	12489.4	9147.56	116.006	107.921	0	0	0	0	1	10	17	6	7	9	6	7	10	6	3	3	4	2	6	4	5	4
6daytime_0016.txt	daytime 6	0.3015	3.19143e+06	1.73233e+06	0.542806	120	37.6007	14436.1	13824	127.529	132.67	0	0	0	1	2	11	7	5	4	6	3	12	7	14	10	7	6	10	1	7	4	3
6daytime_0017.txt	daytime 6	0.3015	4.05615e+06	2.12099e+06	0.522907	149	36.7344	14234.8	12476.2	127.728	126.036	0	0	0	0	4	6	4	12	9	12	6	21	9	9	7	11	7	13	6	12	1
6daytime_0002.txt	daytime 6	0.4633	3.63804e+06	2.10862e+06	0.579605	113	31.0607	18660.4	17929.2	148.301	151.09	0	0	0	0	0	1	7	0	4	4	7	6	10	8	7	11	7	5	12	15	9
6daytime_0020.txt	daytime 6	0.3015	4.12564e+06	2.3813e+06	0.577194	136	32.9646	17509.5	18282.3	140.425	152.57	0	0	0	0	1	12	6	5	7	8	2	9	4	7	5	16	6	15	8	10	2	13
6daytime_0021.txt	daytime 6	0.4633	2.50648e+06	1.38068e+06	0.550845	118	47.078	11700.7	9520.78	114.506	110.08	0	0	0	0	2	13	8	3	11	14	8	6	10	8	9	8	3	6	5	2	2
6daytime_0023.txt	daytime 6	0.19	5.38421e+06	2.77835e+06	0.516018	173	32.131	16059.8	12531.6	130.453	126.316	0	0	0	0	0	14	21	16	4	9	15	4	10	9	6	13	4	8	11	6	0	3	5	11	2	2
6daytime_0024.txt	daytime 6	0.3015	3.23748e+06	1.51868e+06	0.469092	125	38.6103	12149.4	7776.03	113.619	99.5025	0	0	0	0	3	21	14	12	5	9	3	9	4	2	8	7	3	8	3	9	1	4
6daytime_0026.txt	daytime 6	0.3015	4.47514e+06	2.20321e+06	0.492322	150	33.5185	14688.1	9987.87	126.302	112.769	0	0	0	0	0	13	13	11	12	17	2	14	10	3	5	7	2	11	1	8	8	9	4
6daytime_0003.txt	daytime 6	0.3015	3.48726e+06	1.82471e+06	0.523249	110	31.5434	16588.2	14532.5	137.012	135.987	0	0	0	0	0	7	9	5	5	1	3	17	5	7	3	6	6	12	4	10	5	5
6daytime_0005.txt	daytime 6	0.222	3.21208e+06	1.54574e+06	0.481229	128	39.8496	12076.1	9179.23	116.624	108.108	0	0	0	1	4	4	7	8	13	18	12	4	7	5	7	10	10	8	7	1	2
6daytime_0006.txt	daytime 6	0.755	1.67109e+06	721747	0.431901	64	38.2983	11277.3	8600.42	114.031	104.636	0	0	0	0	0	1	6	7	6	5	9	4	6	3	1	8	3	1	3	1
6daytime_0007.txt	daytime 6	0.755	1.17866e+06	549275	0.466017	53	44.9664	10363.7	8382.72	108.609	103.311	0	0	0	0	0	6	1	10	4	4	5	4	3	4	1	3	4	4
6daytime_0008.txt	daytime 6	0.4633	1.7877e+06	1.0549e+06	0.590086	79	44.1909	13353.1	10669.7	121.582	116.555	0	0	0	1	0	3	9	8	7	7	2	4	3	4	4	6	6	4	5	4	1	1
6daytime_0009.txt	daytime 6	0.755	1.5458e+06	792253	0.51252	65	42.0495	12188.5	11662	117.208	121.854	0	0	0	2	0	5	3	10	3	1	4	3	4	7	5	4	8	2	4
7daytime_0018.txt	daytime 7	0.4633	1.45033e+06	585649	0.403805	142	97.909	4124.29	4229.83	71.8666	73.3866	0	0	0	0	0	15	38	64	23	2
7daytime_0002.txt	daytime 7	0.755	1.81532e+06	718693	0.395904	127	69.9601	5659	5643.6	83.621	84.7682	0	0	0	0	0	7	14	22	48	26	4	2	2	1	0	1
7daytime_0027.txt	daytime 7	0.4633	2.79564e+06	775742	0.277483	152	54.3704	5103.57	4742.1	79.4643	77.7034	0	0	0	1	0	3	40	35	32	36	3	2
7daytime_0028.txt	daytime 7	0.4633	1.62367e+06	501477	0.308854	103	63.4365	4868.7	4229.83	77.8292	73.3866	0	0	0	0	0	0	29	37	15	20	2
7daytime_0003.txt	daytime 7	0.755	1.7093e+06	714901	0.418242	126	73.7144	5673.82	5296.38	83.5699	82.1192	0	0	0	0	0	9	11	36	34	23	3	5	4	1
7daytime_0030.txt	daytime 7	0.222	1.01899e+06	337656	0.331362	96	94.2108	3517.25	3123.49	66.3476	63.0631	0	0	0	0	5	10	35	37	9
7daytime_0038.txt	daytime 7	0.4633	1.87555e+06	933300	0.497613	186	99.1707	5017.74	5283.63	79.5369	82.0203	0	0	0	0	1	1	24	52	94	14
7daytime_0004.txt	daytime 7	0.4633	1.90262e+06	731732	0.384591	106	55.7126	6903.13	6454.52	92.5681	90.654	0	0	0	0	0	0	7	8	29	36	14	8	3	0	0	1
7daytime_0043.txt	daytime 7	0.222	1.99063e+06	628777	0.315869	191	95.9497	3292.03	3123.49	64.1479	63.0631	0	0	0	0	13	30	80	57	11
7daytime_0044.txt	daytime 7	0.19	2.80211e+06	987992	0.352589	208	74.2299	4749.96	4264.21	76.0628	73.6842	0	0	0	0	2	28	25	78	40	23	6	3	2	0	0	1
7daytime_0045.txt	daytime 7	0.4633	1.98443e+06	888938	0.447956	136	68.5335	6536.31	5854.44	89.6383	86.3371	0	0	0	0	0	2	7	37	30	29	12	11	5	2	1
7daytime_0046.txt	daytime 7	0.222	2.72364e+06	1.01488e+06	0.372618	200	73.4311	5074.4	5163.32	79.3243	81.0811	0	0	0	0	2	5	27	54	51	52	6	3
7daytime_0047.txt	daytime 7	0.755	1.21558e+06	541747	0.445669	90	74.0386	6019.41	5643.6	86.7991	84.7682	0	0	0	0	0	2	2	16	40	18	8	3	1
7daytime_0048.txt	daytime 7	0.19	2.66842e+06	775390	0.29058	172	64.4576	4508.08	4264.21	75.153	73.6842	0	0	0	0	0	6	28	88	37	12	1
7daytime_0050.txt	daytime 7	0.19	5.75479e+06	1.83666e+06	0.319153	310	53.8681	5924.7	5569.58	85.1952	84.2105	0	0	0	0	1	13	13	73	130	38	22	4	6	8	1	1
7daytime_0007.txt	daytime 7	0.3015	3.58516e+06	1.62934e+06	0.454467	255	71.1266	6389.56	5840.66	88.4206	86.2355	0	0	0	0	0	6	29	80	40	55	11	21	6	3	4
8daytime_0001.txt	daytime 8	0.19	1.41338e+06	738492	0.522501	138	97.6383	5351.39	5569.58	81.7696	84.2105	0	0	0	0	0	1	10	54	37	27	9
8daytime_0010.txt	daytime 8	0.4633	2.02412e+06	930387	0.459649	106	52.3683	8777.24	8430.39	104.989	103.605	0	0	0	0	0	0	0	0	10	36	29	15	13	3
8daytime_0013.txt	daytime 8	0.3015	3.01317e+06	1.96464e+06	0.652017	279	92.5935	7041.72	6773.78	93.9865	92.869	0	0	0	0	0	1	1	38	68	126	18	20	4	3
8daytime_0015.txt	daytime 8	0.3015	3.75225e+06	1.95946e+06	0.522208	217	57.832	9029.75	8847.39	106.289	106.136	0	0	0	0	0	0	0	9	13	77	23	70	10	12	2	1
8daytime_0017.txt	daytime 8	0.19	3.68393e+06	1.91176e+06	0.518945	244	66.2336	7835.08	7049	98.7921	94.7368	0	0	0	0	0	0	1	14	53	70	64	17	21	3	1
8daytime_0002.txt	daytime 8	0.4633	1.51264e+06	956103	0.632075	147	97.1809	6504.1	5854.44	90.2429	86.3371	0	0	0	0	0	0	3	25	46	48	18	6	1
8daytime_0003.txt	daytime 8	0.222	2.34697e+06	1.11222e+06	0.473895	137	58.3732	8118.37	7713.11	100.743	99.0991	0	0	0	0	0	0	0	2	15	61	29	23	4	3
8daytime_0004.txt	daytime 8	0.4633	2.98616e+06	1.65672e+06	0.554798	200	66.9755	8283.59	7742.5	102.007	99.2877	0	0	0	0	0	0	0	2	22	79	51	28	16	1	1
8daytime_0005.txt	daytime 8	0.4633	2.2545e+06	1.18972e+06	0.52771	130	57.6624	9151.73	8430.39	107.091	103.605	0	0	0	0	0	0	0	1	5	47	33	17	19	8
9daytime_0015.txt	daytime 9	0.4633	699195	268382	0.383845	78	111.557	3440.8	3293.12	65.6937	64.7529	0	0	0	0	2	9	48	15	3	1
9daytime_0004.txt	daytime 9	0.4633	2.53735e+06	631870	0.249027	186	73.3047	3397.15	3293.12	65.217	64.7529	0	0	0	0	3	33	97	44	8	1
9daytime_0005.txt	daytime 9	0.4633	1.44901e+06	540921	0.373304	164	113.181	3298.3	3293.12	64.4896	64.7529	0	0	0	0	0	22	117	21	3	1
9daytime_0007.txt	daytime 9	0.4633	1.01637e+06	364380	0.358511	149	146.6	2445.51	2473.5	55.4528	56.1191	0	0	0	1	16	91	37	4
10sleep-tdv_1400X_hui_0001.txt	nighttime 10	0.222	861497	343393	0.3986	101	117.238	3399.93	3123.49	65.2038	63.0631	0	0	0	2	1	11	54	26	4	3
10sleep-tdv_890X_hui_0010.txt	nighttime 10	0.1412	2.0774e+06	633284	0.304845	196	94.3488	3231.04	2521.16	63.6671	56.6572	0	0	0	0	0	104	0	87	5
10sleep-tdv_2900X_hui_0011.txt	nighttime 10	0.4633	1.63545e+06	786412	0.480853	195	119.233	4032.88	4229.83	71.1285	73.3866	0	0	0	0	2	13	77	74	23	6
10sleep-tdv_1400X_hui_0012.txt	nighttime 10	0.222	2.89914e+06	1.02756e+06	0.354438	316	108.998	3251.79	3123.49	63.9183	63.0631	0	0	0	2	13	32	184	77	7	1
10sleep-tdv_1200X_hui_0014.txt	nighttime 10	0.19	1.87812e+06	684275	0.364341	229	121.931	2988.1	3132.89	61.0894	63.1579	0	0	0	0	6	84	88	51
10sleep-tdv_1900X_hui_0015.txt	nighttime 10	0.301	1.36895e+06	610593	0.446031	181	132.218	3373.44	3467.5	65.1603	66.4452	0	0	0	5	3	24	125	24
10sleep-tdv_2900X_hui_0002.txt	nighttime 10	0.4633	1.32314e+06	663498	0.501457	168	126.971	3949.39	4229.83	69.8663	73.3866	0	0	0	1	14	17	37	69	26	3	1
10sleep-tdv_1200X_hui_0003.txt	nighttime 10	0.19	2.80465e+06	1.04987e+06	0.37433	302	107.678	3476.38	3132.89	65.8766	63.1579	0	0	0	0	3	62	108	113	15	1
10sleep-tdv_1900X_hui_0004.txt	nighttime 10	0.301	2.24616e+06	826687	0.368045	189	84.1437	4374.01	4195.68	74.1444	73.0897	0	0	0	2	3	6	37	124	17
2sleep-tdv_1900X_hui_0010.txt	Nighttime 2	0.301	2.87788e+06	1.15759e+06	0.402237	203	70.538	5702.42	5860.08	84.7749	86.3787	0	0	0	0	0	0	14	69	60	60
2sleep-tdv_1900X_hui_0011.txt	Nighttime 2	0.301	5.54356e+06	2.24399e+06	0.404793	377	68.0069	5952.24	5860.08	86.5902	86.3787	0	0	0	0	0	0	18	102	106	147	4
2sleep-tdv_1900X_hui_0013.txt	Nighttime 2	0.301	1.50017e+06	390718	0.260449	138	91.9895	2831.29	2808.68	59.8007	59.8007	0	0	0	1	2	97	37	1
2sleep-tdv_1200X_hui_0017.txt	Nighttime 2	0.19	5.16543e+06	1.79584e+06	0.347666	326	63.1119	5508.72	5569.58	82.9835	84.2105	0	0	0	0	0	4	28	83	116	77	18
2sleep-tdv_1900X_hui_0018.txt	Nighttime 2	0.301	4.81619e+06	2.18057e+06	0.452759	391	81.1844	5576.92	5860.08	83.8807	86.3787	0	0	0	1	0	0	34	104	172	80
2sleep-tdv_890X_hui_0019.txt	Nighttime 2	0.1412	2.6543e+06	1.01587e+06	0.382726	181	68.1912	5612.54	5672.61	83.6555	84.9858	0	0	0	0	0	4	0	58	75	40	0	3	1
2sleep-tdv_1200X_hui_0021.txt	Nighttime 2	0.19	4.57396e+06	1.52824e+06	0.334118	238	52.0337	6421.18	7049	89.6506	94.7368	0	0	0	0	0	0	10	32	74	73	45	4
2sleep-tdv_690X_hui_0022.txt	Nighttime 2	0.1096	3.13432e+06	1.02966e+06	0.328511	176	56.1525	5850.35	6538.36	85.7457	91.2409	0	0	0	0	0	0	0	60	0	109	7
2sleep-tdv_1200X_hui_0024.txt	Nighttime 2	0.19	3.21524e+06	1.45523e+06	0.452604	282	87.7074	5160.38	5569.58	80.4778	84.2105	0	0	0	0	0	5	26	76	135	37	3
2sleep-tdv_2900X_hui_0025.txt	Nighttime 2	0.4633	3.6062e+06	1.26289e+06	0.3502	209	57.9557	6042.54	5854.44	87.246	86.3371	0	0	0	0	0	0	9	33	64	101	2
2sleep-tdv_2900X_hui_0029.txt	Nighttime 2	0.4633	2.8336e+06	835370	0.294808	165	58.2298	5062.85	5283.63	79.7965	82.0203	0	0	0	0	0	0	27	50	65	21	2
2sleep-tdv_890X_hui_0006.txt	Nighttime 2	0.1412	4.19156e+06	1.30943e+06	0.312396	192	45.8063	6819.94	7721.05	92.2155	99.1501	0	0	0	0	0	3	0	26	58	82	0	21	2
2sleep-tdv_890X_hui_0009.txt	Nighttime 2	0.1412	3.74973e+06	808977	0.215743	154	41.0696	5253.1	5672.61	80.9389	84.9858	0	0	0	0	0	6	0	61	60	25	0	2
3N_1200X_hui_0001.txt	nighttime 3	0.19	4.84199e+06	2.05526e+06	0.424466	348	71.8712	5905.93	5569.58	86.1162	84.2105	0	0	0	0	0	1	7	72	147	95	23	1	2
3N_1200X_hui_0011.txt	nighttime 3	0.19	3.35424e+06	816118	0.243309	197	58.7317	4142.73	4264.21	72.0278	73.6842	0	0	0	0	0	9	60	89	31	8
3N_1200X_hui_0012.txt	nighttime 3	0.19	8.34931e+06	2.25699e+06	0.27032	491	58.8073	4596.71	4264.21	75.8281	73.6842	0	0	0	0	1	22	77	205	149	36	1
3N_1400X_hui_0013.txt	nighttime 3	0.222	3.97695e+06	1.32589e+06	0.333394	260	65.3767	5099.57	5163.32	80.1109	81.0811	0	0	0	0	0	3	15	66	105	70	1
3N_1400X_hui_0002.txt	nighttime 3	0.222	4.25724e+06	1.69816e+06	0.398887	324	76.1056	5241.23	5163.32	81.1367	81.0811	0	0	0	0	0	1	21	86	102	111	2	1
3N_690X_hui_0004.txt	nighttime 3	0.1096	3.2567e+06	978923	0.300587	214	65.7107	4574.41	4184.55	75.9772	72.9927	0	0	0	0	0	0	0	181	0	31	2
3N_890X_hui_0009.txt	nighttime 3	0.1412	1.8394e+06	546304	0.297001	173	94.0522	3157.83	2521.16	62.9616	56.6572	0	0	0	0	0	99	0	71	3
4N_1200X_hui_0001.txt	nighttime 4	0.19	1.61526e+06	617789	0.382469	182	112.675	3394.44	3132.89	64.9508	63.1579	0	0	0	0	5	45	56	68	6	2
4N_1400X_hui_0010.txt	nighttime 4	0.222	4.38221e+06	2.09892e+06	0.478964	253	57.7334	8296.13	6374.47	97.3187	90.0901	0	0	0	0	16	10	26	26	19	56	24	16	12	22	2	11	5	4	4
4N_1200X_hui_0012.txt	nighttime 4	0.19	7.37526e+06	3.2334e+06	0.438412	438	59.3877	7382.2	5569.58	91.3002	84.2105	0	0	0	0	10	66	46	77	46	34	43	19	30	27	20	13	4	3
4N_1900X_hui_0023.txt	nighttime 4	0.301	6.53723e+06	3.61602e+06	0.553142	319	48.7974	11335.5	10021.1	113.623	112.957	0	0	0	0	0	23	34	32	16	40	6	43	15	29	21	17	6	22	4	9	2
4N_1900X_hui_0025.txt	nighttime 4	0.301	5.82639e+06	2.52133e+06	0.432742	264	45.3111	9550.48	6796.31	103.468	93.0233	0	0	0	0	1	34	33	37	20	26	3	27	12	21	9	17	11	7	1	5
4N_2900X_hui_0026.txt	nighttime 4	0.4633	9.22428e+06	4.75686e+06	0.515689	504	54.6384	9438.22	6454.52	102.448	90.654	0	0	0	0	2	38	87	66	50	62	15	20	42	26	14	25	20	13	19	4	1
4N_1900X_hui_0027.txt	nighttime 4	0.301	1.21334e+07	5.86719e+06	0.483558	479	39.4779	12248.8	10021.1	118.367	112.957	0	0	0	0	0	24	24	50	28	87	16	68	17	33	26	20	15	28	8	29	4	2
4N_4800X_hui_0028.txt	nighttime 4	0.755	5.19976e+06	2.44902e+06	0.470988	211	40.5788	11606.7	10190.4	116.832	113.907	0	0	0	0	0	5	9	21	9	28	25	22	15	27	6	15	12	11	5	1
4N_2900X_hui_0030.txt	nighttime 4	0.4633	4.56776e+06	2.28844e+06	0.500999	181	39.6256	12643.3	12309	121.921	125.189	0	0	0	0	0	0	11	14	18	17	15	13	16	16	10	21	16	9	4	1
4N_2900X_hui_0032.txt	nighttime 4	0.4633	6.16932e+06	3.24703e+06	0.52632	269	43.6029	12070.8	9894	117.903	112.238	0	0	0	0	0	2	18	37	21	32	14	30	20	18	11	19	16	8	19	3	0	1
4N_1400X_hui_0033.txt	nighttime 4	0.222	1.00651e+07	4.48151e+06	0.445252	500	49.6766	8963.01	6374.47	100.216	90.0901	0	0	0	0	19	25	65	68	38	68	46	31	27	37	12	25	12	6	14	5	2
4N_890X_hui_0034.txt	nighttime 4	0.1412	6.32338e+06	2.60326e+06	0.411687	368	58.1967	7074.06	3939.31	88.1805	70.8215	0	0	0	0	0	114	0	93	34	31	0	25	21	0	17	13	13	0	7
4N_2900X_hui_0035.txt	nighttime 4	0.4633	4.862e+06	2.46249e+06	0.506477	306	62.937	8047.37	6454.52	96.2123	90.654	0	0	0	0	4	22	41	49	32	44	26	14	30	9	8	14	7	5	1
4N_1900X_hui_0038.txt	nighttime 4	0.301	1.04218e+07	5.41045e+06	0.519145	591	56.7078	9154.74	7801.88	102.119	99.6678	0	0	0	0	3	75	73	71	38	64	13	74	42	57	23	21	14	18	2	3
4N_2900X_hui_0039.txt	nighttime 4	0.4633	5.6031e+06	2.78313e+06	0.496712	367	65.4995	7583.45	6454.52	94.6297	90.654	0	0	0	0	0	4	58	66	47	77	28	21	32	13	3	8	4	4	2
4N_1900X_hui_0004.txt	nighttime 4	0.301	4.60729e+06	2.23404e+06	0.484893	384	83.3462	5817.82	4993.2	84.0601	79.7342	0	0	0	1	0	12	50	182	52	46	7	17	6	2	3	0	4	2
4N_890X_hui_0007.txt	nighttime 4	0.1412	7.90573e+06	3.19006e+06	0.403512	374	47.3075	8529.56	7721.05	98.4306	99.1501	0	0	0	0	0	65	0	81	37	44	0	43	34	0	38	14	14	0	4
4N_1900X_hui_0008.txt	nighttime 4	0.301	6.17061e+06	3.054e+06	0.494928	310	50.2382	9851.62	7801.88	107.62	99.6678	0	0	0	0	2	8	22	51	32	45	8	43	19	27	18	19	9	5	1	1
4N_4800X_hui_0009.txt	nighttime 4	0.755	3.34301e+06	1.64607e+06	0.492391	200	59.8263	8230.34	6751.37	98.7285	92.7152	0	0	0	0	0	8	18	36	27	27	21	15	12	23	4	5	1	2	1
5sleep-tdv_890X_hui_0004.txt	nighttime 5	0.1412	2.62491e+06	602242	0.229433	214	81.5266	2814.22	2521.16	59.5695	56.6572	0	0	0	0	0	171	0	42	1
5sleep-tdv_1900X_hui_0007.txt	nighttime 5	0.301	5.91468e+06	2.40437e+06	0.406508	575	97.2157	4181.51	4195.68	72.5928	73.0897	0	0	0	0	0	19	237	274	35	10
5sleep-tdv_1900X_hui_0008.txt	nighttime 5	0.301	1.48643e+06	692564	0.465925	176	118.405	3935.03	3467.5	70.4847	66.4452	0	0	0	0	1	14	75	84	2
7sleep-TDV_1400X_hui_0013.txt	nighttime 7	0.222	2.20753e+06	773159	0.350237	263	119.138	2939.77	3123.49	60.6652	63.0631	0	0	0	0	16	89	115	36	6	1
7sleep-TDV_2900X_hui_0002.txt	nighttime 7	0.4633	725936	217522	0.299643	85	117.09	2559.08	2473.5	56.7794	56.1191	0	0	0	0	4	54	25	2
7sleep-TDV_1900X_hui_0004.txt	nighttime 7	0.301	1.41734e+06	548975	0.387329	183	129.116	2999.86	2808.68	61.4346	59.8007	0	0	0	0	9	93	71	10
7sleep-TDV_2900X_hui_0007.txt	nighttime 7	0.4633	2.20041e+06	877873	0.398959	290	131.794	3027.15	2868.67	61.865	60.436	0	0	0	0	0	73	203	13	1
8sleep-TDV_1400X_hui_0015.txt	nighttime 8	0.222	2.47078e+06	614244	0.248603	169	68.3994	3634.58	3123.49	67.7008	63.0631	0	0	0	0	0	8	80	70	8	3
8sleep-TDV_1200X_hui_0031.txt	nighttime 8	0.19	3.24366e+06	632844	0.195102	182	56.1095	3477.16	3132.89	65.587	63.1579	0	0	0	0	1	60	40	59	21	1
8sleep-TDV_1400X_hui_0004.txt	nighttime 8	0.222	1.77713e+06	582308	0.327668	132	74.2771	4411.42	4079.66	74.4608	72.0721	0	0	0	0	0	3	23	56	36	14
8sleep-TDV_2900X_hui_0005.txt	nighttime 8	0.4633	1.25938e+06	512249	0.406747	123	97.6671	4164.62	4229.83	72.4039	73.3866	0	0	0	0	0	1	49	52	18	3
8sleep-TDV_2900X_hui_0007.txt	nighttime 8	0.4633	2.48266e+06	796701	0.320906	183	73.7112	4353.56	4229.83	73.9291	73.3866	0	0	0	0	0	7	49	84	34	9
8sleep-TDV_1400X_hui_0009.txt	nighttime 8	0.222	6.09098e+06	1.43081e+06	0.234907	316	51.88	4527.89	4079.66	75.2081	72.0721	0	0	0	0	0	7	71	108	77	48	4	1
9sleep-tdv_1200X_hui_0011.txt	nighttime 9	0.19	2.98188e+06	1.25759e+06	0.421745	208	69.7546	6046.13	5569.58	85.2733	84.2105	0	0	0	0	3	8	35	44	40	29	24	12	9	2	2
9sleep-tdv_2900X_hui_0012.txt	nighttime 9	0.4633	2.63006e+06	1.34034e+06	0.509625	292	111.024	4590.22	4229.83	75.1311	73.3866	0	0	0	0	3	14	120	61	39	41	10	4
9sleep-tdv_2900X_hui_0015.txt	nighttime 9	0.4633	3.99136e+06	1.95212e+06	0.489087	299	74.9119	6528.83	5854.44	89.3546	86.3371	0	0	0	0	2	5	24	72	64	67	21	20	17	3	4
9sleep-tdv_1900X_hui_0016.txt	nighttime 9	0.301	2.84494e+06	1.09261e+06	0.384055	170	59.7553	6427.12	5860.08	88.802	86.3787	0	0	0	0	0	2	20	58	19	39	9	15	4	4
9sleep-tdv_890X_hui_0017.txt	nighttime 9	0.1412	2.5568e+06	898006	0.351223	228	89.174	3938.62	3939.31	69.2684	70.8215	0	0	0	0	0	105	0	70	31	17	0	5
9sleep-tdv_2900X_hui_0019.txt	nighttime 9	0.4633	1.56723e+06	736137	0.469707	148	94.4344	4973.9	4229.83	78.5785	73.3866	0	0	0	0	0	2	34	62	21	24	2	1	2
9sleep-tdv_1400X_hui_0002.txt	nighttime 9	0.222	958729	481846	0.502588	131	136.639	3678.21	4079.66	67.4644	72.0721	0	0	0	0	10	19	33	42	20	7
9sleep-tdv_4800X_hui_0008.txt	nighttime 9	0.755	2.08429e+06	1.03885e+06	0.498419	176	84.441	5902.57	5128.29	85.0692	80.7947	0	0	0	0	0	3	22	63	33	25	10	11	7	2
9sleep-tdv_1900X_hui_0009.txt	nighttime 9	0.301	1.57614e+06	676545	0.429241	116	73.5975	5832.28	4993.2	84.8322	79.7342	0	0	0	0	0	1	17	45	17	22	3	7	4
