# Supplementary material for: Disruption of day‐to‐night changes in circadian gene expression with chronic tendinopathy
Source: J Physiol. 2023 Mar 9;602(23):6509–24. doi: 10.1113/JP284083 (PMC11607887; doi:10.1113/JP284083)
Supplement: Supplementary file 7 — Data file S5 [file TJP-602-6509-s004.xlsx]

## Sheet: Samples
Sample	Subject	Time	Type	Leg	Gender
CIR191	S19	9pm	Night	Dom	M
CIR212	S21	9am	Day	Ndom	M
CIR221	S22	9am	Day	Dom	M
CIR231	S23	9pm	Night	Dom	M
CIR251	S25	9pm	Night	Dom	F
CIR301	S30	9pm	Night	Ndom	M
CIR332	S33	9am	Day	Ndom	M
CIR351	S35	9am	Day	Dom	M
CIR381	S38	9am	Day	Dom	F

## Sheet: ColumnDescription
Column	Description
GeneID	Ensembl gene ID including version
gene_name	Gene symbol
gene_type	HGNC locus type
CIR191_norm	Normalized counts
CIR212_norm	Normalized counts
CIR221_norm	Normalized counts
CIR231_norm	Normalized counts
CIR251_norm	Normalized counts
CIR301_norm	Normalized counts
CIR332_norm	Normalized counts
CIR351_norm	Normalized counts
CIR381_norm	Normalized counts
hgnc_id	HGNC gene ID
Exon_length	Transcript length (Exons)
Chr	Chromosome
Start	Chromosome location
Strand	Chromosome strand
EnsemblID	Ensembl gene ID
entrezgene_id	NCBI gene ID
description	HGNC gene description
CIR191_count	Measured counts
CIR212_count	Measured counts
CIR221_count	Measured counts
CIR231_count	Measured counts
CIR251_count	Measured counts
CIR301_count	Measured counts
CIR332_count	Measured counts
CIR351_count	Measured counts
CIR381_count	Measured counts
l2FC_circ	Circadian shrunken (DESeq2) log2-fold changes (9 am/9 pm)
pvalue_circ	Circadian p-value
FDR_circ	Circadian FDR-value

## Sheet: Data
GeneID	gene_name	gene_type	CIR191_norm	CIR212_norm	CIR221_norm	CIR231_norm	CIR251_norm	CIR301_norm	CIR332_norm	CIR351_norm	CIR381_norm	hgnc_id	Exon_length	Chr	Start	Strand	EnsemblID	entrezgene_id	description	CIR191_count	CIR212_count	CIR221_count	CIR231_count	CIR251_count	CIR301_count	CIR332_count	CIR351_count	CIR381_count	l2FC_circ	pvalue_circ	FDR_circ
ENSG00000275878.1	RN7SL43P	misc_RNA	266.234	486.729	524.001	191.702	166.671	197.36	380.635	626.136	526.871	HGNC:46059	291	chr7	66980120	+	ENSG00000275878	#N/A	RNA, 7SL, cytoplasmic 43, pseudogene	260	496	648	173	147	145	436	821	509	-1.24071	1.01587e-10	2.31516e-06
ENSG00000104921.15	FCER2	protein_coding	23.5515	61.8224	52.5618	8.86484	15.8734	21.7776	60.2381	70.1638	90.0545	HGNC:3612	2451	chr19	7688758	-	ENSG00000104921	2208	Fc fragment of IgE receptor II	23	63	65	8	14	16	69	92	87	-1.81209	6.86128e-09	7.81843e-05
ENSG00000073737.16	DHRS9	protein_coding	45.055	138.364	398.661	55.4053	41.9512	27.222	174.603	266.928	90.0545	HGNC:16888	3750	chr2	169064789	+	ENSG00000073737	10170	dehydrogenase/reductase 9	44	141	493	50	37	20	200	350	87	-2.17279	1.68283e-08	0.000127839
ENSG00000105516.11	DBP	protein_coding	316.409	695.747	829.668	334.648	510.217	213.693	776.111	1300.32	1414.99	HGNC:2697	6485	chr19	48630030	-	ENSG00000105516	1628	D-box binding PAR bZIP transcription factor	309	709	1026	302	450	157	889	1705	1367	-0.0103447	2.14139e-07	0.000813372
ENSG00000159208.16	CIART	protein_coding	123.901	379.766	373.593	43.2161	151.931	55.8051	220	328.702	491.677	HGNC:25200	2849	chr1	150282543	+	ENSG00000159208	148523	circadian associated repressor of transcription	121	387	462	39	134	41	252	431	475	-0.00786682	1.57341e-07	0.000813372
ENSG00000215158.9	AC138409.2	transcribed_unprocessed_pseudogene	462.838	757.57	765.785	486.458	462.597	460.052	757.778	606.307	732.858	#N/A	6571	chr5	34164698	-	ENSG00000215158	#N/A	GUSB pseudogene 18	452	772	947	439	408	338	868	795	708	-0.578432	2.0368e-07	0.000813372
ENSG00000131080.15	EDA2R	protein_coding	150.525	298.318	251.488	156.243	173.474	153.804	257.54	286.756	385.061	HGNC:17756	3616	chrX	66595637	-	ENSG00000131080	60401	ectodysplasin A2 receptor	147	304	311	141	153	113	295	376	372	-0.820854	4.48813e-07	0.00146121
ENSG00000188730.5	VWC2	protein_coding	37.8872	90.2803	75.2038	40.9999	28.3454	24.4998	59.3651	83.1289	101.441	HGNC:30200	11322	chr7	49773638	+	ENSG00000188730	#N/A	von Willebrand factor C domain containing 2	37	92	93	37	25	18	68	109	98	-1.17713	1.51908e-06	0.00432747
ENSG00000175556.17	LONRF3	protein_coding	799.727	315	300.815	762.376	615.662	1616.99	528.175	240.235	318.814	HGNC:21152	4041	chrX	118974614	+	ENSG00000175556	79836	LON peptidase N-terminal domain and ring finger 3	781	321	372	688	543	1188	605	315	308	1.32774	3.14029e-06	0.00795191
ENSG00000117586.11	TNFSF4	protein_coding	60.4147	104.019	123.722	75.3512	58.9584	39.4719	134.444	206.678	133.529	HGNC:11934	3963	chr1	173183731	-	ENSG00000117586	7292	TNF superfamily member 4	59	106	153	68	52	29	154	271	129	-1.12533	4.27983e-06	0.00957195
ENSG00000126368.6	NR1D1	protein_coding	1052.65	3559.2	3101.15	454.323	2432.03	615.218	4394.76	5125.77	4488.24	HGNC:7962	2630	chr17	40092793	-	ENSG00000126368	9572	nuclear receptor subfamily 1 group D member 1	1028	3627	3835	410	2145	452	5034	6721	4336	-1.65589	5.04008e-06	0.00957195
ENSG00000171951.5	SCG2	protein_coding	463.862	43.1775	16.9815	359.026	156.467	58.5273	33.1746	19.0663	93.1599	HGNC:10575	2577	chr2	223596940	-	ENSG00000171951	#N/A	secretogranin II	453	44	21	324	138	43	38	25	90	2.38365	4.7574e-06	0.00957195
ENSG00000129048.7	ACKR4	protein_coding	98.3019	410.187	894.359	123	259.644	68.055	305.556	453.777	386.096	HGNC:1611	2669	chr3	132597270	+	ENSG00000129048	51554	atypical chemokine receptor 4	96	418	1106	111	229	50	350	595	373	-1.63171	5.73205e-06	0.0100487
ENSG00000169884.14	WNT10B	protein_coding	63.4866	102.056	161.729	27.7026	70.2966	65.3328	123.968	157.869	229.794	HGNC:12775	2601	chr12	48965340	-	ENSG00000169884	7480	Wnt family member 10B	62	104	200	25	62	48	142	207	222	-0.00833164	7.34197e-06	0.0119517
ENSG00000144331.20	ZNF385B	protein_coding	123.901	245.327	253.914	56.5134	119.051	130.666	177.222	325.652	499.958	HGNC:26332	5417	chr2	179441982	-	ENSG00000144331	151126	zinc finger protein 385B	121	250	314	51	105	96	203	427	483	-1.30694	1.0801e-05	0.0164103
ENSG00000114251.14	WNT5A	protein_coding	153.597	194.299	566.859	95.297	166.671	88.4716	226.111	322.601	462.694	HGNC:12784	7397	chr3	55465715	-	ENSG00000114251	7474	Wnt family member 5A	150	198	701	86	147	65	259	423	447	-0.00706687	1.97253e-05	0.0280962
ENSG00000105479.16	CCDC114	protein_coding	9.2158	25.514	23.4506	8.86484	2.26763	6.8055	23.5714	25.1675	26.9128	HGNC:26560	5145	chr19	48296457	-	ENSG00000105479	93233	outer dynein arm docking complex subunit 1	9	26	29	8	2	5	27	33	26	-1.6321	2.12413e-05	0.0284758
ENSG00000224389.9	C4B	protein_coding	123.901	40.2336	29.9198	111.919	53.2893	69.4161	27.9365	32.0313	46.5799	HGNC:1324	7174	chr6	32014795	+	ENSG00000224389	721	complement C4B (Chido blood group)	121	41	37	101	47	51	32	42	45	1.18134	2.27985e-05	0.0288654
ENSG00000113494.17	PRLR	protein_coding	232.443	342.476	485.994	268.161	366.222	281.748	831.984	1008.22	1069.27	HGNC:9446	13006	chr5	35048756	-	ENSG00000113494	5618	prolactin receptor	227	349	601	242	323	207	953	1322	1033	-1.1993	2.53822e-05	0.0304452
ENSG00000123496.8	IL13RA2	protein_coding	153.597	21.5888	17.7901	105.27	80.5009	62.6106	58.4921	12.9651	9.31599	HGNC:5975	1626	chrX	115003975	-	ENSG00000123496	3598	interleukin 13 receptor subunit alpha 2	150	22	22	95	71	46	67	17	9	1.7895	3.49586e-05	0.0391234
ENSG00000202538.1	RNU4-2	snRNA	34013.5	75201.5	38898.2	26295.3	33356.9	34735.3	48586.8	84699.9	68759.2	HGNC:10193	141	chr12	120291763	-	ENSG00000202538	26834	RNA, U4 small nuclear 2	33217	76634	48103	23730	29420	25520	55654	111060	66427	-0.843962	3.60505e-05	0.0391234
ENSG00000172014.12	ANKRD20A4P	protein_coding	3.07193	52.0093	32.3457	6.64863	4.53526	12.2499	33.1746	14.4904	21.7373	HGNC:31982	4510	chr9	64369394	+	ENSG00000172014	#N/A	ankyrin repeat domain 20 family member A4, pseudogene	3	53	40	6	4	9	38	19	21	-1.93396	4.0595e-05	0.0420527
ENSG00000231369.1	Z97353.1	processed_pseudogene	29.6954	71.6355	69.5433	38.7837	19.2749	19.0554	45.3968	59.4867	92.1248	#N/A	578	chr22	26886909	-	ENSG00000231369	#N/A		29	73	86	35	17	14	52	78	89	-1.14322	4.3585e-05	0.0431871
ENSG00000108576.10	SLC6A4	protein_coding	279.546	30.4205	22.642	50.9728	168.939	8.1666	7.85715	13.7277	14.4915	HGNC:11050	6983	chr17	30194319	-	ENSG00000108576	6532	solute carrier family 6 member 4	273	31	28	46	149	6	9	18	14	2.43673	5.34627e-05	0.0507673
ENSG00000196656.7	AC004057.1	transcribed_processed_pseudogene	1918.93	252.196	595.97	2160.81	331.074	1252.21	327.381	290.57	564.135	#N/A	498	chr4	113214046	-	ENSG00000196656	#N/A		1874	257	737	1950	292	920	375	381	545	1.54922	5.7374e-05	0.0523022
ENSG00000234546.4	LNCTAM34A	lncRNA	24.5755	45.1402	48.5186	13.2973	24.9439	19.0554	55.873	36.6072	56.931	HGNC:52548	2141	chr1	9182004	+	ENSG00000234546	102724571	long non coding transcriptional activator of miR34a	24	46	60	12	22	14	64	48	55	-1.05839	6.48357e-05	0.0547262
ENSG00000237973.1	MTCO1P12	unprocessed_pseudogene	797.679	285.561	310.519	578.431	501.146	1691.85	438.254	362.259	367.464	HGNC:52014	1543	chr1	631074	+	ENSG00000237973	#N/A	MT-CO1 pseudogene 12	779	291	384	522	442	1243	502	475	355	1.14433	6.39126e-05	0.0547262
ENSG00000067113.17	PLPP1	protein_coding	3462.07	2100.98	2021.61	2901.02	2607.78	2557.51	2057.7	1767.06	2053.66	HGNC:9228	1935	chr5	55424854	-	ENSG00000067113	8611	phospholipid phosphatase 1	3381	2141	2500	2618	2300	1879	2357	2317	1984	0.450274	7.08718e-05	0.0556955
ENSG00000230291.5	AC078817.1	processed_pseudogene	74.7504	118.738	145.556	60.9458	89.5714	54.444	142.302	103.72	130.424	#N/A	435	chr12	80102899	-	ENSG00000230291	#N/A		73	121	180	55	79	40	163	136	126	-0.739696	6.91831e-05	0.0556955
ENSG00000115963.13	RND3	protein_coding	1287.14	2363.97	2609.49	1193.43	1324.3	1486.32	1638.65	2223.13	1779.35	HGNC:671	3594	chr2	150468195	-	ENSG00000115963	390	Rho family GTPase 3	1257	2409	3227	1077	1168	1092	1877	2915	1719	-0.57898	7.60532e-05	0.0577751
ENSG00000203668.2	CHML	protein_coding	412.663	611.355	777.106	509.728	518.154	476.385	738.572	754.261	629.347	HGNC:1941	7661	chr1	241628853	-	ENSG00000203668	1122	CHM like Rab escort protein	403	623	961	460	457	350	846	989	608	-0.468069	8.51277e-05	0.0625826
ENSG00000130294.16	KIF1A	protein_coding	43.0071	19.6262	7.27779	29.9188	74.8318	36.7497	21.8254	13.7277	12.4213	HGNC:888	16695	chr2	240713761	-	ENSG00000130294	547	kinesin family member 1A	42	20	9	27	66	27	25	18	12	1.37596	0.000101486	0.0722774
ENSG00000177301.15	KCNA2	protein_coding	189.436	160.934	123.722	247.107	260.778	239.554	157.143	161.682	129.389	HGNC:6220	17379	chr1	110519837	-	ENSG00000177301	3737	potassium voltage-gated channel subfamily A member 2	185	164	153	223	230	176	180	212	125	0.568931	0.00010587	0.0731147
ENSG00000143494.15	VASH2	protein_coding	112.638	149.159	211.056	106.378	146.262	104.805	215.635	240.235	336.411	HGNC:25723	9086	chr1	212950520	+	ENSG00000143494	79805	vasohibin 2	110	152	261	96	129	77	247	315	325	-0.81476	0.000110925	0.0741316
ENSG00000287901.1	AL137026.3	lncRNA	77.8223	43.1775	19.4074	86.4322	56.6908	54.444	34.9206	25.1675	15.5266	#N/A	2443	chr10	44296805	-	ENSG00000287901	#N/A		76	44	24	78	50	40	40	33	15	1.11263	0.000113849	0.0741316
ENSG00000137077.8	CCL21	protein_coding	2436.04	1250.19	754.464	1472.67	1543.12	1845.65	940.238	443.1	917.107	HGNC:10620	936	chr9	34709005	-	ENSG00000137077	6366	C-C motif chemokine ligand 21	2379	1274	933	1329	1361	1356	1077	581	886	0.910915	0.000122852	0.0777719
ENSG00000072041.17	SLC6A15	protein_coding	15.3597	26.4953	219.951	2.21621	15.8734	9.52771	9.60318	81.6036	59.0012	HGNC:13621	8727	chr12	84859491	-	ENSG00000072041	55117	solute carrier family 6 member 15	15	27	272	2	14	7	11	107	57	-2.39661	0.000132603	0.0805108
ENSG00000138207.14	RBP4	protein_coding	1513.44	787.009	1128.06	1308.67	2596.44	1389.68	892.223	988.395	805.315	HGNC:9922	1458	chr10	93591687	-	ENSG00000138207	5950	retinol binding protein 4	1478	802	1395	1181	2290	1021	1022	1296	778	0.743448	0.000134244	0.0805108
ENSG00000142149.9	HUNK	protein_coding	348.152	850.794	841.797	474.269	391.166	366.136	385	803.071	902.616	HGNC:13326	8589	chr21	31873020	+	ENSG00000142149	30811	hormonally up-regulated Neu-associated kinase	340	867	1041	428	345	269	441	1053	872	-0.774501	0.000180723	0.0985728
ENSG00000143631.11	FLG	protein_coding	1.02398	3.92523	70.3519	0	0	2.7222	234.841	3.0506	11.3862	HGNC:3748	12793	chr1	152302165	-	ENSG00000143631	2312	filaggrin	1	4	87	0	0	2	269	4	11	-0.000748814	0.000181661	0.0985728
ENSG00000201098.1	RNY1	misc_RNA	1624.03	2399.3	1648.82	1330.83	1341.3	847.966	2155.48	3452.52	2637.46	HGNC:10242	113	chr7	148987136	-	ENSG00000201098	6084	RNA, Ro60-associated Y1	1586	2445	2039	1201	1183	623	2469	4527	2548	-0.77237	0.000174278	0.0985728
ENSG00000259429.5	UBE2Q2P2	transcribed_unprocessed_pseudogene	28.6714	61.8224	132.617	38.7837	36.2821	65.3328	111.746	91.518	82.8088	HGNC:37440	1855	chr15	82355142	+	ENSG00000259429	#N/A	ubiquitin conjugating enzyme E2 Q2 pseudogene 2	28	63	164	35	32	48	128	120	80	-0.991935	0.000171764	0.0985728
ENSG00000136541.14	ERMN	protein_coding	36.8632	151.121	137.469	90.8646	70.2966	35.3886	57.6191	347.768	332.27	HGNC:29208	4393	chr2	157318625	-	ENSG00000136541	57471	ermin	36	154	170	82	62	26	66	456	321	-0.00404858	0.00021354	0.113176
ENSG00000266402.3	SNHG25	lncRNA	15.3597	50.0467	29.9198	16.6216	21.5425	21.7776	38.4127	51.8602	41.4044	HGNC:51534	278	chr17	64145970	+	ENSG00000266402	#N/A	small nucleolar RNA host gene 25	15	51	37	15	19	16	44	68	40	-0.962162	0.000251286	0.130155
ENSG00000008405.12	CRY1	protein_coding	1201.13	765.42	686.538	926.376	788.002	1422.35	562.222	471.318	640.733	HGNC:2384	4782	chr12	106991364	-	ENSG00000008405	1407	cryptochrome circadian regulator 1	1173	780	849	836	695	1045	644	618	619	0.648452	0.000281056	0.13204
ENSG00000035664.11	DAPK2	protein_coding	714.736	368.972	339.63	499.755	575.978	457.33	414.683	254.725	332.27	HGNC:2675	13612	chr15	63907036	-	ENSG00000035664	23604	death associated protein kinase 2	698	376	420	451	508	336	475	334	321	0.586695	0.000273668	0.13204
ENSG00000116161.18	CACYBP	protein_coding	430.071	534.813	733.439	452.107	495.477	445.08	630.318	809.172	650.049	HGNC:30423	4611	chr1	174999163	+	ENSG00000116161	27101	calcyclin binding protein	420	545	907	408	437	327	722	1061	628	-0.455545	0.000289688	0.13204
ENSG00000121769.8	FABP3	protein_coding	188.412	306.168	239.358	206.108	172.34	159.249	252.302	395.053	483.396	HGNC:3557	1398	chr1	31365253	-	ENSG00000121769	2170	fatty acid binding protein 3	184	312	296	186	152	117	289	518	467	-0.718913	0.000268969	0.13204
ENSG00000137675.5	MMP27	protein_coding	95.2299	138.364	271.704	76.4593	83.9024	81.666	127.46	197.526	122.143	HGNC:14250	1876	chr11	102691487	-	ENSG00000137675	64066	matrix metallopeptidase 27	93	141	336	69	74	60	146	259	118	-0.835308	0.000262706	0.13204
ENSG00000264229.1	RNU4ATAC	snRNA	157.693	220.794	203.778	138.513	122.452	127.943	178.968	289.044	216.338	HGNC:34016	127	chr2	121530881	+	ENSG00000264229	100151683	RNA, U4atac small nuclear (U12-dependent splicing)	154	225	252	125	108	94	205	379	209	-0.567179	0.000287704	0.13204
ENSG00000132846.6	ZBED3	protein_coding	742.384	540.701	499.741	644.917	697.297	767.661	553.492	575.038	472.01	HGNC:20711	6476	chr5	77072072	-	ENSG00000132846	84327	zinc finger BED-type containing 3	725	551	618	582	615	564	634	754	456	0.350486	0.000326761	0.14426
ENSG00000205364.4	MT1M	protein_coding	550.9	279.673	172.241	326.891	473.935	579.829	346.587	228.032	283.62	HGNC:14296	511	chr16	56632659	+	ENSG00000205364	4499	metallothionein 1M	538	285	213	295	418	426	397	299	274	0.71423	0.000335488	0.14426
ENSG00000255491.3	AC100858.3	lncRNA	7.16784	27.4766	38.0062	15.5135	11.3382	1.3611	26.1905	35.0819	20.7022	#N/A	4850	chr8	124811042	-	ENSG00000255491	105375743		7	28	47	14	10	1	30	46	20	-1.39067	0.000331055	0.14426
ENSG00000141519.15	CCDC40	protein_coding	540.66	338.551	201.352	450.999	345.814	336.192	197.302	218.881	233.935	HGNC:26090	9961	chr17	80036632	+	ENSG00000141519	55036	coiled-coil domain containing 40	528	345	249	407	305	247	226	287	226	0.659956	0.00035155	0.148367
ENSG00000174738.13	NR1D2	protein_coding	3010.49	4024.34	4614.93	1446.08	3835.7	1702.74	4968.34	5783.94	5805.93	HGNC:7963	5793	chr3	23945286	+	ENSG00000174738	9975	nuclear receptor subfamily 1 group D member 2	2940	4101	5707	1305	3383	1251	5691	7584	5609	-0.805641	0.000362314	0.15013
ENSG00000157152.17	SYN2	protein_coding	84.9901	133.458	131.809	93.0808	108.846	65.3328	158.016	137.277	150.091	HGNC:11495	6329	chr3	12004388	+	ENSG00000157152	6854	synapsin II	83	136	163	84	96	48	181	180	145	-0.550463	0.000374119	0.151479
ENSG00000196169.15	KIF19	protein_coding	31.7433	13.7383	18.5988	28.8107	81.6347	48.9996	14.8413	20.5916	22.7724	HGNC:26735	5640	chr17	74326210	+	ENSG00000196169	124602	kinesin family member 19	31	14	23	26	72	36	17	27	22	1.12503	0.000378864	0.151479
ENSG00000215086.2	NPM1P24	processed_pseudogene	34.8152	67.7102	79.247	46.5404	48.7541	32.6664	66.3492	66.3506	85.9141	HGNC:45097	894	chr10	72917641	-	ENSG00000215086	#N/A	nucleophosmin 1 pseudogene 24	34	69	98	42	43	24	76	87	83	-0.671742	0.00041184	0.161825
ENSG00000048052.21	HDAC9	protein_coding	594.931	1242.34	1246.93	804.484	954.673	747.244	1098.25	1565.72	1000.95	HGNC:14065	16827	chr7	18086949	+	ENSG00000048052	9734	histone deacetylase 9	581	1266	1542	726	842	549	1258	2053	967	-0.531702	0.000433906	0.164862
ENSG00000114770.17	ABCC5	protein_coding	1040.36	2554.34	1947.21	1774.08	1340.17	1538.04	2099.6	2556.4	2009.15	HGNC:56	11365	chr3	183919934	-	ENSG00000114770	10057	ATP binding cassette subfamily C member 5	1016	2603	2408	1601	1182	1130	2405	3352	1941	-0.517316	0.000458033	0.164862
ENSG00000135373.12	EHF	protein_coding	12.2877	20.6075	1007.57	6.64863	21.5425	8.1666	13.9683	35.8446	109.722	HGNC:3246	4386	chr11	34621093	+	ENSG00000135373	26298	ETS homologous factor	12	21	1246	6	19	6	16	47	106	-0.00101522	0.000490739	0.164862
ENSG00000137441.8	FGFBP2	protein_coding	529.396	149.159	53.3704	279.243	833.354	178.304	173.73	178.46	207.022	HGNC:29451	1187	chr4	15960245	-	ENSG00000137441	#N/A	fibroblast growth factor binding protein 2	517	152	66	252	735	131	199	234	200	1.26257	0.0004571	0.164862
ENSG00000158246.8	TENT5B	protein_coding	86.0141	210	1052.85	99.7295	96.3743	47.6385	178.968	140.328	112.827	HGNC:28273	2382	chr1	27005020	-	ENSG00000158246	#N/A	terminal nucleotidyltransferase 5B	84	214	1302	90	85	35	205	184	109	-0.00307906	0.000493069	0.164862
ENSG00000158859.10	ADAMTS4	protein_coding	322.553	164.86	87.3334	473.161	154.199	264.054	191.191	125.837	98.3354	HGNC:220	10338	chr1	161184302	-	ENSG00000158859	9507	ADAM metallopeptidase with thrombospondin type 1 motif 4	315	168	108	427	136	194	219	165	95	0.942408	0.000499144	0.164862
ENSG00000175426.11	PCSK1	protein_coding	77.8223	43.1775	13.7469	57.6215	86.17	51.7218	34.9206	32.0313	23.8075	HGNC:8743	5357	chr5	96390333	-	ENSG00000175426	5122	proprotein convertase subtilisin/kexin type 1	76	44	17	52	76	38	40	42	23	0.971139	0.000449845	0.164862
ENSG00000211850.1	TRAJ39	TR_J_gene	3.07193	6.86915	38.0062	6.64863	2.26763	2.7222	13.0952	23.6422	14.4915	HGNC:12069	63	chr14	22501601	+	ENSG00000211850	#N/A	T cell receptor alpha joining 39	3	7	47	6	2	2	15	31	14	-0.00314616	0.000470328	0.164862
ENSG00000221676.1	RNU6ATAC	snRNA	193.532	276.729	334.778	230.486	206.354	187.832	250.556	461.403	381.955	HGNC:34017	126	chr9	134164439	-	ENSG00000221676	100151684	RNA, U6atac small nuclear (U12-dependent splicing)	189	282	414	208	182	138	287	605	369	-0.583258	0.000498336	0.164862
ENSG00000227063.5	RPL41P1	processed_pseudogene	243.707	90.2803	178.71	234.918	246.038	242.276	171.984	100.67	77.6332	HGNC:10356	81	chr20	21755270	+	ENSG00000227063	#N/A	ribosomal protein L41 pseudogene 1	238	92	221	212	217	178	197	132	75	0.768137	0.000455574	0.164862
ENSG00000240661.3	AC063952.1	transcribed_unitary_pseudogene	3.07193	2.94392	2.42593	132.973	1.13382	130.666	0.873016	2.28795	7.24577	#N/A	4265	chr3	120349449	+	ENSG00000240661	#N/A	LRRC58 divergent transcript	3	3	3	120	1	96	1	3	7	3.51635	0.00047331	0.164862
ENSG00000063587.15	ZNF275	protein_coding	1158.12	868.457	876.569	1019.46	1129.28	1273.99	911.429	758.837	898.475	HGNC:13069	8147	chrX	153334147	+	ENSG00000063587	10838	zinc finger protein 275	1131	885	1084	920	996	936	1044	995	868	0.323882	0.000539073	0.175507
ENSG00000230184.1	SMYD3-IT1	lncRNA	24.5755	77.5233	66.3087	49.8647	28.3454	27.222	63.7302	67.1132	49.6853	HGNC:41406	361	chr1	246321663	-	ENSG00000230184	#N/A	SMYD3 intronic transcript 1	24	79	82	45	25	20	73	88	48	-0.782445	0.000567324	0.182103
ENSG00000049246.14	PER3	protein_coding	3393.46	4712.24	4469.37	2320.37	3955.88	2756.23	4099.68	5767.16	6805.85	HGNC:8847	8099	chr1	7784320	+	ENSG00000049246	8863	period circadian regulator 3	3314	4802	5527	2094	3489	2025	4696	7562	6575	-0.575287	0.000595672	0.185964
ENSG00000066468.23	FGFR2	protein_coding	194.556	188.411	1462.84	226.053	334.476	186.471	762.143	376.749	725.612	HGNC:3689	7580	chr10	121478332	-	ENSG00000066468	2263	fibroblast growth factor receptor 2	190	192	1809	204	295	137	873	494	701	-1.22766	0.000587666	0.185964
ENSG00000169432.18	SCN9A	protein_coding	743.408	1200.14	1348.82	651.566	1243.8	892.882	1335.71	2364.98	2392.14	HGNC:10597	13946	chr2	166195185	-	ENSG00000169432	6335	sodium voltage-gated channel alpha subunit 9	726	1223	1668	588	1097	656	1530	3101	2311	-0.00735894	0.000614952	0.186864
ENSG00000234840.2	LINC01239	lncRNA	93.182	107.944	260.383	38.7837	74.8318	88.4716	103.889	211.254	166.653	HGNC:49796	3570	chr9	22646200	+	ENSG00000234840	441389	long intergenic non-protein coding RNA 1239	91	110	322	35	66	65	119	277	161	-0.93941	0.000608232	0.186864
ENSG00000004846.16	ABCB5	protein_coding	17.4076	65.7476	36.3889	13.2973	23.8101	17.6943	5.2381	276.842	122.143	HGNC:46	9257	chr7	20615207	+	ENSG00000004846	340273	ATP binding cassette subfamily B member 5	17	67	45	12	21	13	6	363	118	-0.0022704	0.000711547	0.187406
ENSG00000073734.10	ABCB11	protein_coding	3.07193	15.7009	119.679	4.43242	4.53526	13.611	5.2381	81.6036	11.3862	HGNC:42	7715	chr2	168915498	-	ENSG00000073734	8647	ATP binding cassette subfamily B member 11	3	16	148	4	4	10	6	107	11	-0.00194514	0.000677618	0.187406
ENSG00000100292.17	HMOX1	protein_coding	1251.3	408.224	620.229	825.538	427.448	2117.87	305.556	510.213	482.361	HGNC:5013	2299	chr22	35380361	+	ENSG00000100292	3162	heme oxygenase 1	1222	416	767	745	377	1556	350	669	466	1.03006	0.000638444	0.187406
ENSG00000105509.11	HAS1	protein_coding	68.6065	169.766	175.476	96.4052	53.2893	66.6939	92.5397	148.717	102.476	HGNC:4818	2238	chr19	51713112	-	ENSG00000105509	3036	hyaluronan synthase 1	67	173	217	87	47	49	106	195	99	-0.00759149	0.000670137	0.187406
ENSG00000109667.12	SLC2A9	protein_coding	135.165	228.645	280.599	196.135	174.608	156.527	215.635	263.877	249.461	HGNC:13446	6628	chr4	9771153	-	ENSG00000109667	56606	solute carrier family 2 member 9	132	233	347	177	154	115	247	346	241	-0.453394	0.000652501	0.187406
ENSG00000112367.11	FIG4	protein_coding	605.171	815.467	959.05	732.458	697.297	647.884	876.508	835.102	911.932	HGNC:16873	3606	chr6	109691296	+	ENSG00000112367	9896	FIG4 phosphoinositide 5-phosphatase	591	831	1186	661	615	476	1004	1095	881	-0.304393	0.000698197	0.187406
ENSG00000135744.8	AGT	protein_coding	147.453	109.906	30.7284	360.134	215.425	69.4161	58.4921	79.3156	63.1417	HGNC:333	2116	chr1	230702523	-	ENSG00000135744	183	angiotensinogen	144	112	38	325	190	51	67	104	61	1.20479	0.000650562	0.187406
ENSG00000143630.10	HCN3	protein_coding	73.7264	254.159	202.969	165.108	117.917	93.916	199.921	183.036	178.039	HGNC:19183	4241	chr1	155277463	+	ENSG00000143630	57657	hyperpolarization activated cyclic nucleotide gated potassium channel 3	72	259	251	149	104	69	229	240	172	-0.665437	0.000630212	0.187406
ENSG00000158186.13	MRAS	protein_coding	2090.96	1480.79	1381.97	1565.75	2039.73	1659.18	1034.52	1247.7	1163.46	HGNC:7227	6258	chr3	138347648	+	ENSG00000158186	22808	muscle RAS oncogene homolog	2042	1509	1709	1413	1799	1219	1185	1636	1124	0.423811	0.000715414	0.187406
ENSG00000173715.17	C11orf80	protein_coding	118.781	386.635	571.711	142.946	150.797	144.277	175.476	214.305	215.303	HGNC:26197	3765	chr11	66744451	+	ENSG00000173715	79703	chromosome 11 open reading frame 80	116	394	707	129	133	106	201	281	208	-0.902324	0.000686588	0.187406
ENSG00000239039.1	SNORD13	snoRNA	991.21	1797.76	1005.14	911.971	968.278	684.634	1526.03	1802.14	1231.78	HGNC:32711	104	chr8	33513475	+	ENSG00000239039	692084	small nucleolar RNA, C/D box 13	968	1832	1243	823	854	503	1748	2363	1190	-0.562639	0.000703018	0.187406
ENSG00000241787.1	MTND4P16	unprocessed_pseudogene	7.16784	15.7009	18.5988	9.97295	7.93671	12.2499	26.1905	38.1325	34.1586	HGNC:42203	1367	chr3	106894352	-	ENSG00000241787	#N/A	MT-ND4 pseudogene 16	7	16	23	9	7	9	30	50	33	-1.18186	0.000709416	0.187406
ENSG00000148219.16	ASTN2	protein_coding	63.4866	201.168	200.543	89.7565	137.192	83.0272	123.968	170.834	160.442	HGNC:17021	8290	chr9	116425225	-	ENSG00000148219	23245	astrotactin 2	62	205	248	81	121	61	142	224	155	-0.675192	0.000751381	0.19459
ENSG00000240606.3	RN7SL564P	misc_RNA	90.11	152.103	133.426	70.9187	74.8318	73.4994	82.0635	157.869	156.302	HGNC:46580	250	chr6	122745280	+	ENSG00000240606	#N/A	RNA, 7SL, cytoplasmic 564, pseudogene	88	155	165	64	66	54	94	207	151	-0.00890257	0.000767318	0.196485
ENSG00000182253.15	SYNM	protein_coding	3003.33	2496.45	2150.99	4165.37	3303.94	2715.4	2344.92	1940.94	2419.05	HGNC:24466	7774	chr15	99098217	+	ENSG00000182253	23336	synemin	2933	2544	2660	3759	2914	1995	2686	2545	2337	0.418073	0.000776086	0.196522
ENSG00000197978.9	GOLGA6L9	protein_coding	39.9351	82.4298	116.445	64.2701	72.5642	53.0829	100.397	131.176	86.9492	HGNC:37229	6576	chr15	82430018	+	ENSG00000197978	440295	golgin A6 family like 9	39	84	144	58	64	39	115	172	84	-0.658676	0.000799434	0.20021
ENSG00000129116.19	PALLD	protein_coding	8387.4	7226.35	6680.2	9239.38	8496.81	8174.77	7189.29	6963.76	7240.59	HGNC:17068	10128	chr4	168497052	+	ENSG00000129116	23022	palladin, cytoskeletal associated protein	8191	7364	8261	8338	7494	6006	8235	9131	6995	0.219781	0.000817745	0.20257
ENSG00000186998.16	EMID1	protein_coding	147.453	78.5046	68.7346	214.972	88.4376	114.332	88.1746	71.6891	69.3523	HGNC:18036	4854	chr22	29205896	+	ENSG00000186998	129080	EMI domain containing 1	144	80	85	194	78	84	101	94	67	0.700118	0.000843473	0.204497
ENSG00000187193.9	MT1X	protein_coding	4250.53	1329.67	1005.95	3749.83	3055.63	3133.25	3169.92	832.814	1592	HGNC:7405	1727	chr16	56682470	+	ENSG00000187193	4501	metallothionein 1X	4151	1355	1244	3384	2695	2302	3631	1092	1538	0.906428	0.000838943	0.204497
ENSG00000127952.17	STYXL1	protein_coding	195.58	409.205	387.34	236.026	302.729	217.776	343.968	485.045	286.725	HGNC:18165	2028	chr7	75996338	-	ENSG00000127952	51657	serine/threonine/tyrosine interacting like 1	191	417	479	213	267	160	394	636	277	-0.0105562	0.000865388	0.206816
ENSG00000141750.7	STAC2	protein_coding	7.16784	6.86915	1171.72	13.2973	12.472	17.6943	9.60318	18.3036	253.602	HGNC:23990	3430	chr17	39210541	-	ENSG00000141750	342667	SH3 and cysteine rich domain 2	7	7	1449	12	11	13	11	24	245	-0.000835761	0.000871187	0.206816
ENSG00000012048.23	BRCA1	protein_coding	208.891	368.972	578.988	349.053	298.193	296.72	394.603	546.82	447.167	HGNC:1100	9306	chr17	43044295	-	ENSG00000012048	672	BRCA1 DNA repair associated	204	376	716	315	263	218	452	717	432	-0.529672	0.000938622	0.212229
ENSG00000080031.10	PTPRH	protein_coding	37.8872	103.037	84.9075	43.2161	57.8246	35.3886	62.8572	68.6385	76.5981	HGNC:9672	4345	chr19	55181247	-	ENSG00000080031	5794	protein tyrosine phosphatase receptor type H	37	105	105	39	51	26	72	90	74	-0.650665	0.000936667	0.212229
ENSG00000160408.14	ST6GALNAC6	protein_coding	89.0861	59.8598	37.1976	91.9727	88.4376	91.1938	62.8572	54.9108	59.0012	HGNC:23364	5307	chr9	127885321	-	ENSG00000160408	30815	ST6 N-acetylgalactosaminide alpha-2,6-sialyltransferase 6	87	61	46	83	78	67	72	72	57	0.55176	0.000928726	0.212229
ENSG00000188916.9	INSYN2A	protein_coding	18.4316	6.86915	4.04321	9.97295	17.0072	39.4719	9.60318	3.81325	5.17555	HGNC:33859	4840	chr10	127135426	-	ENSG00000188916	642938	inhibitory synaptic factor 2A	18	7	5	9	15	29	11	5	5	1.40528	0.000920453	0.212229
ENSG00000201648.1	RNU4-91P	snRNA	4.09591	15.7009	7.27779	5.54053	4.53526	2.7222	20.9524	22.8795	14.4915	HGNC:47027	135	chr3	175609479	+	ENSG00000201648	#N/A	RNA, U4 small nuclear 91, pseudogene	4	16	9	5	4	2	24	30	14	-0.00370969	0.000953955	0.212229
ENSG00000230207.1	RPL4P5	processed_pseudogene	226.299	389.579	302.432	148.486	179.143	171.499	262.778	227.27	284.655	HGNC:35699	1276	chr9	7477045	-	ENSG00000230207	#N/A	ribosomal protein L4 pseudogene 5	221	397	374	134	158	126	301	298	275	-0.522728	0.000956981	0.212229
ENSG00000254781.1	GVINP2	processed_pseudogene	7.16784	23.5514	34.7716	9.97295	9.07052	9.52771	15.7143	44.2337	15.5266	HGNC:38876	2194	chr11	6748131	+	ENSG00000254781	#N/A	GTPase, very large interferon inducible pseudogene 2	7	24	43	9	8	7	18	58	15	-0.00424951	0.000959176	0.212229
ENSG00000179388.9	EGR3	protein_coding	111.614	247.29	853.118	74.243	73.698	99.3604	373.651	99.9072	71.4226	HGNC:3240	5033	chr8	22687659	-	ENSG00000179388	1960	early growth response 3	109	252	1055	67	65	73	428	131	69	-1.39653	0.000997161	0.218512
ENSG00000131781.13	FMO5	protein_coding	173.052	240.42	314.562	183.945	244.904	144.277	298.572	276.842	299.147	HGNC:3773	5984	chr1	147175351	-	ENSG00000131781	2330	flavin containing dimethylaniline monoxygenase 5	169	245	389	166	216	106	342	363	289	-0.463725	0.00101494	0.220291
ENSG00000201217.1	AC026347.1	misc_RNA	63.4866	83.4112	117.253	78.6755	70.2966	69.4161	127.46	107.534	131.459	#N/A	113	chr3	152449272	+	ENSG00000201217	#N/A	Y RNA	62	85	145	71	62	51	146	141	127	-0.518072	0.0010311	0.221686
ENSG00000110786.18	PTPN5	protein_coding	362.488	76.542	207.013	244.891	307.264	368.858	185.952	200.577	173.898	HGNC:9657	5497	chr11	18727928	-	ENSG00000110786	84867	protein tyrosine phosphatase non-receptor type 5	354	78	256	221	271	271	213	263	168	0.699174	0.00108371	0.221887
ENSG00000111731.12	C2CD5	protein_coding	1741.79	2113.74	2246.41	1929.21	1953.56	1826.6	2756.99	2894.26	2615.72	HGNC:29062	6759	chr12	22448583	-	ENSG00000111731	9847	C2 calcium dependent domain containing 5	1701	2154	2778	1741	1723	1342	3158	3795	2527	-0.0181599	0.00107147	0.221887
ENSG00000136828.19	RALGPS1	protein_coding	403.447	696.728	758.507	495.323	434.251	442.358	477.54	645.202	644.873	HGNC:16851	10507	chr9	126914774	+	ENSG00000136828	9649	Ral GEF with PH domain and SH3 binding motif 1	394	710	938	447	383	325	547	846	623	-0.403142	0.00111966	0.221887
ENSG00000210176.1	MT-TH	Mt_tRNA	27.6474	43.1775	42.0494	26.5945	23.8101	4.0833	56.7461	50.3349	63.1417	HGNC:7487	69	chrM	12138	+	ENSG00000210176	#N/A	mitochondrially encoded tRNA-His (CAU/C)	27	44	52	24	21	3	65	66	61	-0.0050238	0.0011178	0.221887
ENSG00000224781.1	EIF4A2P4	processed_pseudogene	17.4076	42.1962	22.642	14.4054	17.0072	13.611	28.8095	36.6072	45.5448	HGNC:45101	1196	chrX	52832704	-	ENSG00000224781	#N/A	eukaryotic translation initiation factor 4A2 pseudogene 4	17	43	28	13	15	10	33	48	44	-0.870122	0.0011018	0.221887
ENSG00000235750.10	KIAA0040	protein_coding	2385.87	1533.78	971.18	1480.43	2377.61	3670.89	1464.92	1417	1551.63	HGNC:28950	4767	chr1	175156986	-	ENSG00000235750	9674	KIAA0040	2330	1563	1201	1336	2097	2697	1678	1858	1499	0.632275	0.00107977	0.221887
ENSG00000241081.1	RPL22P2	processed_pseudogene	316.409	466.121	423.729	281.459	468.266	332.109	711.508	628.424	709.05	HGNC:19794	374	chr14	76886377	-	ENSG00000241081	#N/A	ribosomal protein L22 pseudogene 2	309	475	524	254	413	244	815	824	685	-0.00900349	0.00108035	0.221887
ENSG00000265479.6	DTX2P1-UPK3BP1-PMS2P11	lncRNA	44.031	45.1402	71.9692	33.2432	28.3454	28.5831	78.5715	112.872	50.7204	HGNC:42360	5053	chr7	76959835	+	ENSG00000265479	441263	DTX2P1-UPK3BP1-PMS2P11 readthrough, transcribed pseudogene	43	46	89	30	25	21	90	148	49	-0.00597788	0.00111338	0.221887
ENSG00000265485.7	LINC01915	lncRNA	257.018	387.617	521.575	277.026	326.539	239.554	281.984	688.673	723.542	HGNC:52734	10348	chr18	24534551	+	ENSG00000265485	729950	long intergenic non-protein coding RNA 1915	251	395	645	250	288	176	323	903	699	-0.00714947	0.00104362	0.221887
ENSG00000171368.12	TPPP	protein_coding	740.336	544.626	212.673	490.891	828.819	823.466	193.81	279.13	480.291	HGNC:24164	5979	chr5	659862	-	ENSG00000171368	11076	tubulin polymerization promoting protein	723	555	263	443	731	605	222	366	464	0.808916	0.00115115	0.226161
ENSG00000102996.5	MMP15	protein_coding	363.512	263.972	198.926	463.188	285.722	254.526	219.127	181.511	179.074	HGNC:7161	4231	chr16	58025754	+	ENSG00000102996	#N/A	matrix metallopeptidase 15	355	269	246	418	252	187	251	238	173	0.533853	0.00122606	0.23154
ENSG00000114812.13	VIPR1	protein_coding	250.875	595.654	728.587	390.053	393.434	455.969	385	804.596	817.737	HGNC:12694	7384	chr3	42489299	+	ENSG00000114812	7433	vasoactive intestinal peptide receptor 1	245	607	901	352	347	335	441	1055	790	-0.0077038	0.00122525	0.23154
ENSG00000119280.17	C1orf198	protein_coding	3602.35	2790.84	2322.42	3213.51	2841.34	3228.53	2411.27	1948.57	2300.01	HGNC:25900	5161	chr1	230837119	-	ENSG00000119280	84886	chromosome 1 open reading frame 198	3518	2844	2872	2900	2506	2372	2762	2555	2222	0.341963	0.00121828	0.23154
ENSG00000169891.18	REPS2	protein_coding	217.083	297.336	346.908	217.189	253.975	204.165	258.413	403.442	344.691	HGNC:9963	11336	chrX	16946658	+	ENSG00000169891	9185	RALBP1 associated Eps domain containing 2	212	303	429	196	224	150	296	529	333	-0.421123	0.00119473	0.23154
ENSG00000232117.2	LINC00384	lncRNA	65.5346	26.4953	25.0679	50.9728	36.2821	66.6939	32.3016	25.1675	35.1937	HGNC:42711	6852	chr13	30151886	-	ENSG00000232117	#N/A	long intergenic non-protein coding RNA 384	64	27	31	46	32	49	37	33	34	0.693227	0.00122933	0.23154
ENSG00000100191.5	SLC5A4	protein_coding	390.135	135.42	16.1729	248.216	116.783	224.582	119.603	73.9771	54.8608	HGNC:11039	2030	chr22	32218476	-	ENSG00000100191	6527	solute carrier family 5 member 4	381	138	20	224	103	165	137	97	53	1.2066	0.00123968	0.231576
ENSG00000166839.17	ANKDD1A	protein_coding	1029.1	560.327	435.859	631.62	805.009	536.274	429.524	460.641	474.08	HGNC:28002	5033	chr15	64911902	+	ENSG00000166839	348094	ankyrin repeat and death domain containing 1A	1005	571	539	570	710	394	492	604	458	0.498741	0.00128321	0.237758
ENSG00000132436.11	FIGNL1	protein_coding	189.436	306.168	405.939	270.378	240.369	219.137	293.333	395.815	313.638	HGNC:13286	5034	chr7	50444128	-	ENSG00000132436	63979	fidgetin like 1	185	312	502	244	212	161	336	519	303	-0.432595	0.00129543	0.238087
ENSG00000116711.10	PLA2G4A	protein_coding	229.371	296.355	707.563	341.296	315.201	239.554	407.699	605.544	525.836	HGNC:9035	2879	chr1	186828949	+	ENSG00000116711	5321	phospholipase A2 group IVA	224	302	875	308	278	176	467	794	508	-0.00745574	0.00132129	0.239284
ENSG00000234648.1	AL162151.2	processed_pseudogene	263.162	353.271	310.519	244.891	202.953	168.777	294.206	338.617	308.463	#N/A	158	chr14	98973314	+	ENSG00000234648	#N/A		257	360	384	221	179	124	337	444	298	-0.0130146	0.00132294	0.239284
ENSG00000115526.11	CHST10	protein_coding	263.162	173.691	189.222	268.161	197.284	319.859	176.349	187.612	164.582	HGNC:19650	4499	chr2	100391860	-	ENSG00000115526	9486	carbohydrate sulfotransferase 10	257	177	234	242	174	235	202	246	159	0.409454	0.00133414	0.23941
ENSG00000086205.18	FOLH1	protein_coding	4.09591	8.83177	16.9815	2.21621	7.93671	9.52771	6.98413	46.5217	91.0896	HGNC:3788	5335	chr11	49145092	-	ENSG00000086205	2346	folate hydrolase 1	4	9	21	2	7	7	8	61	88	-0.00212496	0.00134604	0.239658
ENSG00000198354.7	DCAF12L2	protein_coding	26.6234	48.0841	65.5001	23.2702	40.8174	17.6943	40.1587	58.7241	59.0012	HGNC:32950	2791	chrX	126163499	-	ENSG00000198354	#N/A	DDB1 and CUL4 associated factor 12 like 2	26	49	81	21	36	13	46	77	57	-0.731151	0.00137502	0.242081
ENSG00000204389.10	HSPA1A	protein_coding	996.33	1459.2	1191.94	1078.19	1037.44	1120.19	1397.7	1834.17	1450.19	HGNC:5232	2404	chr6	31815543	+	ENSG00000204389	3303	heat shock protein family A (Hsp70) member 1A	973	1487	1474	973	915	823	1601	2405	1401	-0.346442	0.00138926	0.242081
ENSG00000212283.1	SNORD89	snoRNA	230.395	340.514	262.809	212.756	275.517	145.638	321.27	533.092	524.801	HGNC:32750	114	chr2	101272936	-	ENSG00000212283	692205	small nucleolar RNA, C/D box 89	225	347	325	192	243	107	368	699	507	-0.637269	0.00139151	0.242081
ENSG00000242759.8	LINC00882	lncRNA	188.412	355.233	393.809	292.54	339.011	336.192	508.095	728.331	611.75	HGNC:48568	19150	chr3	106449775	-	ENSG00000242759	#N/A	long intergenic non-protein coding RNA 882	184	362	487	264	299	247	582	955	591	-0.00741915	0.00142013	0.245188
ENSG00000101213.7	PTK6	protein_coding	5.11989	20.6075	258.766	16.6216	12.472	23.1387	10.4762	51.8602	49.6853	HGNC:9617	2953	chr20	63528001	-	ENSG00000101213	5753	protein tyrosine kinase 6	5	21	320	15	11	17	12	68	48	-0.00205269	0.00144829	0.248169
ENSG00000102385.12	DRP2	protein_coding	103.422	63.785	31.5371	67.5944	244.904	148.36	66.3492	46.5217	86.9492	HGNC:3032	8187	chrX	101219769	+	ENSG00000102385	1821	dystrophin related protein 2	101	65	39	61	216	109	76	61	84	0.919635	0.00152268	0.251463
ENSG00000129946.10	SHC2	protein_coding	661.49	485.747	286.26	814.457	493.21	820.744	249.683	400.391	527.906	HGNC:29869	4131	chr19	416583	-	ENSG00000129946	25759	SHC adaptor protein 2	646	495	354	735	435	603	286	525	510	0.616006	0.00150093	0.251463
ENSG00000183287.14	CCBE1	protein_coding	503.797	734.999	848.266	294.756	324.271	402.886	460.953	1054.75	472.01	HGNC:29426	6753	chr18	59430939	-	ENSG00000183287	147372	collagen and calcium binding EGF domains 1	492	749	1049	266	286	296	528	1383	456	-0.00678921	0.00149916	0.251463
ENSG00000242110.8	AMACR	protein_coding	67.5825	148.177	162.537	111.919	53.2893	87.1105	101.27	138.802	152.161	HGNC:451	4847	chr5	33986165	-	ENSG00000242110	23600	alpha-methylacyl-CoA racemase	66	151	201	101	47	64	116	182	147	-0.590869	0.00149881	0.251463
ENSG00000259462.3	CPEB1-AS1	lncRNA	26.6234	59.8598	33.1544	22.1621	36.2821	32.6664	51.508	98.3819	85.9141	HGNC:27523	5014	chr15	82647770	+	ENSG00000259462	283692	CPEB1 antisense RNA 1	26	61	41	20	32	24	59	129	83	-0.00526928	0.0015162	0.251463
ENSG00000103742.12	IGDCC4	protein_coding	382.968	683.971	916.192	608.35	577.112	398.803	536.032	1159.99	1123.09	HGNC:13770	7619	chr15	65381484	-	ENSG00000103742	57722	immunoglobulin superfamily DCC subclass member 4	374	697	1133	549	509	293	614	1521	1085	-0.00729389	0.00154945	0.254043
ENSG00000219932.6	RPL12P8	processed_pseudogene	130.045	224.719	151.216	134.081	136.058	157.888	252.302	236.422	202.881	HGNC:23735	580	chr10	67874332	+	ENSG00000219932	#N/A	ribosomal protein L12 pseudogene 8	127	229	187	121	120	116	289	310	196	-0.445598	0.00156341	0.254501
ENSG00000184305.15	CCSER1	protein_coding	144.381	298.318	308.093	155.135	146.262	68.055	275.873	170.071	174.934	HGNC:29349	10474	chr4	90127535	+	ENSG00000184305	401145	coiled-coil serine rich protein 1	141	304	381	140	129	50	316	223	169	-0.00655464	0.00159449	0.257719
ENSG00000162761.14	LMX1A	protein_coding	89.0861	156.028	156.877	88.6484	95.2405	85.7494	83.8096	214.305	260.848	HGNC:6653	4185	chr1	165201867	-	ENSG00000162761	4009	LIM homeobox transcription factor 1 alpha	87	159	194	80	84	63	96	281	252	-0.685969	0.00162298	0.260477
ENSG00000124253.11	PCK1	protein_coding	316.409	313.037	303.241	217.189	1069.19	613.856	164.127	141.853	139.74	HGNC:8724	6828	chr20	57561080	+	ENSG00000124253	5105	phosphoenolpyruvate carboxykinase 1	309	319	375	196	943	451	188	186	135	1.00781	0.00164103	0.260788
ENSG00000136783.10	NIPSNAP3A	protein_coding	377.848	410.187	626.698	349.053	378.694	279.026	460.953	522.415	508.239	HGNC:23619	2588	chr9	104747683	+	ENSG00000136783	25934	nipsnap homolog 3A	369	418	775	315	334	205	528	685	491	-0.393878	0.00165295	0.260788
ENSG00000254366.7	AC062004.1	lncRNA	321.529	490.654	705.945	587.296	484.139	334.831	1003.97	777.14	777.367	#N/A	1742	chr8	77399072	+	ENSG00000254366	#N/A		314	500	873	530	427	246	1150	1019	751	-0.00770348	0.00165925	0.260788
ENSG00000163064.7	EN1	protein_coding	103.422	306.168	371.167	216.081	148.53	148.36	144.921	287.519	443.027	HGNC:3342	2856	chr2	118842171	-	ENSG00000163064	2019	engrailed homeobox 1	101	312	459	195	131	109	166	377	428	-0.715977	0.0016839	0.261647
ENSG00000169313.10	P2RY12	protein_coding	15.3597	53.9719	85.7161	17.7297	63.4937	50.3607	89.9207	151.767	103.511	HGNC:18124	2337	chr3	151336843	-	ENSG00000169313	64805	purinergic receptor P2Y12	15	55	106	16	56	37	103	199	100	-0.996923	0.00168767	0.261647
ENSG00000143248.13	RGS5	protein_coding	9493.3	7049.71	4502.52	10237.8	9840.39	6791.89	6558.1	6069.93	3680.85	HGNC:10001	6624	chr1	163111121	-	ENSG00000143248	8490	regulator of G protein signaling 5	9271	7184	5568	9239	8679	4990	7512	7959	3556	0.511185	0.00170022	0.26181
ENSG00000230043.1	TMSB4XP6	processed_pseudogene	182.268	579.953	347.716	210.54	163.269	167.415	189.445	323.364	276.374	HGNC:11888	135	chr20	50840615	-	ENSG00000230043	#N/A	TMSB4X pseudogene 6	178	591	430	190	144	123	217	424	267	-0.00671056	0.0017267	0.264105
ENSG00000145850.9	TIMD4	protein_coding	40.9591	101.075	92.9939	36.5675	38.5497	76.2216	51.508	134.226	119.038	HGNC:25132	1516	chr5	156919292	-	ENSG00000145850	91937	T cell immunoglobulin and mucin domain containing 4	40	103	115	33	34	56	59	176	115	-0.00558252	0.00177377	0.265817
ENSG00000161640.15	SIGLEC11	protein_coding	19.4556	52.0093	40.4321	28.8107	43.085	21.7776	48.8889	90.7554	77.6332	HGNC:15622	3173	chr19	49948985	-	ENSG00000161640	114132	sialic acid binding Ig like lectin 11	19	53	50	26	38	16	56	119	75	-0.00529309	0.00178455	0.265817
ENSG00000165078.13	CPA6	protein_coding	3.07193	20.6075	122.914	3.32432	13.6058	4.0833	0.873016	22.8795	47.615	HGNC:17245	2887	chr8	67422038	-	ENSG00000165078	57094	carboxypeptidase A6	3	21	152	3	12	3	1	30	46	-0.00168143	0.00176304	0.265817
ENSG00000213574.2	LDHAP5	processed_pseudogene	4.09591	3.92523	60.6482	6.64863	5.66908	6.8055	19.2064	27.4554	17.5969	HGNC:6540	622	chr10	118932674	-	ENSG00000213574	#N/A	lactate dehydrogenase A pseudogene 5	4	4	75	6	5	5	22	36	17	-0.00257179	0.00175209	0.265817
ENSG00000229028.2	KRT223P	transcribed_unprocessed_pseudogene	22.5275	41.2149	67.1174	3.32432	47.6203	20.4165	43.6508	121.261	133.529	HGNC:32968	1705	chr17	40717235	-	ENSG00000229028	#N/A	keratin 223, pseudogene	22	42	83	3	42	15	50	159	129	-0.00297888	0.00180601	0.267266
ENSG00000233558.1	AL050331.1	processed_pseudogene	36.8632	89.299	64.6914	38.7837	37.4159	29.9442	50.6349	51.8602	66.247	#N/A	623	chr6	116258493	-	ENSG00000233558	#N/A		36	91	80	35	33	22	58	68	64	-0.598919	0.00183005	0.269077
ENSG00000226403.2	AL392089.1	lncRNA	6.14387	15.7009	69.5433	6.64863	14.7396	8.1666	19.2064	22.1169	24.8426	#N/A	1068	chr9	547135	+	ENSG00000226403	#N/A	#N/A	6	16	86	6	13	6	22	29	24	-0.0032129	0.00187136	0.273387
ENSG00000108187.16	PBLD	protein_coding	468.982	248.271	252.297	324.675	323.137	336.192	235.714	217.355	293.971	HGNC:23301	5172	chr10	68282660	-	ENSG00000108187	64081	phenazine biosynthesis like protein domain containing	458	253	312	293	285	247	270	285	284	0.388171	0.00191314	0.277039
ENSG00000258081.4	AL110292.1	lncRNA	27.6474	103.037	138.278	69.8106	38.5497	25.8609	27.9365	188.375	111.792	#N/A	5251	chr14	26599755	+	ENSG00000258081	#N/A		27	105	171	63	34	19	32	247	108	-0.00366872	0.00192067	0.277039
ENSG00000021826.17	CPS1	protein_coding	94.2059	291.448	352.568	201.675	199.552	204.165	197.302	434.711	355.043	HGNC:2323	11018	chr2	210477682	+	ENSG00000021826	1373	carbamoyl-phosphate synthase 1	92	297	436	182	176	150	226	570	343	-0.00648439	0.00195216	0.277138
ENSG00000152953.13	STK32B	protein_coding	396.279	789.953	602.439	252.648	484.139	329.386	499.365	453.777	752.525	HGNC:14217	5282	chr4	5051480	+	ENSG00000152953	55351	serine/threonine kinase 32B	387	805	745	228	427	242	572	595	727	-0.532591	0.0019339	0.277138
ENSG00000165168.8	CYBB	protein_coding	2252.75	3467.94	5857.81	3691.1	3646.35	3119.64	3956.51	7778.27	8554.15	HGNC:2578	4375	chrX	37780059	+	ENSG00000165168	1536	cytochrome b-245 beta chain	2200	3534	7244	3331	3216	2292	4532	10199	8264	-0.62577	0.00195784	0.277138
ENSG00000244731.8	C4A	protein_coding	138.237	103.037	59.8396	190.594	79.3671	119.777	66.3492	37.3699	54.8608	HGNC:1323	7158	chr6	31982057	+	ENSG00000244731	720	complement C4A (Rodgers blood group)	135	105	74	172	70	88	76	49	53	0.738	0.0019819	0.278812
ENSG00000198142.5	SOWAHC	protein_coding	493.557	668.271	963.902	564.026	595.253	596.162	774.365	672.657	889.159	HGNC:26149	4627	chr2	109614364	+	ENSG00000198142	#N/A	sosondowah ankyrin repeat domain family member C	482	681	1192	509	525	438	887	882	859	-0.349	0.00201698	0.279519
ENSG00000235501.6	AC105942.1	lncRNA	808.942	621.168	570.093	954.079	701.832	876.549	555.238	555.209	729.752	#N/A	2517	chr1	94927361	+	ENSG00000235501	#N/A	CNN3 divergent transcript	790	633	705	861	619	644	636	728	705	0.329193	0.00200295	0.279519
ENSG00000237017.1	AC245052.4	lncRNA	3.07193	21.5888	33.1544	9.97295	12.472	8.1666	15.7143	26.6928	18.632	#N/A	4158	chr19	54119511	-	ENSG00000237017	#N/A	PRPF31 antisense RNA 1	3	22	41	9	11	6	18	35	18	-0.0040787	0.00202372	0.279519
ENSG00000128918.15	ALDH1A2	protein_coding	1368.03	774.252	211.864	1008.38	721.107	1035.8	522.064	337.854	633.487	HGNC:15472	8127	chr15	57953424	-	ENSG00000128918	8854	aldehyde dehydrogenase 1 family member A2	1336	789	262	910	636	761	598	443	612	0.745148	0.00210936	0.288422
ENSG00000183798.5	EMILIN3	protein_coding	116.733	101.075	84.9075	406.675	143.995	428.747	86.4286	106.008	187.355	HGNC:16123	3791	chr20	41359962	-	ENSG00000183798	#N/A	elastin microfibril interfacer 3	114	103	105	367	127	315	99	139	181	0.897147	0.00211349	0.288422
ENSG00000251429.1	AIDAP2	transcribed_processed_pseudogene	31.7433	63.785	59.0309	38.7837	46.4864	40.833	60.2381	69.4012	68.3172	HGNC:54664	3616	chr4	158270378	+	ENSG00000251429	#N/A	AIDA pseudogene 2	31	65	73	35	41	30	69	91	66	-0.00882818	0.00213844	0.29009
ENSG00000106688.12	SLC1A1	protein_coding	91.134	165.841	318.605	108.594	130.389	76.2216	106.508	183.036	215.303	HGNC:10939	3974	chr9	4490468	+	ENSG00000106688	6505	solute carrier family 1 member 1	89	169	394	98	115	56	122	240	208	-0.00593106	0.00218067	0.29205
ENSG00000126218.12	F10	protein_coding	248.827	396.448	419.686	286.999	273.25	250.443	250.556	762.65	710.085	HGNC:3528	2371	chr13	113122799	+	ENSG00000126218	2159	coagulation factor X	243	404	519	259	241	184	287	1000	686	-0.643556	0.00217566	0.29205
ENSG00000183628.14	DGCR6	protein_coding	0	17.6635	9.70371	5.54053	0	6.8055	39.2857	6.86385	20.7022	HGNC:2846	5165	chr22	18906028	+	ENSG00000183628	8214	DiGeorge syndrome critical region gene 6	0	18	12	5	0	5	45	9	20	-0.00196221	0.00220415	0.29205
ENSG00000212135.1	SNORD67	snoRNA	78.8463	116.776	69.5433	54.2972	68.0289	53.0829	95.1588	154.055	165.618	HGNC:32728	111	chr11	46762389	-	ENSG00000212135	692108	small nucleolar RNA, C/D box 67	77	119	86	49	60	39	109	202	160	-0.62886	0.0022029	0.29205
ENSG00000007174.18	DNAH9	protein_coding	12.2877	40.2336	29.9198	12.1892	23.8101	13.611	24.4445	46.5217	30.0182	HGNC:2953	16941	chr17	11598470	+	ENSG00000007174	1770	dynein axonemal heavy chain 9	12	41	37	11	21	10	28	61	29	-0.0051787	0.00225354	0.293451
ENSG00000124496.12	TRERF1	protein_coding	571.38	1206.03	1123.21	1006.16	661.014	538.996	892.223	1079.15	1094.11	HGNC:18273	7732	chr6	42224931	-	ENSG00000124496	55809	transcriptional regulating factor 1	558	1229	1389	908	583	396	1022	1415	1057	-0.435734	0.00225908	0.293451
ENSG00000224549.1	AC017067.1	lncRNA	9.2158	16.6822	45.284	14.4054	6.80289	6.8055	14.8413	35.0819	22.7724	#N/A	447	chr9	22767175	+	ENSG00000224549	#N/A		9	17	56	13	6	5	17	46	22	-0.00375108	0.00223487	0.293451
ENSG00000225643.1	AL606491.1	lncRNA	57.3427	31.4018	19.4074	42.108	39.6835	44.9163	29.6825	18.3036	24.8426	#N/A	483	chr1	25581478	+	ENSG00000225643	#N/A		56	32	24	38	35	33	34	24	24	0.627711	0.00228948	0.293451
ENSG00000272218.1	AC108865.2	lncRNA	7.16784	22.5701	30.7284	18.8378	14.7396	8.1666	28.8095	25.9301	32.0884	#N/A	432	chr4	186892552	+	ENSG00000272218	#N/A		7	23	38	17	13	6	33	34	31	-0.00502378	0.00226776	0.293451
ENSG00000276644.5	DACH1	protein_coding	143.357	438.645	1163.64	242.675	263.045	134.749	767.381	284.469	135.599	HGNC:2663	5401	chr13	71437966	-	ENSG00000276644	1602	dachshund family transcription factor 1	140	447	1439	219	232	99	879	373	131	-1.00926	0.00229198	0.293451
ENSG00000287299.1	AC012459.1	lncRNA	30.7193	20.6075	8.08643	47.6485	24.9439	46.2774	13.9683	21.3542	18.632	#N/A	8982	chr2	200390666	-	ENSG00000287299	#N/A		30	21	10	43	22	34	16	28	18	0.813954	0.00231103	0.294237
ENSG00000137747.16	TMPRSS13	protein_coding	11.2638	38.271	282.216	26.5945	21.5425	10.8888	16.5873	44.2337	28.9831	HGNC:29808	5369	chr11	117900641	-	ENSG00000137747	84000	transmembrane serine protease 13	11	39	349	24	19	8	19	58	28	-0.0021399	0.00234058	0.294706
ENSG00000167608.11	TMC4	protein_coding	57.3427	104.019	132.617	84.216	28.3454	51.7218	89.9207	116.685	83.8439	HGNC:22998	3062	chr19	54160108	-	ENSG00000167608	147798	transmembrane channel like 4	56	106	164	76	25	38	103	153	81	-0.00617625	0.00233354	0.294706
ENSG00000224034.1	LINC02561	lncRNA	25.5994	13.7383	12.9383	89.7565	39.6835	27.222	30.5556	12.9651	8.28088	HGNC:53601	692	chr10	5266033	-	ENSG00000224034	#N/A	long intergenic non-protein coding RNA 2561	25	14	16	81	35	20	35	17	8	1.06236	0.00236664	0.29635
ENSG00000129538.14	RNASE1	protein_coding	5256.08	7327.42	7130.61	4852.39	5258.64	4938.07	5040.8	11403.1	11171.9	HGNC:10044	1083	chr14	20801228	-	ENSG00000129538	6035	ribonuclease A family member 1, pancreatic	5133	7467	8818	4379	4638	3628	5774	14952	10793	-0.00788348	0.00239316	0.297192
ENSG00000164199.18	ADGRV1	protein_coding	14.3357	21.5888	183.562	4.43242	19.2749	13.611	12.2222	22.8795	62.1066	HGNC:17416	33822	chr5	90529344	+	ENSG00000164199	84059	adhesion G protein-coupled receptor V1	14	22	227	4	17	10	14	30	60	-0.00214489	0.00241798	0.297192
ENSG00000170542.6	SERPINB9	protein_coding	664.561	344.439	389.766	689.241	672.353	935.076	658.254	512.501	411.974	HGNC:8955	4143	chr6	2887270	-	ENSG00000170542	5272	serpin family B member 9	649	351	482	622	593	687	754	672	398	0.465348	0.0024016	0.297192
ENSG00000248200.2	AC093770.1	processed_pseudogene	0	9.81308	53.3704	7.75674	7.93671	4.0833	7.85715	22.8795	28.9831	#N/A	571	chr4	110146374	+	ENSG00000248200	#N/A		0	10	66	7	7	3	9	30	28	-0.00219531	0.00242553	0.297192
ENSG00000128016.7	ZFP36	protein_coding	1290.21	4048.88	2383.88	1388.46	2115.7	2053.9	2755.24	2419.89	2359.01	HGNC:12862	1976	chr19	39406847	+	ENSG00000128016	7538	ZFP36 ring finger protein	1260	4126	2948	1253	1866	1509	3156	3173	2279	-0.475606	0.00247223	0.299054
ENSG00000170074.19	FAM153A	protein_coding	8.19182	33.3645	21.0247	14.4054	7.93671	23.1387	28.8095	32.0313	44.5097	HGNC:29940	8528	chr5	177707981	-	ENSG00000170074	285596	family with sequence similarity 153 member A	8	34	26	13	7	17	33	42	43	-0.00446345	0.00248009	0.299054
ENSG00000253771.6	TPTE2P1	transcribed_unprocessed_pseudogene	36.8632	69.6728	70.3519	64.2701	63.4937	27.222	89.0476	213.542	121.108	HGNC:35196	3790	chr13	24924677	-	ENSG00000253771	#N/A	transmembrane phosphoinositide 3-phosphatase and tensin homolog 2 pseudogene 1	36	71	87	58	56	20	102	280	117	-0.00439126	0.00246307	0.299054
ENSG00000223496.3	EXOSC6	protein_coding	1574.88	941.074	1272	1446.08	1620.22	1284.88	1134.92	857.981	680.067	HGNC:19055	5163	chr16	70246778	-	ENSG00000223496	#N/A	exosome component 6	1538	959	1573	1305	1429	944	1300	1125	657	0.4136	0.0024965	0.299449
ENSG00000004478.8	FKBP4	protein_coding	483.317	1105.93	1267.14	750.187	583.915	555.329	803.175	849.592	685.243	HGNC:3720	5163	chr12	2794970	+	ENSG00000004478	2288	FKBP prolyl isomerase 4	472	1127	1567	677	515	408	920	1114	662	-0.448599	0.00260526	0.300072
ENSG00000077279.19	DCX	protein_coding	39.9351	60.8411	76.0124	27.7026	14.7396	19.0554	43.6508	48.8096	40.3693	HGNC:2714	10203	chrX	111293779	-	ENSG00000077279	1641	doublecortin	39	62	94	25	13	14	50	64	39	-0.00521229	0.00258871	0.300072
ENSG00000102098.19	SCML2	protein_coding	62.4626	116.776	147.173	60.9458	78.2333	57.1662	72.4603	91.518	133.529	HGNC:10581	4327	chrX	18239313	-	ENSG00000102098	#N/A	Scm polycomb group protein like 2	61	119	182	55	69	42	83	120	129	-0.00723395	0.00256312	0.300072
ENSG00000169507.9	SLC38A11	protein_coding	44.031	88.3177	57.4136	234.918	74.8318	235.47	34.9206	29.7434	49.6853	HGNC:26836	5552	chr2	164896186	-	ENSG00000169507	151258	solute carrier family 38 member 11	43	90	71	212	66	173	40	39	48	1.02246	0.00257309	0.300072
ENSG00000181690.8	PLAG1	protein_coding	108.542	116.776	224.803	60.9458	128.121	95.2771	143.175	174.647	346.762	HGNC:9045	7828	chr8	56160909	-	ENSG00000181690	5324	PLAG1 zinc finger	106	119	278	55	113	70	164	229	335	-0.00525383	0.00260703	0.300072
ENSG00000188649.14	CC2D2B	protein_coding	237.563	99.1121	82.4816	367.891	180.277	168.777	188.571	144.904	96.2652	HGNC:31666	6494	chr10	95907603	+	ENSG00000188649	387707	coiled-coil and C2 domain containing 2B	232	101	102	332	159	124	216	190	93	0.6591	0.00255322	0.300072
ENSG00000200816.1	SNORA38	snoRNA	71.6784	72.6168	128.574	59.8377	95.2405	29.9442	132.698	177.697	152.161	HGNC:32631	132	chr6	31623079	+	ENSG00000200816	677820	small nucleolar RNA, H/ACA box 38	70	74	159	54	84	22	152	233	147	-0.696597	0.00254957	0.300072
ENSG00000241057.2	AC004951.3	transcribed_unprocessed_pseudogene	31.7433	24.5327	23.4506	39.8918	49.8879	34.0275	18.3333	15.253	20.7022	#N/A	1148	chr7	43961590	-	ENSG00000241057	#N/A		31	25	29	36	44	25	21	20	20	0.632842	0.00257509	0.300072
ENSG00000178462.12	TUBAL3	protein_coding	36.8632	33.3645	23.4506	74.243	24.9439	58.5273	16.5873	12.9651	13.4564	HGNC:23534	1793	chr10	5393101	-	ENSG00000178462	79861	tubulin alpha like 3	36	34	29	67	22	43	19	17	13	0.870212	0.00262933	0.301118
ENSG00000102174.9	PHEX	protein_coding	139.261	31.4018	75.2038	59.8377	73.698	102.083	34.9206	43.4711	41.4044	HGNC:8918	6500	chrX	22032325	+	ENSG00000102174	5251	phosphate regulating endopeptidase homolog X-linked	136	32	93	54	65	75	40	57	40	0.708546	0.00265866	0.301447
ENSG00000124191.18	TOX2	protein_coding	127.997	78.5046	97.0371	101.946	109.98	202.804	85.5556	67.1132	67.2821	HGNC:16095	3235	chr20	43914852	+	ENSG00000124191	84969	TOX high mobility group box family member 2	125	80	120	92	97	149	98	88	65	0.522633	0.00264683	0.301447
ENSG00000187957.8	DNER	protein_coding	25.5994	38.271	365.507	14.4054	39.6835	27.222	23.5714	47.2843	84.879	HGNC:24456	3932	chr2	229357629	-	ENSG00000187957	92737	delta/notch like EGF repeat containing	25	39	452	13	35	20	27	62	82	-0.00225354	0.00267658	0.301977
ENSG00000030304.14	MUSK	protein_coding	6.14387	21.5888	24.2593	8.86484	19.2749	1.3611	19.2064	47.2843	31.0533	HGNC:7525	9176	chr9	110668779	+	ENSG00000030304	4593	muscle associated receptor tyrosine kinase	6	22	30	8	17	1	22	62	30	-0.00320332	0.00269	0.301995
ENSG00000176788.9	BASP1	protein_coding	648.178	975.42	2125.92	1061.56	700.698	559.412	807.54	1374.3	1686.19	HGNC:957	2146	chr5	17065598	+	ENSG00000176788	10409	brain abundant membrane attached signal protein 1	633	994	2629	958	618	411	925	1802	1629	-0.594479	0.00274346	0.30453
ENSG00000227486.2	AL050309.1	lncRNA	349.176	461.215	528.852	443.242	408.174	408.33	546.508	537.668	540.327	#N/A	12464	chrX	55908123	+	ENSG00000227486	#N/A		341	470	654	400	360	300	626	705	522	-0.256992	0.00276602	0.30453
ENSG00000242836.1	MTCO3P35	unprocessed_pseudogene	6.14387	7.85046	16.9815	7.75674	2.26763	5.4444	17.4603	28.9807	16.5618	HGNC:52138	781	chr3	106896891	-	ENSG00000242836	#N/A	MT-CO3 pseudogene 35	6	8	21	7	2	4	20	38	16	-0.00333053	0.00275277	0.30453
ENSG00000248508.8	SRP14-AS1	lncRNA	106.494	140.327	182.753	151.81	107.712	137.471	306.429	292.095	186.32	HGNC:48619	5089	chr15	40039242	+	ENSG00000248508	100131089	SRP14 divergent transcript	104	143	226	137	95	101	351	383	180	-0.539395	0.00273846	0.30453
ENSG00000261578.1	AP003119.3	lncRNA	174.076	59.8598	68.7346	89.7565	175.741	819.383	124.841	121.261	138.705	#N/A	4192	chr11	76800364	+	ENSG00000261578	#N/A		170	61	85	81	155	602	143	159	134	1.08321	0.00279941	0.306724
ENSG00000188765.7	TMSB4XP2	unprocessed_pseudogene	6.14387	27.4766	69.5433	2.21621	7.93671	5.4444	3.49206	4.5759	47.615	HGNC:11884	210	chr2	3617548	-	ENSG00000188765	#N/A	TMSB4X pseudogene 2	6	28	86	2	7	4	4	6	46	-0.00188447	0.00281766	0.307247
ENSG00000227098.2	AC073636.1	lncRNA	30.7193	14.7196	7.27779	29.9188	13.6058	17.6943	8.73016	7.6265	7.24577	#N/A	3451	chr2	176830839	-	ENSG00000227098	105373757		30	15	9	27	12	13	10	10	7	0.900296	0.00286576	0.308147
ENSG00000232706.3	NUTM2HP	unprocessed_pseudogene	28.6714	5.88785	11.321	25.4864	28.3454	13.611	5.2381	12.9651	12.4213	HGNC:45017	2498	chr10	50676743	+	ENSG00000232706	#N/A	NUT family member 2H, pseudogene	28	6	14	23	25	10	6	17	12	0.890721	0.00287158	0.308147
ENSG00000243280.2	AC093663.2	processed_pseudogene	38.9112	37.2897	12.9383	38.7837	39.6835	68.055	16.5873	22.1169	12.4213	#N/A	313	chr4	112171215	+	ENSG00000243280	#N/A		38	38	16	35	35	50	19	29	12	0.790327	0.00288	0.308147
ENSG00000253139.1	AC013644.1	lncRNA	22.5275	59.8598	56.605	24.3783	46.4864	14.9721	33.1746	69.4012	78.6683	#N/A	861	chr8	56536758	-	ENSG00000253139	#N/A		22	61	70	22	41	11	38	91	76	-0.00480785	0.00286128	0.308147
ENSG00000285280.2	AL390957.1	lncRNA	159.741	81.4485	101.08	138.513	129.255	136.11	116.111	77.7903	99.3705	#N/A	10098	chr1	192167786	-	ENSG00000285280	#N/A		156	83	125	125	114	100	133	102	96	0.378128	0.00292362	0.311351
ENSG00000113356.12	POLR3G	protein_coding	24.5755	32.3832	141.513	44.3242	51.0217	32.6664	77.6984	86.1795	97.3003	HGNC:30075	4023	chr5	90471748	+	ENSG00000113356	10622	RNA polymerase III subunit G	24	33	175	40	45	24	89	113	94	-0.00438808	0.00302949	0.314398
ENSG00000128917.8	DLL4	protein_coding	871.405	379.766	183.562	406.675	343.546	400.164	288.968	223.456	251.532	HGNC:2910	4754	chr15	40929340	+	ENSG00000128917	54567	delta like canonical Notch ligand 4	851	387	227	367	303	294	331	293	243	0.00609999	0.00304763	0.314398
ENSG00000167914.12	GSDMA	protein_coding	13.3117	45.1402	1809.74	40.9999	97.5081	13.611	56.7461	226.507	129.389	HGNC:13311	2244	chr17	39953263	+	ENSG00000167914	284110	gasdermin A	13	46	2238	37	86	10	65	297	125	-0.00102411	0.00302688	0.314398
ENSG00000188895.12	MSL1	protein_coding	2542.54	3347.24	2836.72	2527.59	2806.19	2493.54	3784.53	3340.41	3205.73	HGNC:27905	7725	chr17	40121971	+	ENSG00000188895	339287	MSL complex subunit 1	2483	3411	3508	2281	2475	1832	4335	4380	3097	-0.234396	0.00300348	0.314398
ENSG00000199161.1	MIR126	miRNA	135.165	71.6355	38.8149	152.919	89.5714	93.916	85.5556	72.4518	62.1066	HGNC:31508	85	chr9	136670602	+	ENSG00000199161	406913	microRNA 126	132	73	48	138	79	69	98	95	60	0.552137	0.00303642	0.314398
ENSG00000259345.7	AC013652.1	lncRNA	12.2877	55.9345	69.5433	33.2432	14.7396	23.1387	40.1587	24.4048	53.8257	#N/A	6996	chr15	38865322	-	ENSG00000259345	#N/A		12	57	86	30	13	17	46	32	52	-0.00433163	0.003013	0.314398
ENSG00000283312.1	AC017104.4	processed_pseudogene	7.16784	27.4766	23.4506	11.0811	12.472	23.1387	55	41.9458	21.7373	#N/A	1592	chr2	231493708	-	ENSG00000283312	#N/A		7	28	29	10	11	17	63	55	21	-0.00391678	0.0030488	0.314398
ENSG00000184428.13	TOP1MT	protein_coding	182.268	221.776	315.371	144.054	164.403	125.221	186.825	225.744	226.689	HGNC:29787	6425	chr8	143304384	-	ENSG00000184428	116447	DNA topoisomerase I mitochondrial	178	226	390	130	145	92	214	296	219	-0.395353	0.00306715	0.314867
ENSG00000270426.1	AC099343.3	lncRNA	63.4866	29.4392	26.6852	50.9728	57.8246	40.833	24.4445	28.9807	42.4395	#N/A	686	chr4	184471924	-	ENSG00000270426	#N/A		62	30	33	46	51	30	28	38	41	0.539138	0.00308679	0.315461
ENSG00000276141.4	WHAMMP3	transcribed_unprocessed_pseudogene	242.683	164.86	122.914	263.729	302.729	284.47	240.952	197.526	142.845	HGNC:27892	7269	chr15	22664359	+	ENSG00000276141	#N/A	WHAMM pseudogene 3	237	168	152	238	267	209	276	259	138	0.427906	0.00311023	0.316438
ENSG00000132256.19	TRIM5	protein_coding	380.92	558.364	491.655	476.485	407.04	381.108	528.175	731.381	561.029	HGNC:16276	5166	chr11	5663195	-	ENSG00000132256	85363	tripartite motif containing 5	372	569	608	430	359	280	605	959	542	-0.309958	0.003202	0.319013
ENSG00000140396.13	NCOA2	protein_coding	2104.27	3145.09	3977.71	2948.67	2751.77	2556.15	3250.24	3316	3621.85	HGNC:7669	10009	chr8	70109782	-	ENSG00000140396	10499	nuclear receptor coactivator 2	2055	3205	4919	2661	2427	1878	3723	4348	3499	-0.275178	0.00319022	0.319013
ENSG00000176928.7	GCNT4	protein_coding	146.429	92.2429	85.7161	140.729	107.712	160.61	114.365	89.2301	81.7737	HGNC:17973	5884	chr5	75025346	-	ENSG00000176928	51301	glucosaminyl (N-acetyl) transferase 4	143	94	106	127	95	118	131	117	79	0.379737	0.00316056	0.319013
ENSG00000182704.8	TSKU	protein_coding	3057.6	1225.65	1200.83	1558	3486.48	6685.73	1219.6	1956.2	2757.53	HGNC:28850	4013	chr11	76782251	+	ENSG00000182704	25987	tsukushi, small leucine rich proteoglycan	2986	1249	1485	1406	3075	4912	1397	2565	2664	0.751435	0.00320552	0.319013
ENSG00000234130.2	AL359263.1	processed_pseudogene	75.7743	94.2055	91.3766	53.189	65.7613	77.5827	103.889	105.246	130.424	#N/A	2796	chrX	93222220	-	ENSG00000234130	#N/A	AP2B1 pseudogene 1	74	96	113	48	58	57	119	138	126	-0.00906124	0.00319939	0.319013
ENSG00000230074.3	AL162231.2	lncRNA	127.997	200.187	173.858	129.648	129.255	118.416	201.667	151.005	161.477	#N/A	1410	chr9	34665607	+	ENSG00000230074	#N/A		125	204	215	117	114	87	231	198	156	-0.01201	0.0032278	0.319833
ENSG00000259219.1	AC084855.2	lncRNA	1.02398	13.7383	8.08643	6.64863	3.40145	9.52771	19.2064	20.5916	27.948	#N/A	2393	chr15	99976481	+	ENSG00000259219	105371022		1	14	10	6	3	7	22	27	27	-0.00288673	0.00327337	0.322944
ENSG00000162493.16	PDPN	protein_coding	774.127	409.205	578.18	825.538	594.119	732.272	495.873	570.462	566.205	HGNC:29602	3707	chr1	13583465	+	ENSG00000162493	10630	podoplanin	756	417	715	745	524	538	568	748	547	0.317999	0.00335305	0.329379
ENSG00000013503.10	POLR3B	protein_coding	227.323	412.149	585.457	355.702	285.722	340.275	390.238	458.353	403.693	HGNC:30348	4768	chr12	106357748	+	ENSG00000013503	55703	RNA polymerase III subunit B	222	420	724	321	252	250	447	601	390	-0.353308	0.00340183	0.332737
ENSG00000126467.11	TSKS	protein_coding	20.4796	119.72	44.4754	39.8918	43.085	34.0275	48.8889	65.5879	86.9492	HGNC:30719	2367	chr19	49739753	-	ENSG00000126467	60385	testis specific serine kinase substrate	20	122	55	36	38	25	56	86	84	-0.669308	0.00342193	0.333192
ENSG00000152402.11	GUCY1A2	protein_coding	2134.99	2233.46	3303.31	1564.64	2133.84	2224.04	2890.56	3010.18	2669.55	HGNC:4684	16306	chr11	106674019	-	ENSG00000152402	2977	guanylate cyclase 1 soluble subunit alpha 2	2085	2276	4085	1412	1882	1634	3311	3947	2579	-0.311784	0.00343572	0.333192
ENSG00000066084.13	DIP2B	protein_coding	2225.1	2823.22	3643.74	2505.43	2319.79	2263.51	2837.3	3082.63	2684.04	HGNC:29284	10351	chr12	50504985	+	ENSG00000066084	#N/A	disco interacting protein 2 homolog B	2173	2877	4506	2261	2046	1663	3250	4042	2593	-0.242695	0.00348326	0.335596
ENSG00000104313.20	EYA1	protein_coding	188.412	95.1868	65.5001	196.135	164.403	235.47	168.492	135.752	84.879	HGNC:3519	9322	chr8	71197433	-	ENSG00000104313	2138	EYA transcriptional coactivator and phosphatase 1	184	97	81	177	145	173	193	178	82	0.526544	0.00357832	0.335596
ENSG00000131480.9	AOC2	protein_coding	126.973	102.056	105.124	175.081	147.396	106.166	74.2064	83.1289	86.9492	HGNC:549	2677	chr17	42844580	+	ENSG00000131480	314	amine oxidase copper containing 2	124	104	130	158	130	78	85	109	84	0.398184	0.00349388	0.335596
ENSG00000135709.12	KIAA0513	protein_coding	1281	611.355	739.1	1531.4	613.394	996.326	542.143	788.58	613.82	HGNC:29058	8837	chr16	85027751	+	ENSG00000135709	9764	KIAA0513	1251	623	914	1382	541	732	621	1034	593	0.47653	0.0035423	0.335596
ENSG00000148344.11	PTGES	protein_coding	430.071	529.906	1004.33	280.351	306.13	285.831	340.476	491.147	602.434	HGNC:9599	1891	chr9	129738331	-	ENSG00000148344	9536	prostaglandin E synthase	420	540	1242	253	270	210	390	644	582	-0.00598069	0.00350695	0.335596
ENSG00000171163.16	ZNF692	protein_coding	209.915	790.934	594.353	434.377	407.04	273.581	457.46	603.256	413.009	HGNC:26049	3929	chr1	248850006	-	ENSG00000171163	55657	zinc finger protein 692	205	806	735	392	359	201	524	791	399	-0.00664623	0.00354004	0.335596
ENSG00000233143.2	DIRC3-AS1	lncRNA	22.5275	59.8598	113.21	40.9999	49.8879	40.833	67.2222	58.7241	67.2821	HGNC:50636	8845	chr2	217261699	+	ENSG00000233143	#N/A	DIRC3 antisense RNA 1	22	61	140	37	44	30	77	77	65	-0.571199	0.00356709	0.335596
ENSG00000265590.10	CFAP298-TCP10L	protein_coding	89.0861	217.85	211.056	137.405	170.072	213.693	325.635	286.756	250.497	HGNC:54636	19326	chr21	32402511	-	ENSG00000265590	110091775	CFAP298-TCP10L readthrough	87	222	261	124	150	157	373	376	242	-0.467011	0.00356797	0.335596
ENSG00000239224.3	RN7SL546P	misc_RNA	161.788	270.841	231.272	150.702	124.72	171.499	127.46	395.053	521.695	HGNC:46562	290	chr14	102582888	-	ENSG00000239224	#N/A	RNA, 7SL, cytoplasmic 546, pseudogene	158	276	286	136	110	126	146	518	504	-0.611275	0.00359568	0.335843
ENSG00000053438.11	NNAT	protein_coding	287.738	110.888	55.7964	66.4863	517.02	122.499	89.0476	122.024	90.0545	HGNC:7860	1329	chr20	37521206	+	ENSG00000053438	4826	neuronatin	281	113	69	60	456	90	102	160	87	0.883635	0.00369461	0.33715
ENSG00000146521.10	LINC01558	lncRNA	64.5106	35.3271	41.2408	55.4053	63.4937	85.7494	48.0159	36.6072	45.5448	HGNC:21235	2780	chr6	167784537	-	ENSG00000146521	26238	long intergenic non-protein coding RNA 1558	63	36	51	50	56	63	55	48	44	0.435165	0.00369145	0.33715
ENSG00000166263.13	STXBP4	protein_coding	558.068	832.149	989.779	751.295	785.734	656.051	863.413	1037.97	909.861	HGNC:19694	18055	chr17	54968727	+	ENSG00000166263	252983	syntaxin binding protein 4	545	848	1224	678	693	482	989	1361	879	-0.269484	0.00363607	0.33715
ENSG00000180660.8	MAB21L1	protein_coding	86.0141	185.467	144.747	146.27	149.664	129.305	204.286	265.402	255.672	HGNC:6757	2901	chr13	35473789	-	ENSG00000180660	4081	mab-21 like 1	84	189	179	132	132	95	234	348	247	-0.439276	0.00369844	0.33715
ENSG00000243144.7	AC079760.2	lncRNA	21.5035	42.1962	26.6852	21.054	14.7396	21.7776	28.8095	58.7241	46.5799	#N/A	2649	chr7	91311368	+	ENSG00000243144	#N/A		21	43	33	19	13	16	33	77	45	-0.00509064	0.00368799	0.33715
ENSG00000256713.8	PGA5	protein_coding	0	20.6075	15.3642	9.97295	6.80289	5.4444	14.8413	19.0663	17.5969	HGNC:8887	2776	chr11	61241175	+	ENSG00000256713	5222	pepsinogen A5	0	21	19	9	6	4	17	25	17	-0.00317364	0.00367789	0.33715
ENSG00000044090.10	CUL7	protein_coding	505.845	997.009	921.044	897.565	555.57	442.358	774.365	947.211	1032	HGNC:21024	6101	chr6	43037617	-	ENSG00000044090	9820	cullin 7	494	1016	1139	810	490	325	887	1242	997	-0.00833245	0.00372178	0.337926
ENSG00000264345.2	LINC01894	lncRNA	22.5275	40.2336	57.4136	24.3783	41.9512	23.1387	46.2699	75.5024	47.615	HGNC:52713	1731	chr18	24932771	-	ENSG00000264345	105372030	long intergenic non-protein coding RNA 1894	22	41	71	22	37	17	53	99	46	-0.5692	0.00374664	0.338833
ENSG00000064300.9	NGFR	protein_coding	1275.88	796.822	453.649	1223.35	617.929	858.855	545.635	623.085	592.083	HGNC:7809	4141	chr17	49495293	+	ENSG00000064300	4804	nerve growth factor receptor	1246	812	561	1104	545	631	625	817	572	0.452327	0.00379494	0.339163
ENSG00000162441.12	LZIC	protein_coding	848.877	1095.14	1258.25	1061.56	930.863	767.661	1162.86	1219.48	1128.27	HGNC:17497	5459	chr1	9922113	-	ENSG00000162441	84328	leucine zipper and CTNNBIP1 domain containing	829	1116	1556	958	821	564	1332	1599	1090	-0.23556	0.00379385	0.339163
ENSG00000202354.1	RNY3	misc_RNA	120.829	118.738	143.938	123	97.5081	54.444	166.746	312.687	236.005	HGNC:10243	102	chr7	148983755	+	ENSG00000202354	6085	RNA, Ro60-associated Y3	118	121	178	111	86	40	191	410	228	-0.00508945	0.00378882	0.339163
ENSG00000116096.6	SPR	protein_coding	168.956	327.757	282.216	209.432	223.362	163.332	193.81	311.161	357.113	HGNC:11257	1458	chr2	72887382	+	ENSG00000116096	6697	sepiapterin reductase	165	334	349	189	197	120	222	408	345	-0.00861565	0.00381762	0.339535
ENSG00000175318.12	GRAMD2A	protein_coding	48.1269	28.4579	33.963	128.54	30.613	62.6106	31.4286	24.4048	33.1235	HGNC:27287	4990	chr15	72159806	-	ENSG00000175318	196996	GRAM domain containing 2A	47	29	42	116	27	46	36	32	32	0.714375	0.00383621	0.339535
ENSG00000241985.1	WWTR1-IT1	lncRNA	148.477	99.1121	92.9939	132.973	100.91	108.888	60.2381	57.1988	63.1417	HGNC:41469	451	chr3	149648997	-	ENSG00000241985	#N/A	WWTR1 intronic transcript 1	145	101	115	120	89	80	69	75	61	0.447175	0.00385805	0.339535
ENSG00000261026.1	AC105046.1	lncRNA	10.2398	45.1402	124.531	11.0811	3.40145	8.1666	34.0476	5.33855	5.17555	#N/A	4997	chr8	22679013	-	ENSG00000261026	#N/A		10	46	154	10	3	6	39	7	5	-0.0018218	0.00385869	0.339535
ENSG00000133069.17	TMCC2	protein_coding	76.7983	157.991	164.963	108.594	56.6908	63.9717	97.7778	108.296	124.213	HGNC:24239	5822	chr1	205227946	+	ENSG00000133069	9911	transmembrane and coiled-coil domain family 2	75	161	204	98	50	47	112	142	120	-0.453488	0.00395197	0.339869
ENSG00000159214.13	CCDC24	protein_coding	74.7504	110.888	94.6112	68.7025	51.0217	91.1938	111.746	117.448	107.651	HGNC:28688	3563	chr1	43991359	+	ENSG00000159214	149473	coiled-coil domain containing 24	73	113	117	62	45	67	128	154	104	-0.00890308	0.00390436	0.339869
ENSG00000198915.11	RASGEF1A	protein_coding	101.374	24.5327	50.9445	40.9999	70.2966	63.9717	20.0794	34.3193	38.2991	HGNC:24246	6073	chr10	43194535	-	ENSG00000198915	221002	RasGEF domain family member 1A	99	25	63	37	62	47	23	45	37	0.638818	0.00390963	0.339869
ENSG00000228887.3	EEF1DP1	processed_pseudogene	103.422	153.084	117.253	90.8646	97.5081	85.7494	111.746	189.9	158.372	HGNC:32474	896	chr19	14070342	+	ENSG00000228887	#N/A	eukaryotic translation elongation factor 1 delta pseudogene 1	101	156	145	82	86	63	128	249	153	-0.00850123	0.00392755	0.339869
ENSG00000264618.2	RN7SL732P	misc_RNA	271.354	406.261	332.352	201.675	269.848	159.249	237.46	443.862	413.009	HGNC:46748	300	chrX	39786524	-	ENSG00000264618	#N/A	RNA, 7SL, cytoplasmic 732, pseudogene	265	414	411	182	238	117	272	582	399	-0.00743176	0.00393326	0.339869
ENSG00000272129.1	AL359715.3	lncRNA	27.6474	68.6915	89.7594	54.2972	55.557	65.3328	115.238	94.5686	77.6332	#N/A	1436	chr6	80355424	+	ENSG00000272129	#N/A		27	70	111	49	49	48	132	124	75	-0.00633784	0.00394543	0.339869
ENSG00000154258.17	ABCA9	protein_coding	1321.96	4165.65	3287.13	1392.89	3802.82	2398.26	3568.89	4569.04	4911.6	HGNC:39	9024	chr17	68974488	-	ENSG00000154258	10350	ATP binding cassette subfamily A member 9	1291	4245	4065	1257	3354	1762	4088	5991	4745	-0.00568648	0.00398242	0.339923
ENSG00000167074.15	TEF	protein_coding	1515.49	2189.3	1781.44	663.755	1689.39	790.8	1579.29	2348.2	2556.72	HGNC:11722	4702	chr22	41367333	+	ENSG00000167074	7008	TEF transcription factor, PAR bZIP family member	1480	2231	2203	599	1490	581	1809	3079	2470	-0.00596728	0.00397647	0.339923
ENSG00000139910.20	NOVA1	protein_coding	1776.6	3409.06	4293.89	1614.51	3455.87	2406.43	2329.21	5058.66	7060.48	HGNC:7886	10328	chr14	26443090	-	ENSG00000139910	4857	NOVA alternative splicing regulator 1	1735	3474	5310	1457	3048	1768	2668	6633	6821	-0.536078	0.0039995	0.340107
ENSG00000102290.22	PCDH11X	protein_coding	6.14387	20.6075	57.4136	2.21621	30.613	9.52771	22.6984	38.8952	80.7385	HGNC:8656	11630	chrX	91779261	+	ENSG00000102290	27328	protocadherin 11 X-linked	6	21	71	2	27	7	26	51	78	-0.00245786	0.0040554	0.343578
ENSG00000107249.23	GLIS3	protein_coding	1638.36	1050	815.112	1048.27	1133.82	1245.41	946.35	732.907	893.3	HGNC:28510	11978	chr9	3824127	-	ENSG00000107249	169792	GLIS family zinc finger 3	1600	1070	1008	946	1000	915	1084	961	863	0.313473	0.00415077	0.347318
ENSG00000170290.4	SLN	protein_coding	429.047	185.467	160.92	511.945	132.656	198.721	77.6984	78.553	185.285	HGNC:11089	906	chr11	107707378	-	ENSG00000170290	6588	sarcolipin	419	189	199	462	117	146	89	103	179	0.724696	0.00418954	0.347318
ENSG00000170522.9	ELOVL6	protein_coding	251.899	198.224	1369.84	269.27	266.447	176.943	226.984	1080.68	419.219	HGNC:15829	7297	chr4	110045846	-	ENSG00000170522	79071	ELOVL fatty acid elongase 6	246	202	1694	243	235	130	260	1417	405	-0.00315726	0.00417886	0.347318
ENSG00000207993.3	MIR134	miRNA	19.4556	10.7944	1.61729	16.6216	15.8734	16.3332	6.98413	6.86385	3.10533	HGNC:31519	73	chr14	101054687	+	ENSG00000207993	406924	microRNA 134	19	11	2	15	14	12	8	9	3	0.928867	0.00416496	0.347318
ENSG00000215267.8	AKR1C7P	transcribed_unprocessed_pseudogene	45.055	33.3645	22.642	146.27	46.4864	54.444	47.1429	17.541	32.0884	HGNC:44681	895	chr10	5275173	-	ENSG00000215267	#N/A	aldo-keto reductase family 1 member C7, pseudogene	44	34	28	132	41	40	54	23	31	0.750845	0.00420623	0.347318
ENSG00000224511.2	LINC00365	lncRNA	16.3836	4.90654	4.85186	23.2702	10.2043	14.9721	7.85715	6.1012	7.24577	HGNC:42687	3809	chr13	30103178	-	ENSG00000224511	100874146	long intergenic non-protein coding RNA 365	16	5	6	21	9	11	9	8	7	0.841572	0.00411583	0.347318
ENSG00000246575.2	AC093162.3	unprocessed_pseudogene	1.02398	18.6448	9.70371	4.43242	9.07052	8.1666	24.4445	17.541	16.5618	#N/A	704	chr2	85315041	+	ENSG00000246575	#N/A		1	19	12	4	8	6	28	23	16	-0.003119	0.00419704	0.347318
ENSG00000225774.2	SIRPAP1	processed_pseudogene	13.3117	40.2336	13.7469	4.43242	9.07052	6.8055	20.0794	16.7783	25.8777	HGNC:9663	1770	chr22	30542536	+	ENSG00000225774	#N/A	signal regulatory protein alpha pseudogene 1	13	41	17	4	8	5	23	22	25	-0.0034934	0.00422793	0.347851
ENSG00000104691.15	UBXN8	protein_coding	117.757	150.14	171.432	124.108	145.128	110.249	166.746	205.153	180.109	HGNC:30307	3218	chr8	30732247	+	ENSG00000104691	7993	UBX domain protein 8	115	153	212	112	128	81	191	269	174	-0.011092	0.00430535	0.352946
ENSG00000131153.9	GINS2	protein_coding	22.5275	38.271	109.975	31.0269	22.6763	32.6664	57.6191	41.1831	44.5097	HGNC:24575	3219	chr16	85676198	-	ENSG00000131153	51659	GINS complex subunit 2	22	39	136	28	20	24	66	54	43	-0.00443377	0.0043695	0.355646
ENSG00000196696.13	AC009022.1	lncRNA	825.326	442.57	607.291	688.133	828.819	665.578	641.667	379.037	506.169	#N/A	6223	chr16	69976297	-	ENSG00000196696	283970	nuclear pore complex-interacting protein	806	451	751	621	731	489	735	497	489	0.325583	0.00435835	0.355646
ENSG00000111863.12	ADTRP	protein_coding	15.3597	57.8972	334.778	39.8918	43.085	6.8055	25.3175	67.8759	46.5799	HGNC:21214	4150	chr6	11712054	-	ENSG00000111863	84830	androgen dependent TFPI regulating protein	15	59	414	36	38	5	29	89	45	-0.00211134	0.00442677	0.356488
ENSG00000256940.2	PPP1R14B-AS1	lncRNA	7.16784	7.85046	46.0926	7.75674	2.26763	8.1666	9.60318	30.506	19.6671	HGNC:54233	849	chr11	64245961	+	ENSG00000256940	#N/A	PPP1R14B antisense RNA 1	7	8	57	7	2	6	11	40	19	-0.00256736	0.00440657	0.356488
ENSG00000259129.6	LINC00648	lncRNA	13.3117	59.8598	57.4136	3.32432	56.6908	20.4165	55.873	71.6891	107.651	HGNC:44302	3253	chr14	47764954	-	ENSG00000259129	100506433	long intergenic non-protein coding RNA 648	13	61	71	3	50	15	64	94	104	-0.00291412	0.00441571	0.356488
ENSG00000134121.10	CHL1	protein_coding	423.927	591.729	2050.72	1195.65	616.796	617.94	1007.46	1951.62	2208.92	HGNC:1939	11694	chr3	196763	+	ENSG00000134121	10752	cell adhesion molecule L1 like	414	603	2536	1079	544	454	1154	2559	2134	-0.0041603	0.00448384	0.359812
ENSG00000185420.19	SMYD3	protein_coding	360.44	647.663	550.686	487.566	465.998	333.47	537.778	544.532	544.468	HGNC:15513	5866	chr1	245749342	-	ENSG00000185420	64754	SET and MYND domain containing 3	352	660	681	440	411	245	616	714	526	-0.0118327	0.00454434	0.363387
ENSG00000180347.13	ITPRID1	protein_coding	2.04796	0.981308	229.655	1.10811	5.66908	0	0.873016	3.81325	71.4226	HGNC:27363	7246	chr7	31514071	+	ENSG00000180347	223075	ITPR interacting domain containing 1	2	1	284	1	5	0	1	5	69	-0.000588651	0.00456776	0.363513
ENSG00000227531.1	AL162414.1	lncRNA	8.19182	20.6075	17.7901	14.4054	10.2043	16.3332	26.1905	58.7241	31.0533	#N/A	744	chr9	111139246	-	ENSG00000227531	#N/A		8	21	22	13	9	12	30	77	30	-0.00363202	0.00458751	0.363513
ENSG00000262119.1	AL079343.1	lncRNA	216.059	320.888	610.525	169.54	452.392	210.971	327.381	538.431	960.582	#N/A	1771	chr14	26592747	-	ENSG00000262119	#N/A		211	327	755	153	399	155	375	706	928	-0.00440679	0.00459375	0.363513
ENSG00000287059.1	AC090004.2	lncRNA	167.932	393.504	247.445	159.567	187.08	166.054	425.159	227.27	172.863	#N/A	3351	chr3	14038647	-	ENSG00000287059	#N/A		164	401	306	144	165	122	487	298	167	-0.00581002	0.00462758	0.364923
ENSG00000287292.1	AC002460.2	lncRNA	49.1509	20.6075	27.4939	46.5404	24.9439	32.6664	16.5873	16.0157	16.5618	#N/A	4010	chr4	148445703	+	ENSG00000287292	#N/A		48	21	34	42	22	24	19	21	16	0.551018	0.00466251	0.366409
ENSG00000262061.6	AC129507.1	lncRNA	29.6954	48.0841	46.9013	38.7837	19.2749	31.3053	42.7778	92.2807	59.0012	#N/A	2284	chr17	331205	+	ENSG00000262061	#N/A	RPH3AL antisense RNA 1	29	49	58	35	17	23	49	121	57	-0.00515569	0.00471074	0.368927
ENSG00000214575.9	CPEB1	protein_coding	118.781	261.028	213.482	123	227.897	138.832	162.381	375.224	393.342	HGNC:21744	8215	chr15	82543201	-	ENSG00000214575	64506	cytoplasmic polyadenylation element binding protein 1	116	266	264	111	201	102	186	492	380	-0.00544169	0.00475031	0.370752
ENSG00000164211.13	STARD4	protein_coding	151.549	224.719	527.235	228.27	241.503	103.444	319.524	393.527	240.145	HGNC:18058	5684	chr5	111496033	-	ENSG00000164211	134429	StAR related lipid transfer domain containing 4	148	229	652	206	213	76	366	516	232	-0.00525415	0.00479357	0.371449
ENSG00000170381.14	SEMA3E	protein_coding	300.025	557.383	1394.1	624.971	518.154	620.662	729.842	846.542	1136.55	HGNC:10727	8450	chr7	83363238	-	ENSG00000170381	#N/A	semaphorin 3E	293	568	1724	564	457	456	836	1110	1098	-0.00559017	0.00480447	0.371449
ENSG00000274062.1	AC024051.2	snRNA	11.2638	110.888	303.241	3.32432	10.2043	21.7776	13.9683	13.7277	17.5969	#N/A	191	chr17	43284139	-	ENSG00000274062	#N/A	U2 spliceosomal RNA	11	113	375	3	9	16	16	18	17	-0.00119613	0.00480813	0.371449
ENSG00000178732.5	GP5	protein_coding	36.8632	13.7383	12.1296	26.5945	17.0072	23.1387	10.4762	14.4904	4.14044	HGNC:4443	3534	chr3	194394821	-	ENSG00000178732	2814	glycoprotein V platelet	36	14	15	24	15	17	12	19	4	0.671043	0.00486437	0.374524
ENSG00000179542.16	SLITRK4	protein_coding	408.567	725.186	1761.22	667.079	356.018	604.329	493.254	1140.16	877.773	HGNC:23502	9238	chrX	143622790	-	ENSG00000179542	139065	SLIT and NTRK like family member 4	399	739	2178	602	314	444	565	1495	848	-0.00469082	0.00490201	0.376151
ENSG00000225447.1	RPS15AP10	processed_pseudogene	71.6784	37.2897	54.1791	70.9187	65.7613	85.7494	55	42.7084	46.5799	HGNC:37001	382	chr1	45645816	-	ENSG00000225447	#N/A	ribosomal protein S15a pseudogene 10	70	38	67	64	58	63	63	56	45	0.335885	0.00494303	0.377625
ENSG00000232176.1	AL161909.1	processed_pseudogene	124.925	182.523	141.513	72.0268	90.7052	69.4161	106.508	134.226	166.653	#N/A	712	chr9	19200335	-	ENSG00000232176	#N/A		122	186	175	65	80	51	122	176	161	-0.00703744	0.00495661	0.377625
ENSG00000259828.1	AL355596.1	lncRNA	2.04796	29.4392	9.70371	15.5135	13.6058	5.4444	31.4286	38.8952	32.0884	#N/A	3996	chr6	141447011	+	ENSG00000259828	#N/A		2	30	12	14	12	4	36	51	31	-0.00286279	0.00497094	0.377625
ENSG00000286205.1	AC139887.5	lncRNA	20.4796	6.86915	6.46914	13.2973	9.07052	27.222	5.2381	9.1518	3.10533	#N/A	1735	chr4	843963	-	ENSG00000286205	#N/A		20	7	8	12	8	20	6	12	3	0.774559	0.00499661	0.378315
ENSG00000081985.12	IL12RB2	protein_coding	55.2948	133.458	130.192	39.8918	129.255	57.1662	93.4127	159.394	171.828	HGNC:5972	4433	chr1	67307364	+	ENSG00000081985	3595	interleukin 12 receptor subunit beta 2	54	136	161	36	114	42	107	209	166	-0.00491883	0.00502303	0.379056
ENSG00000078487.17	ZCWPW1	protein_coding	194.556	350.327	270.895	195.027	268.714	244.998	333.492	358.446	274.304	HGNC:23486	3318	chr7	100400826	-	ENSG00000078487	55063	zinc finger CW-type and PWWP domain containing 1	190	357	335	176	237	180	382	470	265	-0.0103782	0.00513437	0.37991
ENSG00000126351.13	THRA	protein_coding	2913.22	3741.73	3038.88	2759.18	3001.21	2233.57	3649.21	3581.41	3601.15	HGNC:11796	7334	chr17	40058290	+	ENSG00000126351	7067	thyroid hormone receptor alpha	2845	3813	3758	2490	2647	1641	4180	4696	3479	-0.202674	0.00511983	0.37991
ENSG00000186472.20	PCLO	protein_coding	121.853	188.411	862.013	139.621	120.184	72.1383	116.984	210.491	168.723	HGNC:13406	22874	chr7	82754012	-	ENSG00000186472	27445	piccolo presynaptic cytomatrix protein	119	192	1066	126	106	53	134	276	163	-0.00304814	0.00508677	0.37991
ENSG00000203706.8	SERTAD4-AS1	lncRNA	193.532	138.364	84.9075	272.594	219.96	208.248	170.238	118.211	182.179	HGNC:32019	1004	chr1	210231456	-	ENSG00000203706	#N/A	SERTAD4 antisense RNA 1	189	141	105	246	194	153	195	155	176	0.356886	0.00508024	0.37991
ENSG00000215187.12	FAM166B	protein_coding	46.079	18.6448	18.5988	35.4594	62.3599	25.8609	17.4603	30.506	21.7373	HGNC:34242	1372	chr9	35561831	-	ENSG00000215187	730112	family with sequence similarity 166 member B	45	19	23	32	55	19	20	40	21	0.0051202	0.00510977	0.37991
ENSG00000272498.1	AC090948.2	lncRNA	43.0071	19.6262	16.1729	22.1621	31.7468	42.1941	22.6984	17.541	11.3862	#N/A	564	chr3	16339308	+	ENSG00000272498	#N/A		42	20	20	20	28	31	26	23	11	0.00514017	0.00507917	0.37991
ENSG00000170417.16	TMEM182	protein_coding	46.079	62.8037	72.7779	44.3242	31.7468	12.2499	46.2699	89.2301	69.3523	HGNC:26391	6084	chr2	102736905	+	ENSG00000170417	130827	transmembrane protein 182	45	64	90	40	28	9	53	117	67	-0.0047613	0.00518014	0.382056
ENSG00000183778.17	B3GALT5	protein_coding	1.02398	0	204.587	2.21621	0	1.3611	0.873016	1.5253	41.4044	HGNC:920	14319	chr21	39556442	+	ENSG00000183778	10317	beta-1,3-galactosyltransferase 5	1	0	253	2	0	1	1	2	40	-0.000476856	0.00521194	0.383161
ENSG00000226676.1	LINC02679	lncRNA	32.7673	6.86915	6.46914	13.2973	28.3454	19.0554	11.3492	11.4398	13.4564	HGNC:54173	687	chr10	79628757	-	ENSG00000226676	105378385	long intergenic non-protein coding RNA 2679	32	7	8	12	25	14	13	15	13	0.0040162	0.00526949	0.386147
ENSG00000134504.14	KCTD1	protein_coding	237.563	317.944	715.649	314.702	258.51	274.942	341.349	464.454	384.026	HGNC:18249	8845	chr18	26454910	-	ENSG00000134504	284252	potassium channel tetramerization domain containing 1	232	324	885	284	228	202	391	609	371	-0.00670995	0.00544543	0.388001
ENSG00000145715.15	RASA1	protein_coding	1678.3	1996.96	2385.5	2007.89	2002.32	1720.43	2613.81	2528.95	2344.52	HGNC:9871	5237	chr5	87267883	+	ENSG00000145715	5921	RAS p21 protein activator 1	1639	2035	2950	1812	1766	1264	2994	3316	2265	-0.179148	0.00538559	0.388001
ENSG00000164556.7	FAM183BP	processed_pseudogene	22.5275	2.94392	9.70371	8.86484	19.2749	17.6943	3.49206	3.81325	9.31599	HGNC:34511	1595	chr7	38685346	-	ENSG00000164556	340286	family with sequence similarity 183 member B, pseudogene	22	3	12	8	17	13	4	5	9	0.00323268	0.00544802	0.388001
ENSG00000177855.8	CACYBPP2	processed_pseudogene	63.4866	94.2055	111.593	86.4322	95.2405	70.7772	123.095	149.479	123.178	HGNC:45123	678	chr2	183607442	-	ENSG00000177855	#N/A	calcyclin binding protein pseudogene 2	62	96	138	78	84	52	141	196	119	-0.00793111	0.00541145	0.388001
ENSG00000186314.11	PRELID2	protein_coding	241.659	308.131	274.13	229.378	236.967	273.581	356.191	434.711	339.516	HGNC:28306	5375	chr5	145471799	-	ENSG00000186314	153768	PRELI domain containing 2	236	314	339	207	209	201	408	570	328	-0.0105887	0.0053341	0.388001
ENSG00000226243.1	RPL37AP1	processed_pseudogene	7.16784	2.94392	8.08643	7.75674	9.07052	72.1383	6.11111	5.33855	4.14044	HGNC:16548	279	chr20	44466564	-	ENSG00000226243	#N/A	ribosomal protein L37a pseudogene 1	7	3	10	7	8	53	7	7	4	0.00216906	0.00544567	0.388001
ENSG00000234626.2	AL021937.3	lncRNA	278.522	132.477	42.8581	183.945	165.537	160.61	159.762	82.3662	54.8608	#N/A	687	chr22	32327064	-	ENSG00000234626	#N/A		272	135	53	166	146	118	183	108	53	0.00462589	0.00543829	0.388001
ENSG00000248008.3	NRAV	lncRNA	161.788	264.953	268.469	188.378	180.277	175.582	246.191	251.675	183.214	HGNC:48588	4156	chr12	120488079	-	ENSG00000248008	#N/A	negative regulator of antiviral response	158	270	332	170	159	129	282	330	177	-0.0110186	0.00535643	0.388001
ENSG00000259673.6	IQCH-AS1	lncRNA	191.484	409.205	458.501	320.242	274.383	345.72	510.714	367.597	362.288	HGNC:44104	11554	chr15	67290636	-	ENSG00000259673	100506686	IQCH antisense RNA 1	187	417	567	289	242	254	585	482	350	-0.0107168	0.00542599	0.388001
ENSG00000198580.7	AC073343.1	unprocessed_pseudogene	30.7193	12.757	12.9383	27.7026	23.8101	42.1941	25.3175	6.86385	9.31599	#N/A	651	chr7	6673494	+	ENSG00000198580	#N/A		30	13	16	25	21	31	29	9	9	0.00412204	0.00547418	0.38865
ENSG00000137727.12	ARHGAP20	protein_coding	540.66	981.308	1225.9	715.836	1031.77	411.052	1067.7	1089.83	1059.95	HGNC:18357	7125	chr11	110577042	-	ENSG00000137727	57569	Rho GTPase activating protein 20	528	1000	1516	646	910	302	1223	1429	1024	-0.00696516	0.00559188	0.389776
ENSG00000148680.16	HTR7	protein_coding	97.2779	52.9906	28.3025	44.3242	79.3671	42.1941	20.9524	20.5916	34.1586	HGNC:5302	3472	chr10	90740823	-	ENSG00000148680	3363	5-hydroxytryptamine receptor 7	95	54	35	40	70	31	24	27	33	0.00454916	0.00560976	0.389776
ENSG00000156299.13	TIAM1	protein_coding	746.48	900.84	3079.31	655.998	902.517	506.33	707.143	1225.58	1407.75	HGNC:11805	9216	chr21	31118416	-	ENSG00000156299	7074	TIAM Rac1 associated GEF 1	729	918	3808	592	796	372	810	1607	1360	-0.00398494	0.0055865	0.389776
ENSG00000157613.11	CREB3L1	protein_coding	360.44	758.551	1015.66	827.755	413.843	377.025	671.349	1182.11	705.945	HGNC:18856	4023	chr11	46277662	+	ENSG00000157613	90993	cAMP responsive element binding protein 3 like 1	352	773	1256	747	365	277	769	1550	682	-0.00579827	0.00551493	0.389776
ENSG00000175505.11	CLCF1	protein_coding	252.922	107.944	135.852	159.567	89.5714	363.414	130.079	57.9614	71.4226	HGNC:17412	1836	chr11	67364168	-	ENSG00000175505	23529	cardiotrophin like cytokine factor 1	247	110	168	144	79	267	149	76	69	0.00441966	0.00557231	0.389776
ENSG00000211448.13	DIO2	protein_coding	1432.54	805.654	799.748	6055.79	888.911	992.243	1320	973.904	580.696	HGNC:2884	7393	chr14	80197526	-	ENSG00000211448	1734	iodothyronine deiodinase 2	1399	821	989	5465	784	729	1512	1277	561	0.00348166	0.0056005	0.389776
ENSG00000213761.4	MT1P1	processed_pseudogene	684.017	211.962	192.457	784.538	527.224	675.106	628.572	204.39	437.851	HGNC:23681	183	chr9	95413267	-	ENSG00000213761	#N/A	metallothionein 1 pseudogene 1	668	216	238	708	465	496	720	268	423	0.00486868	0.00556827	0.389776
ENSG00000112299.8	VNN1	protein_coding	20.4796	80.4672	151.216	128.54	87.3038	34.0275	178.968	250.912	188.39	HGNC:12705	3853	chr6	132680849	-	ENSG00000112299	8876	vanin 1	20	82	187	116	77	25	205	329	182	-0.00329399	0.00565887	0.391993
ENSG00000163673.7	DCLK3	protein_coding	22.5275	21.5888	21.0247	56.5134	89.5714	40.833	31.4286	22.1169	25.8777	HGNC:19005	5574	chr3	36712422	-	ENSG00000163673	85443	doublecortin like kinase 3	22	22	26	51	79	30	36	29	25	0.0044475	0.00573865	0.393927
ENSG00000165084.16	C8orf34	protein_coding	13.3117	12.757	45.284	18.8378	7.93671	2.7222	21.8254	70.1638	22.7724	HGNC:30905	10267	chr8	68330955	+	ENSG00000165084	116328	chromosome 8 open reading frame 34	13	13	56	17	7	2	25	92	22	-0.00260968	0.00572338	0.393927
ENSG00000259467.1	NDUFAF4P1	processed_pseudogene	14.3357	5.88785	4.85186	13.2973	23.8101	20.4165	6.98413	10.6771	8.28088	HGNC:44194	519	chr15	49156329	+	ENSG00000259467	#N/A	NADH:ubiquinone oxidoreductase complex assembly factor 4 pseudogene 1	14	6	6	12	21	15	8	14	8	0.00383314	0.00572592	0.393927
ENSG00000231500.7	RPS18	protein_coding	4240.29	4801.54	4328.67	2842.29	2943.39	2867.84	3981.83	4350.92	4310.2	HGNC:10401	1834	chr6	33272075	+	ENSG00000231500	6222	ribosomal protein S18	4141	4893	5353	2565	2596	2107	4561	5705	4164	-0.228316	0.00578616	0.395996
ENSG00000153822.13	KCNJ16	protein_coding	3.07193	6.86915	63.8828	1.10811	4.53526	5.4444	4.36508	6.1012	16.5618	HGNC:6262	6340	chr17	70053429	+	ENSG00000153822	3773	potassium inwardly rectifying channel subfamily J member 16	3	7	79	1	4	4	5	8	16	-0.00166538	0.00582797	0.397663
ENSG00000011347.10	SYT7	protein_coding	139.261	289.486	933.174	97.5133	117.917	126.582	172.857	118.211	137.67	HGNC:11514	7552	chr11	61513714	-	ENSG00000011347	9066	synaptotagmin 7	136	295	1154	88	104	93	198	155	133	-0.0028804	0.00612184	0.397825
ENSG00000125726.11	CD70	protein_coding	44.031	59.8598	207.013	107.486	86.17	42.1941	103.889	160.919	286.725	HGNC:11937	1530	chr19	6583183	-	ENSG00000125726	970	CD70 molecule	43	61	256	97	76	31	119	211	277	-0.00358935	0.00594728	0.397825
ENSG00000136111.14	TBC1D4	protein_coding	1424.35	2407.15	2849.66	2052.21	1708.66	1445.49	2066.43	2286.43	1929.44	HGNC:19165	8032	chr13	75283503	-	ENSG00000136111	9882	TBC1 domain family member 4	1391	2453	3524	1852	1507	1062	2367	2998	1864	-0.0103166	0.00596753	0.397825
ENSG00000144036.16	EXOC6B	protein_coding	2022.36	2958.64	2970.15	2249.45	2833.41	1991.29	2692.38	3257.28	3049.43	HGNC:17085	10197	chr2	72175984	-	ENSG00000144036	23233	exocyst complex component 6B	1975	3015	3673	2030	2499	1463	3084	4271	2946	-0.0129509	0.00606112	0.397825
ENSG00000150991.15	UBC	protein_coding	30556.5	16015.9	17522.5	19335.3	21188.7	24260.3	16073.1	15369.7	20799.5	HGNC:12468	3898	chr12	124911604	-	ENSG00000150991	#N/A	ubiquitin C	29841	16321	21669	17449	18688	17824	18411	20153	20094	0.0108859	0.00586969	0.397825
ENSG00000162433.15	AK4	protein_coding	730.096	577.99	720.501	662.647	1046.51	1058.94	629.445	535.38	578.626	HGNC:363	7578	chr1	65147549	+	ENSG00000162433	205	adenylate kinase 4	713	589	891	598	923	778	721	702	559	0.0097006	0.00597531	0.397825
ENSG00000162804.14	SNED1	protein_coding	10391.3	5682.75	4089.31	5070.69	5720.1	6503.34	3694.6	4676.57	4037.96	HGNC:24696	13812	chr2	240998618	+	ENSG00000162804	25992	sushi, nidogen and EGF like domains 1	10148	5791	5057	4576	5045	4778	4232	6132	3901	0.00766803	0.00609943	0.397825
ENSG00000166321.14	NUDT13	protein_coding	56.3188	126.589	122.914	78.6755	83.9024	95.2771	98.6508	113.635	116.967	HGNC:18827	2521	chr10	73110375	+	ENSG00000166321	25961	nudix hydrolase 13	55	129	152	71	74	70	113	149	113	-0.00859322	0.00610178	0.397825
ENSG00000178776.5	C5orf46	protein_coding	0	0	65.5001	1.10811	1.13382	2.7222	0.873016	4.5759	15.5266	HGNC:33768	1218	chr5	147880726	-	ENSG00000178776	389336	chromosome 5 open reading frame 46	0	0	81	1	1	2	1	6	15	-0.000940033	0.0058702	0.397825
ENSG00000186652.10	PRG2	protein_coding	36.8632	26.4953	10.5124	24.3783	53.2893	24.4998	13.9683	9.91445	17.5969	HGNC:9362	1845	chr11	57386780	-	ENSG00000186652	5553	proteoglycan 2, pro eosinophil major basic protein	36	27	13	22	47	18	16	13	17	0.00413865	0.0060025	0.397825
ENSG00000200394.1	SNORA38B	snoRNA	158.717	360.14	223.994	211.648	269.848	338.914	437.381	627.661	646.943	HGNC:33617	131	chr17	67740669	+	ENSG00000200394	100124536	small nucleolar RNA, H/ACA box 38B	155	367	277	191	238	249	501	823	625	-0.00497023	0.00602919	0.397825
ENSG00000204706.14	MAMDC2-AS1	lncRNA	15.3597	60.8411	77.6297	35.4594	48.7541	50.3607	88.1746	57.9614	68.3172	HGNC:48719	9862	chr9	70033921	-	ENSG00000204706	#N/A	MAMDC2 antisense RNA 1	15	62	96	32	43	37	101	76	66	-0.00501967	0.00599516	0.397825
ENSG00000230844.3	ZNF674-AS1	lncRNA	134.141	87.3364	85.7161	115.243	164.403	151.082	108.254	96.8566	113.862	HGNC:44266	2566	chrX	46545438	+	ENSG00000230844	#N/A	ZNF674 antisense RNA 1 (head to head)	131	89	106	104	145	111	124	127	110	0.00963835	0.00609556	0.397825
ENSG00000238121.6	LINC00426	lncRNA	12.2877	22.5701	28.3025	14.4054	14.7396	8.1666	20.9524	32.0313	22.7724	HGNC:42761	4873	chr13	30340267	-	ENSG00000238121	100188949	long intergenic non-protein coding RNA 426	12	23	35	13	13	6	24	42	22	-0.00475156	0.0061271	0.397825
ENSG00000238741.1	SCARNA7	scaRNA	1674.2	2608.32	1949.64	1652.18	1996.65	2139.65	2766.59	2443.53	3236.79	HGNC:32563	330	chr3	160514907	-	ENSG00000238741	677767	small Cajal body-specific RNA 7	1635	2658	2411	1491	1761	1572	3169	3204	3127	-0.0102251	0.00604317	0.397825
ENSG00000249201.2	AC114291.1	lncRNA	13.3117	0	3.23457	24.3783	17.0072	13.611	6.98413	7.6265	8.28088	#N/A	1761	chr5	1173141	-	ENSG00000249201	101928857	uncharacterized LOC101928857	13	0	4	22	15	10	8	10	8	0.00282098	0.00593848	0.397825
ENSG00000287357.1	AL512484.1	lncRNA	3.07193	20.6075	19.4074	7.75674	12.472	10.8888	13.0952	33.5566	21.7373	#N/A	2355	chr13	22589699	-	ENSG00000287357	#N/A		3	21	24	7	11	8	15	44	21	-0.00345022	0.00596234	0.397825
ENSG00000172409.6	CLP1	protein_coding	289.786	156.028	165.772	190.594	193.882	230.026	183.333	150.242	135.599	HGNC:16999	2196	chr11	57648992	+	ENSG00000172409	10978	cleavage factor polyribonucleotide kinase subunit 1	283	159	205	172	171	169	210	197	131	0.00967509	0.00615886	0.398751
ENSG00000153774.9	CFDP1	protein_coding	430.071	615.28	599.204	494.215	579.38	522.663	705.397	654.354	680.067	HGNC:1873	3335	chr16	75293698	-	ENSG00000153774	#N/A	craniofacial development protein 1	420	627	741	446	511	384	808	858	657	-0.0141945	0.00617829	0.398876
ENSG00000282995.1	FRG1EP	unprocessed_pseudogene	4.09591	7.85046	9.70371	27.7026	78.2333	104.805	13.9683	14.4904	26.9128	HGNC:51764	770	chr20	29480147	-	ENSG00000282995	#N/A	FSHD region gene 1 family member E, pseudogene	4	8	12	25	69	77	16	19	26	0.00240563	0.00621529	0.400131
ENSG00000237214.3	AL080243.4	processed_pseudogene	288.762	248.271	208.63	320.242	320.87	239.554	206.905	194.476	232.9	#N/A	582	chr22	41064052	+	ENSG00000237214	#N/A		282	253	258	289	283	176	237	255	225	0.0120507	0.00637326	0.408028
ENSG00000259856.1	RAB43P1	processed_pseudogene	160.764	85.3738	84.9075	116.351	86.17	130.666	93.4127	62.5373	57.9661	HGNC:33153	589	chr16	46626404	-	ENSG00000259856	#N/A	RAB43 pseudogene 1	157	87	105	105	76	96	107	82	56	0.0070949	0.00637376	0.408028
ENSG00000179136.7	LINC00670	lncRNA	110.59	63.785	8.08643	33.2432	124.72	73.4994	38.4127	27.4554	18.632	HGNC:44338	4756	chr17	12549764	+	ENSG00000179136	284034	long intergenic non-protein coding RNA 670	108	65	10	30	110	54	44	36	18	0.00313374	0.00641892	0.408727
ENSG00000200795.1	RNU4-1	snRNA	2719.68	6005.6	3996.31	2608.48	972.814	2440.45	4103.18	1789.18	6157.87	HGNC:10192	141	chr12	120293097	-	ENSG00000200795	26835	RNA, U4 small nuclear 1	2656	6120	4942	2354	858	1793	4700	2346	5949	-0.00430713	0.00642055	0.408727
ENSG00000120645.12	IQSEC3	protein_coding	162.812	111.869	109.167	145.162	191.615	167.415	127.46	88.4674	142.845	HGNC:29193	7679	chr12	66767	+	ENSG00000120645	440073	IQ motif and Sec7 domain ArfGEF 3	159	114	135	131	169	123	146	116	138	0.00926439	0.00649684	0.409936
ENSG00000153982.11	GDPD1	protein_coding	96.2539	108.925	171.432	110.811	94.1067	77.5827	158.889	183.799	111.792	HGNC:20883	3913	chr17	59220467	+	ENSG00000153982	284161	glycerophosphodiester phosphodiesterase domain containing 1	94	111	212	100	83	57	182	241	108	-0.00739975	0.00650837	0.409936
ENSG00000187955.12	COL14A1	protein_coding	24944.1	16631.2	27112.2	50371.1	24785.2	32984.9	19259.6	21865.2	20174.3	HGNC:2191	10190	chr8	120059780	+	ENSG00000187955	7373	collagen type XIV alpha 1 chain	24360	16948	33528	45457	21860	24234	22061	28670	19490	0.00732049	0.00651149	0.409936
ENSG00000279845.1	AC097372.2	TEC	9.2158	13.7383	27.4939	14.4054	9.07052	6.8055	34.9206	15.253	27.948	#N/A	466	chr4	146180851	+	ENSG00000279845	#N/A		9	14	34	13	8	5	40	20	27	-0.00368101	0.00647193	0.409936
ENSG00000004468.13	CD38	protein_coding	174.076	38.271	60.6482	108.594	131.523	244.998	41.9048	150.242	85.9141	HGNC:1667	6857	chr4	15778275	+	ENSG00000004468	952	CD38 molecule	170	39	75	98	116	180	48	197	83	0.00413404	0.00676551	0.41246
ENSG00000079691.18	CARMIL1	protein_coding	1372.13	1946.91	2875.53	1572.4	2026.13	1521.71	1784.45	2413.79	2615.72	HGNC:21581	6853	chr6	25279078	+	ENSG00000079691	55604	capping protein regulator and myosin 1 linker 1	1340	1984	3556	1419	1787	1118	2044	3165	2527	-0.00932579	0.00675693	0.41246
ENSG00000111145.8	ELK3	protein_coding	4470.69	2961.59	2839.95	4181.99	2980.8	3028.45	2695.87	2522.08	2343.49	HGNC:3325	4644	chr12	96194375	+	ENSG00000111145	2004	ETS transcription factor ELK3	4366	3018	3512	3774	2629	2225	3088	3307	2264	0.0122831	0.00693057	0.41246
ENSG00000129465.16	RIPK3	protein_coding	561.14	467.102	276.556	449.891	485.273	484.552	292.46	385.901	301.217	HGNC:10021	3229	chr14	24336025	-	ENSG00000129465	11035	receptor interacting serine/threonine kinase 3	548	476	342	406	428	356	335	506	291	0.0093162	0.0069968	0.41246
ENSG00000135069.14	PSAT1	protein_coding	28.6714	17.6635	308.902	19.9459	34.0145	24.4998	19.2064	57.9614	90.0545	HGNC:19129	2206	chr9	78297125	+	ENSG00000135069	29968	phosphoserine aminotransferase 1	28	18	382	18	30	18	22	76	87	-0.00205664	0.00703738	0.41246
ENSG00000135363.12	LMO2	protein_coding	1981.4	1115.75	788.427	1498.16	1093	1205.94	933.254	1103.55	968.863	HGNC:6642	2896	chr11	33858576	-	ENSG00000135363	4005	LIM domain only 2	1935	1137	975	1352	964	886	1069	1447	936	0.00874422	0.00675746	0.41246
ENSG00000135540.11	NHSL1	protein_coding	1594.33	2708.41	3625.15	1554.67	2785.78	1122.91	1742.54	3214.57	4659.03	HGNC:21021	8741	chr6	138422043	-	ENSG00000135540	57224	NHS like 1	1557	2760	4483	1403	2457	825	1996	4215	4501	-0.00516836	0.00673765	0.41246
ENSG00000135632.12	SMYD5	protein_coding	414.711	732.056	583.032	444.35	529.492	385.192	507.222	609.357	571.38	HGNC:16258	3364	chr2	73214222	+	ENSG00000135632	10322	SMYD family member 5	405	746	721	401	467	283	581	799	552	-0.00975812	0.00672667	0.41246
ENSG00000137563.12	GGH	protein_coding	51.1989	53.9719	566.05	66.4863	40.8174	58.5273	55	93.806	103.511	HGNC:4248	2765	chr8	63015079	-	ENSG00000137563	8836	gamma-glutamyl hydrolase	50	55	700	60	36	43	63	123	100	-0.00236167	0.00680021	0.41246
ENSG00000142677.4	IL22RA1	protein_coding	3.07193	12.757	67.1174	8.86484	3.40145	10.8888	9.60318	24.4048	10.3511	HGNC:13700	2817	chr1	24119771	-	ENSG00000142677	58985	interleukin 22 receptor subunit alpha 1	3	13	83	8	3	8	11	32	10	-0.00211739	0.00694911	0.41246
ENSG00000151572.18	ANO4	protein_coding	18.4316	43.1775	84.0989	19.9459	19.2749	21.7776	38.4127	24.4048	27.948	HGNC:23837	4997	chr12	100717526	+	ENSG00000151572	121601	anoctamin 4	18	44	104	18	17	16	44	32	27	-0.00388716	0.00694071	0.41246
ENSG00000158023.10	WDR66	protein_coding	146.429	167.804	359.846	149.594	192.749	156.527	202.54	292.858	252.567	HGNC:28506	15385	chr12	121918592	+	ENSG00000158023	144406	cilia and flagella associated protein 251	143	171	445	135	170	115	232	384	244	-0.00688287	0.0069275	0.41246
ENSG00000174640.15	SLCO2A1	protein_coding	2193.36	2049.95	699.476	2318.16	2446.77	1438.68	1299.92	960.939	776.332	HGNC:10955	5127	chr3	133932701	-	ENSG00000174640	#N/A	solute carrier organic anion transporter family member 2A1	2142	2089	865	2092	2158	1057	1489	1260	750	0.00538237	0.00672514	0.41246
ENSG00000178460.18	MCMDC2	protein_coding	12.2877	19.6262	40.4321	22.1621	11.3382	9.52771	21.8254	48.047	26.9128	HGNC:26368	6354	chr8	66870749	+	ENSG00000178460	157777	minichromosome maintenance domain containing 2	12	20	50	20	10	7	25	63	26	-0.00382925	0.0068833	0.41246
ENSG00000182612.10	TSPAN10	protein_coding	18.4316	49.0654	67.926	25.4864	35.1483	23.1387	43.6508	52.6229	27.948	HGNC:29942	4745	chr17	81637171	+	ENSG00000182612	83882	tetraspanin 10	18	50	84	23	31	17	50	69	27	-0.00491589	0.00700189	0.41246
ENSG00000183153.7	GJD3	protein_coding	180.22	97.1495	41.2408	142.946	71.4304	104.805	55.873	82.3662	35.1937	HGNC:19147	4086	chr17	40360652	-	ENSG00000183153	125111	gap junction protein delta 3	176	99	51	129	63	77	64	108	34	0.00471434	0.0067654	0.41246
ENSG00000225602.5	MTOR-AS1	lncRNA	16.3836	18.6448	12.1296	4.43242	7.93671	5.4444	16.5873	37.3699	39.3342	HGNC:40242	763	chr1	11143898	+	ENSG00000225602	100873935	MTOR antisense RNA 1	16	19	15	4	7	4	19	49	38	-0.00291583	0.00681385	0.41246
ENSG00000226648.2	PLCG1-AS1	lncRNA	229.371	155.047	118.871	127.432	260.778	213.693	135.318	108.296	150.091	HGNC:40450	8401	chr20	41098019	-	ENSG00000226648	#N/A	PLCG1 antisense RNA 1	224	158	147	115	230	157	155	142	145	0.00747537	0.00682757	0.41246
ENSG00000227054.1	FDX1P2	processed_pseudogene	16.3836	6.86915	5.6605	17.7297	17.0072	21.7776	10.4762	6.1012	11.3862	HGNC:3641	375	chr21	25692180	+	ENSG00000227054	#N/A	ferredoxin 1 pseudogene 2	16	7	7	16	15	16	12	8	11	0.00394843	0.00692233	0.41246
ENSG00000238150.1	AC008753.1	processed_pseudogene	7.16784	17.6635	19.4074	5.54053	4.53526	2.7222	9.60318	15.253	9.31599	#N/A	284	chr19	53775599	+	ENSG00000238150	#N/A		7	18	24	5	4	2	11	20	9	-0.00319142	0.00690071	0.41246
ENSG00000251448.2	AC063919.1	lncRNA	63.4866	14.7196	7.27779	4.43242	94.1067	57.1662	25.3175	7.6265	24.8426	#N/A	2614	chr3	126288123	-	ENSG00000251448	#N/A		62	15	9	4	83	42	29	10	24	0.0024883	0.00690027	0.41246
ENSG00000255446.1	AP003064.2	lncRNA	21.5035	4.90654	4.04321	17.7297	12.472	12.2499	3.49206	6.86385	11.3862	#N/A	510	chr11	62421845	-	ENSG00000255446	#N/A		21	5	5	16	11	9	4	9	11	0.00328213	0.00698759	0.41246
ENSG00000258526.7	AL049828.1	lncRNA	81.9182	109.906	162.537	118.567	91.8391	100.721	148.413	160.157	133.529	#N/A	14138	chr14	39432599	+	ENSG00000258526	#N/A		80	112	201	107	81	74	170	210	129	-0.00862046	0.00704024	0.41246
ENSG00000261544.1	AC011939.2	lncRNA	102.398	72.6168	53.3704	70.9187	96.3743	92.5549	63.7302	56.4361	59.0012	#N/A	428	chr15	65766460	-	ENSG00000261544	#N/A		100	74	66	64	85	68	73	74	57	0.00933661	0.00666452	0.41246
ENSG00000263956.6	NBPF11	protein_coding	750.576	502.43	489.229	583.971	681.423	699.606	594.524	507.162	562.065	HGNC:31993	5947	chr1	148102046	-	ENSG00000263956	200030	NBPF member 11	733	512	605	527	601	514	681	665	543	0.0159691	0.00667039	0.41246
ENSG00000271964.1	AC090948.1	lncRNA	47.103	25.514	29.1111	42.108	58.9584	42.1941	21.8254	26.6928	38.2991	#N/A	549	chr3	16314439	+	ENSG00000271964	#N/A		46	26	36	38	52	31	25	35	37	0.00626037	0.00681174	0.41246
ENSG00000285572.2	AL136441.1	lncRNA	55.2948	80.4672	76.8211	54.2972	38.5497	28.5831	70.7143	150.242	51.7555	#N/A	7045	chr13	76552807	-	ENSG00000285572	#N/A		54	82	95	49	34	21	81	197	50	-0.00458941	0.00701422	0.41246
ENSG00000180481.11	GLIPR1L2	protein_coding	32.7673	62.8037	43.6667	16.6216	36.2821	63.9717	129.206	103.72	68.3172	HGNC:28592	3771	chr12	75391089	+	ENSG00000180481	144321	GLIPR1 like 2	32	64	54	15	32	47	148	136	66	-0.00380152	0.00708894	0.414249
ENSG00000049130.16	KITLG	protein_coding	1049.58	1358.13	2321.61	1769.64	1332.23	1287.6	1855.16	2239.14	2462.53	HGNC:6343	6205	chr12	88492793	-	ENSG00000049130	4254	KIT ligand	1025	1384	2871	1597	1175	946	2125	2936	2379	-0.00763234	0.00731971	0.421047
ENSG00000151164.18	RAD9B	protein_coding	28.6714	44.1588	39.6235	28.8107	30.613	27.222	63.7302	77.7903	36.2288	HGNC:21700	3178	chr12	110501655	+	ENSG00000151164	144715	RAD9 checkpoint clamp component B	28	45	49	26	27	20	73	102	35	-0.00522497	0.00730833	0.421047
ENSG00000181135.16	ZNF707	protein_coding	468.982	338.551	328.309	375.648	400.237	357.97	281.111	310.399	264.988	HGNC:27815	6327	chr8	143684452	+	ENSG00000181135	286075	zinc finger protein 707	458	345	406	339	353	263	322	407	256	0.0126892	0.0073346	0.421047
ENSG00000206384.10	COL6A6	protein_coding	36.8632	94.2055	283.834	107.486	171.206	51.7218	89.9207	268.453	549.643	HGNC:27023	9720	chr3	130560334	+	ENSG00000206384	131873	collagen type VI alpha 6 chain	36	96	351	97	151	38	103	352	531	-0.00270325	0.00728624	0.421047
ENSG00000231521.1	AL162385.2	lncRNA	24.5755	9.81308	19.4074	43.2161	20.4087	65.3328	23.5714	12.2024	18.632	#N/A	285	chr9	97634515	-	ENSG00000231521	105376171		24	10	24	39	18	48	27	16	18	0.00382385	0.00728136	0.421047
ENSG00000257612.2	MIR4307HG	lncRNA	6.14387	112.85	92.1853	53.189	24.9439	16.3332	14.8413	125.837	53.8257	HGNC:52004	3614	chr14	26873092	+	ENSG00000257612	101927081	MIR4307 host gene	6	115	114	48	22	12	17	165	52	-0.00239522	0.00723272	0.421047
ENSG00000277734.8	TRAC	TR_C_gene	36.8632	122.663	408.365	129.648	70.2966	25.8609	102.143	187.612	75.563	HGNC:12029	978	chr14	22547506	+	ENSG00000277734	#N/A	T cell receptor alpha constant	36	125	505	117	62	19	117	246	73	-0.00275305	0.00731095	0.421047
ENSG00000204622.11	HLA-J	transcribed_unprocessed_pseudogene	272.378	105.981	79.247	114.135	69.1627	174.221	37.5397	66.3506	84.879	HGNC:4967	1946	chr6	30005971	+	ENSG00000204622	#N/A	major histocompatibility complex, class I, J (pseudogene)	266	108	98	103	61	128	43	87	82	0.00414277	0.00739792	0.423615
ENSG00000136383.6	ALPK3	protein_coding	1386.47	1158.92	494.081	1037.19	1096.4	1864.71	602.381	879.336	890.194	HGNC:17574	10940	chr15	84816680	+	ENSG00000136383	57538	alpha kinase 3	1354	1181	611	936	967	1370	690	1153	860	0.00639449	0.00748628	0.426031
ENSG00000158470.5	B4GALT5	protein_coding	2105.3	1500.42	1634.27	1749.7	1577.14	2505.79	1464.05	1407.85	1300.1	HGNC:928	4722	chr20	49632945	-	ENSG00000158470	9334	beta-1,4-galactosyltransferase 5	2056	1529	2021	1579	1391	1841	1677	1846	1256	0.0133958	0.00749023	0.426031
ENSG00000179131.7	AC073335.1	processed_pseudogene	9.2158	27.4766	21.0247	4.43242	9.07052	5.4444	12.2222	10.6771	20.7022	#N/A	363	chr7	66914581	+	ENSG00000179131	#N/A		9	28	26	4	8	4	14	14	20	-0.00330407	0.0075336	0.426031
ENSG00000187988.5	KCTD9P3	processed_pseudogene	46.079	26.4953	24.2593	31.0269	57.8246	40.833	27.0635	25.1675	26.9128	HGNC:49912	1169	chr9	37477149	+	ENSG00000187988	#N/A	potassium channel tetramerization domain containing 9 pseudogene 3	45	27	30	28	51	30	31	33	26	0.00607583	0.00752768	0.426031
ENSG00000259091.1	LINC00517	lncRNA	29.6954	63.785	97.8458	101.946	40.8174	57.1662	85.5556	190.663	218.408	HGNC:19831	4125	chr14	37896060	-	ENSG00000259091	400208	long intergenic non-protein coding RNA 517	29	65	121	92	36	42	98	250	211	-0.0034973	0.00752872	0.426031
ENSG00000120519.15	SLC10A7	protein_coding	291.834	402.336	460.118	397.81	371.892	333.47	460.08	504.874	447.167	HGNC:23088	6687	chr4	146253975	-	ENSG00000120519	84068	solute carrier family 10 member 7	285	410	569	359	328	245	527	662	432	-0.012445	0.00761654	0.427848
ENSG00000165097.16	KDM1B	protein_coding	661.49	907.71	1174.96	773.457	907.052	759.494	878.254	1143.21	1053.74	HGNC:21577	5619	chr6	18155329	+	ENSG00000165097	221656	lysine demethylase 1B	646	925	1453	698	800	558	1006	1499	1018	-0.0114775	0.00758681	0.427848
ENSG00000260645.2	AL359715.2	lncRNA	35.8392	78.5046	76.0124	39.8918	94.1067	36.7497	173.73	91.518	100.406	#N/A	2123	chr6	80466958	+	ENSG00000260645	#N/A		35	80	94	36	83	27	199	120	97	-0.00423676	0.00764082	0.427848
ENSG00000270087.5	AC010997.3	lncRNA	11.2638	0.981308	0.808643	1.10811	38.5497	24.4998	0.873016	3.0506	10.3511	#N/A	564	chr10	75279726	-	ENSG00000270087	#N/A		11	1	1	1	34	18	1	4	10	0.00161283	0.00763662	0.427848
ENSG00000037280.16	FLT4	protein_coding	2164.69	1317.9	744.76	1272.1	1231.32	1052.13	645.159	407.255	802.21	HGNC:3767	8852	chr5	180601506	-	ENSG00000037280	2324	fms related receptor tyrosine kinase 4	2114	1343	921	1148	1086	773	739	534	775	0.00525787	0.00768294	0.428258
ENSG00000109265.14	CRACD	protein_coding	21.5035	48.0841	84.9075	35.4594	26.0778	20.4165	44.5238	35.0819	39.3342	HGNC:29219	6745	chr4	56049073	+	ENSG00000109265	57482	capping protein inhibiting regulator of actin dynamics	21	49	105	32	23	15	51	46	38	-0.00457551	0.00768571	0.428258
ENSG00000075188.9	NUP37	protein_coding	266.234	301.261	346.099	272.594	250.573	270.859	349.206	366.072	311.568	HGNC:29929	3488	chr12	102073103	-	ENSG00000075188	#N/A	nucleoporin 37	260	307	428	246	221	199	400	480	301	-0.0146108	0.00775658	0.428759
ENSG00000178162.8	FAR2P2	transcribed_unprocessed_pseudogene	19.4556	61.8224	31.5371	48.7566	35.1483	25.8609	67.2222	101.432	68.3172	HGNC:49279	5364	chr2	130416755	-	ENSG00000178162	#N/A	fatty acyl-CoA reductase 2 pseudogene 2	19	63	39	44	31	19	77	133	66	-0.00416547	0.00773358	0.428759
ENSG00000225300.1	AL591623.1	lncRNA	131.069	99.1121	56.605	78.6755	112.248	106.166	59.3651	63.3	53.8257	#N/A	1960	chr1	246605873	+	ENSG00000225300	#N/A		128	101	70	71	99	78	68	83	52	0.00665459	0.00772074	0.428759
ENSG00000243175.1	RPSAP36	transcribed_processed_pseudogene	111.614	74.5794	92.1853	145.162	99.7758	125.221	67.2222	98.3819	75.563	HGNC:35727	1261	chr4	143424753	+	ENSG00000243175	#N/A	ribosomal protein SA pseudogene 36	109	76	114	131	88	92	77	129	73	0.00832216	0.00776997	0.428759
ENSG00000161643.12	SIGLEC16	transcribed_unprocessed_pseudogene	20.4796	61.8224	29.1111	24.3783	37.4159	9.52771	35.7937	65.5879	53.8257	HGNC:24851	2510	chr19	49969673	+	ENSG00000161643	400709	sialic acid binding Ig like lectin 16	20	63	36	22	33	7	41	86	52	-0.00394892	0.00784118	0.429568
ENSG00000173611.18	SCAI	protein_coding	424.951	806.635	883.847	753.512	690.494	528.107	975.159	872.472	740.103	HGNC:26709	13036	chr9	124942608	-	ENSG00000173611	286205	suppressor of cancer cell invasion	415	822	1093	680	609	388	1117	1144	715	-0.00883006	0.00782448	0.429568
ENSG00000185615.16	PDIA2	protein_coding	22.5275	13.7383	8.08643	23.2702	17.0072	51.7218	4.36508	19.8289	7.24577	HGNC:14180	2236	chr16	283164	+	ENSG00000185615	64714	protein disulfide isomerase family A member 2	22	14	10	21	15	38	5	26	7	0.00317756	0.00780626	0.429568
ENSG00000003137.8	CYP26B1	protein_coding	2217.94	1421.91	1163.64	892.025	2720.02	1653.74	637.302	970.091	1015.44	HGNC:20581	5015	chr2	72129238	-	ENSG00000003137	56603	cytochrome P450 family 26 subfamily B member 1	2166	1449	1439	805	2399	1215	730	1272	981	0.00537083	0.00794207	0.43062
ENSG00000160179.18	ABCG1	protein_coding	1561.57	988.177	824.007	961.835	1218.85	926.91	530.794	820.612	655.224	HGNC:73	6121	chr21	42199689	+	ENSG00000160179	9619	ATP binding cassette subfamily G member 1	1525	1007	1019	868	1075	681	608	1076	633	0.00735222	0.00797375	0.43062
ENSG00000188112.9	C6orf132	protein_coding	1149.93	1312.01	4389.31	940.781	1221.12	1268.55	966.429	2016.45	2649.88	HGNC:21288	6852	chr6	42101119	-	ENSG00000188112	#N/A	chromosome 6 open reading frame 132	1123	1337	5428	849	1077	932	1107	2644	2560	-0.00412162	0.00796856	0.43062
ENSG00000223551.1	TMSB4XP4	processed_pseudogene	61.4387	138.364	71.1606	40.9999	31.7468	62.6106	39.2857	191.425	101.441	HGNC:11886	618	chr9	128342153	+	ENSG00000223551	#N/A	TMSB4X pseudogene 4	60	141	88	37	28	46	45	251	98	-0.00363918	0.00796065	0.43062
ENSG00000267882.2	AL031666.2	lncRNA	14.3357	27.4766	13.7469	9.97295	11.3382	8.1666	26.1905	27.4554	22.7724	#N/A	2253	chr20	47318502	+	ENSG00000267882	100131496		14	28	17	9	10	6	30	36	22	-0.00415485	0.00791691	0.43062
ENSG00000270000.1	AC005479.2	lncRNA	50.1749	20.6075	16.9815	49.8647	38.5497	61.2495	28.8095	20.5916	45.5448	#N/A	431	chr14	74471930	-	ENSG00000270000	#N/A		49	21	21	45	34	45	33	27	44	0.00489682	0.00792783	0.43062
ENSG00000037749.12	MFAP3	protein_coding	990.186	747.756	711.606	839.944	896.848	974.548	825.873	741.296	762.876	HGNC:7034	7795	chr5	154038906	+	ENSG00000037749	4238	microfibril associated protein 3	967	762	880	758	791	716	946	972	737	0.019276	0.00809479	0.436124
ENSG00000288580.1	AC023296.1	lncRNA	2.04796	6.86915	16.9815	2.21621	5.66908	9.52771	18.3333	22.1169	10.3511	#N/A	2784	chr8	2923568	+	ENSG00000288580	#N/A		2	7	21	2	5	7	21	29	10	-0.00260242	0.00811563	0.436215
ENSG00000155530.3	LRGUK	protein_coding	134.141	63.785	52.5618	86.4322	58.9584	107.527	65.4762	44.2337	65.2119	HGNC:21964	4799	chr7	134127299	+	ENSG00000155530	136332	leucine rich repeats and guanylate kinase domain containing	131	65	65	78	52	79	75	58	63	0.00617676	0.00818803	0.437863
ENSG00000207044.1	RNU6-1226P	snRNA	67.5825	23.5514	22.642	43.2161	45.3526	39.4719	36.6667	32.794	25.8777	HGNC:48189	107	chr6	112196440	-	ENSG00000207044	#N/A	RNA, U6 small nuclear 1226, pseudogene	66	24	28	39	40	29	42	43	25	0.00557178	0.0081665	0.437863
ENSG00000228775.8	WEE2-AS1	lncRNA	88.0621	125.607	134.235	79.7836	131.523	111.61	156.27	161.682	186.32	HGNC:48669	6678	chr7	141704003	-	ENSG00000228775	285962	WEE2 antisense RNA 1	86	128	166	72	116	82	179	212	180	-0.00775146	0.00820394	0.437863
ENSG00000102870.6	ZNF629	protein_coding	1475.55	1026.45	715.649	1104.78	990.955	1166.46	817.143	836.627	946.09	HGNC:29008	6083	chr16	30778456	-	ENSG00000102870	23361	zinc finger protein 629	1441	1046	885	997	874	857	936	1097	914	0.0103975	0.0082533	0.439469
ENSG00000184005.11	ST6GALNAC3	protein_coding	205.82	135.42	131	145.162	179.143	132.027	101.27	79.3156	71.4226	HGNC:19343	7212	chr1	76074746	+	ENSG00000184005	256435	ST6 N-acetylgalactosaminide alpha-2,6-sialyltransferase 3	201	138	162	131	158	97	116	104	69	0.00672106	0.00828033	0.439881
ENSG00000261270.1	AC012181.2	lncRNA	41.9831	97.1495	101.08	67.5944	47.6203	78.9438	79.4445	76.265	125.248	#N/A	601	chr16	56940278	+	ENSG00000261270	#N/A		41	99	125	61	42	58	91	100	121	-0.00620178	0.00829965	0.439882
ENSG00000107105.15	ELAVL2	protein_coding	12.2877	18.6448	82.4816	27.7026	7.93671	10.8888	22.6984	48.047	27.948	HGNC:3313	5140	chr9	23690104	-	ENSG00000107105	1993	ELAV like RNA binding protein 2	12	19	102	25	7	8	26	63	27	-0.00281685	0.0084232	0.44057
ENSG00000116641.18	DOCK7	protein_coding	1674.2	2285.47	3124.6	2580.78	2171.26	1950.46	3128.89	2706.65	3010.1	HGNC:19190	24890	chr1	62454298	-	ENSG00000116641	85440	dedicator of cytokinesis 7	1635	2329	3864	2329	1915	1433	3584	3549	2908	-0.0100344	0.00838894	0.44057
ENSG00000168005.9	SPINDOC	protein_coding	277.498	210	192.457	269.27	193.882	299.442	200.794	173.884	163.547	HGNC:25115	2737	chr11	63813456	+	ENSG00000168005	144097	spindlin interactor and repressor of chromatin binding	271	214	238	243	171	220	230	228	158	0.0100272	0.00842129	0.44057
ENSG00000214866.9	DCDC2C	protein_coding	27.6474	22.5701	3.23457	14.4054	58.9584	50.3607	12.2222	6.86385	20.7022	HGNC:32696	2856	chr2	3703575	+	ENSG00000214866	728597	doublecortin domain containing 2C	27	23	4	13	52	37	14	9	20	0.00280463	0.00837179	0.44057
ENSG00000255608.1	AC006063.1	lncRNA	7.16784	16.6822	14.5556	3.32432	10.2043	13.611	26.1905	16.7783	28.9831	#N/A	560	chr12	4838955	+	ENSG00000255608	#N/A		7	17	18	3	9	10	30	22	28	-0.00338145	0.00842862	0.44057
ENSG00000279891.1	AC022498.2	TEC	173.052	467.102	218.334	208.324	258.51	175.582	290.714	289.807	328.13	#N/A	2270	chr3	188178543	+	ENSG00000279891	401105	uncharacterized LOC401105	169	476	270	188	228	129	333	380	317	-0.00674413	0.00837085	0.44057
ENSG00000205054.8	LINC01121	lncRNA	24.5755	5.88785	6.46914	87.5403	27.2116	17.6943	20.9524	14.4904	20.7022	HGNC:49266	4867	chr2	45164816	-	ENSG00000205054	400952	long intergenic non-protein coding RNA 1121	24	6	8	79	24	13	24	19	20	0.00283148	0.00857461	0.447175
ENSG00000164037.17	SLC9B1	protein_coding	49.1509	67.7102	78.4384	65.3782	65.7613	53.0829	87.3016	126.6	102.476	HGNC:24244	2957	chr4	102885048	-	ENSG00000164037	150159	solute carrier family 9 member B1	48	69	97	59	58	39	100	166	99	-0.00654719	0.0086254	0.447774
ENSG00000180900.20	SCRIB	protein_coding	1159.14	1936.12	2034.55	1509.24	1286.88	1147.41	1412.54	1643.51	1539.21	HGNC:30377	6586	chr8	143790920	-	ENSG00000180900	23513	scribble planar cell polarity protein	1132	1973	2516	1362	1135	843	1618	2155	1487	-0.0104226	0.00860645	0.447774
ENSG00000143867.7	OSR1	protein_coding	186.364	535.794	606.482	335.756	309.532	155.165	213.889	552.159	366.429	HGNC:8111	5279	chr2	19351485	-	ENSG00000143867	130497	odd-skipped related transcription factor 1	182	546	750	303	273	114	245	724	354	-0.00469593	0.00867473	0.448293
ENSG00000161513.12	FDXR	protein_coding	140.285	169.766	184.371	119.675	132.656	68.055	142.302	179.223	209.092	HGNC:3642	3599	chr17	74862497	-	ENSG00000161513	2232	ferredoxin reductase	137	173	228	108	117	50	163	235	202	-0.00710005	0.00867427	0.448293
ENSG00000019505.8	SYT13	protein_coding	249.851	194.299	140.704	222.729	207.488	548.524	68.0953	89.9927	240.145	HGNC:14962	5445	chr11	45240302	-	ENSG00000019505	57586	synaptotagmin 13	244	198	174	201	183	403	78	118	232	0.00408874	0.00873728	0.449477
ENSG00000132334.16	PTPRE	protein_coding	2848.71	1741.82	2059.61	2313.72	1950.16	1983.12	1526.03	1532.16	1386.01	HGNC:9669	11235	chr10	127907061	+	ENSG00000132334	5791	protein tyrosine phosphatase receptor type E	2782	1775	2547	2088	1720	1457	1748	2009	1339	0.00989084	0.00874905	0.449477
ENSG00000164619.10	BMPER	protein_coding	190.46	331.682	454.457	280.351	339.011	181.026	361.429	292.095	684.207	HGNC:24154	7990	chr7	33904308	+	ENSG00000164619	168667	BMP binding endothelial regulator	186	338	562	253	299	133	414	383	661	-0.00538981	0.00879625	0.449477
ENSG00000185880.13	TRIM69	protein_coding	363.512	606.448	615.377	508.62	487.541	462.774	574.445	1014.32	571.38	HGNC:17857	9265	chr15	44728988	+	ENSG00000185880	140691	tripartite motif containing 69	355	618	761	459	430	340	658	1330	552	-0.00756641	0.00878379	0.449477
ENSG00000198744.5	MTCO3P12	unprocessed_pseudogene	278.522	68.6915	80.8643	65.3782	114.515	318.498	106.508	89.2301	113.862	HGNC:52042	547	chr1	634376	+	ENSG00000198744	#N/A	MT-CO3 pseudogene 12	272	70	100	59	101	234	122	117	110	0.00403482	0.00878037	0.449477
ENSG00000281655.1	AP000851.2	lncRNA	19.4556	50.0467	23.4506	7.75674	35.1483	24.4998	87.3016	63.3	35.1937	#N/A	721	chr11	102681310	+	ENSG00000281655	#N/A		19	51	29	7	31	18	100	83	34	-0.0032177	0.00883427	0.450409
ENSG00000007062.11	PROM1	protein_coding	6.14387	5.88785	201.352	1.10811	0	6.8055	5.2381	1.5253	47.615	HGNC:9454	7434	chr4	15963076	-	ENSG00000007062	8842	prominin 1	6	6	249	1	0	5	6	2	46	-0.000692876	0.00897478	0.453349
ENSG00000042832.12	TG	protein_coding	41.9831	145.234	278.173	73.1349	28.3454	53.0829	46.2699	84.6542	57.9661	HGNC:11764	11132	chr8	132866958	+	ENSG00000042832	7038	thyroglobulin	41	148	344	66	25	39	53	111	56	-0.00294906	0.00922673	0.453349
ENSG00000080166.16	DCT	protein_coding	12.2877	22.5701	192.457	24.3783	23.8101	19.0554	37.5397	40.4205	21.7373	HGNC:2709	7540	chr13	94436811	-	ENSG00000080166	1638	dopachrome tautomerase	12	23	238	22	21	14	43	53	21	-0.00227813	0.00895961	0.453349
ENSG00000104635.14	SLC39A14	protein_coding	4005.8	2519.02	2574.72	1849.43	5523.95	4654.96	1904.05	2091.19	2909.69	HGNC:20858	6937	chr8	22367249	+	ENSG00000104635	23516	solute carrier family 39 member 14	3912	2567	3184	1669	4872	3420	2181	2742	2811	0.00600934	0.00905656	0.453349
ENSG00000106537.8	TSPAN13	protein_coding	99.3258	315.981	291.92	156.243	112.248	74.8605	235.714	137.277	95.2301	HGNC:21643	2004	chr7	16753755	+	ENSG00000106537	27075	tetraspanin 13	97	322	361	141	99	55	270	180	92	-0.00426263	0.00896541	0.453349
ENSG00000177369.9	AC004797.1	lncRNA	35.8392	17.6635	8.08643	13.2973	28.3454	21.7776	7.85715	3.0506	12.4213	#N/A	5592	chr17	49230853	+	ENSG00000177369	124871	uncharacterized FLJ40194	35	18	10	12	25	16	9	4	12	0.00314614	0.00922773	0.453349
ENSG00000183840.7	GPR39	protein_coding	13.3117	26.4953	56.605	16.6216	18.141	17.6943	30.5556	24.4048	26.9128	HGNC:4496	3179	chr2	132416805	+	ENSG00000183840	#N/A	G protein-coupled receptor 39	13	27	70	15	16	13	35	32	26	-0.00419493	0.00911888	0.453349
ENSG00000205609.13	EIF3CL	protein_coding	110.59	122.663	125.34	131.865	280.052	186.471	95.1588	97.6192	71.4226	HGNC:26347	3053	chr16	28379579	-	ENSG00000205609	728689	eukaryotic translation initiation factor 3 subunit C like	108	125	155	119	247	137	109	128	69	0.00554836	0.00923011	0.453349
ENSG00000208308.1	SNORA40B	snoRNA	36.8632	52.9906	98.6544	87.5403	98.642	13.611	155.397	230.32	250.497	HGNC:52204	128	chr2	135136628	+	ENSG00000208308	109616967	small nucleolar RNA, H/ACA box 40B	36	54	122	79	87	10	178	302	242	-0.00271935	0.00918976	0.453349
ENSG00000215790.7	SLC35E2A	protein_coding	839.662	1589.72	1086.82	1412.83	557.837	790.8	1694.52	1491.74	1347.71	HGNC:20863	7713	chr1	1724838	-	ENSG00000215790	9906	solute carrier family 35 member E2A	820	1620	1344	1275	492	581	1941	1956	1302	-0.0060976	0.00916674	0.453349
ENSG00000229065.1	AL354893.2	lncRNA	76.7983	63.785	48.5186	86.4322	72.5642	103.444	71.5873	41.9458	39.3342	#N/A	529	chr9	95113708	+	ENSG00000229065	#N/A		75	65	60	78	64	76	82	55	38	0.00656795	0.00902892	0.453349
ENSG00000232742.3	RHOQP2	processed_pseudogene	78.8463	41.2149	48.5186	57.6215	91.8391	78.9438	40.1587	54.9108	62.1066	HGNC:37836	579	chr2	131460999	+	ENSG00000232742	#N/A	ras homolog family member Q pseudogene 2	77	42	60	52	81	58	46	72	60	0.00694832	0.00910221	0.453349
ENSG00000235376.5	RPEL1	protein_coding	56.3188	97.1495	80.0556	40.9999	65.7613	55.8051	68.0953	89.9927	77.6332	HGNC:45241	2130	chr10	103245887	+	ENSG00000235376	729020	ribulose-5-phosphate-3-epimerase like 1	55	99	99	37	58	41	78	118	75	-0.00737558	0.00903541	0.453349
ENSG00000235890.2	TSPEAR-AS1	lncRNA	8.19182	34.3458	7.27779	25.4864	3.40145	21.7776	37.5397	89.2301	83.8439	HGNC:1271	2355	chr21	44506807	+	ENSG00000235890	#N/A	TSPEAR antisense RNA 1	8	35	9	23	3	16	43	117	81	-0.00209066	0.00917386	0.453349
ENSG00000236699.9	ARHGEF38	protein_coding	0	0.981308	97.0371	0	1.13382	0	0.873016	0	18.632	HGNC:25968	7580	chr4	105552620	+	ENSG00000236699	54848	Rho guanine nucleotide exchange factor 38	0	1	120	0	1	0	1	0	18	-0.000361676	0.00903191	0.453349
ENSG00000258733.6	LINC02328	lncRNA	157.693	264.953	446.371	318.026	436.519	187.832	448.73	813.748	728.717	HGNC:53248	5974	chr14	85911438	+	ENSG00000258733	#N/A	long intergenic non-protein coding RNA 2328	154	270	552	287	385	138	514	1067	704	-0.00413616	0.00908873	0.453349
ENSG00000268218.1	AC137932.3	lncRNA	4.09591	20.6075	16.1729	13.2973	9.07052	2.7222	15.7143	21.3542	16.5618	#N/A	3660	chr16	89268104	+	ENSG00000268218	#N/A		4	21	20	12	8	2	18	28	16	-0.00334664	0.00917428	0.453349
ENSG00000050344.9	NFE2L3	protein_coding	107.518	70.6542	565.241	60.9458	109.98	50.3607	99.5238	161.682	173.898	HGNC:7783	4303	chr7	26152198	+	ENSG00000050344	#N/A	nuclear factor, erythroid 2 like 3	105	72	699	55	97	37	114	212	168	-0.00277786	0.00936273	0.458874
ENSG00000287611.1	AC007922.5	lncRNA	16.3836	17.6635	18.5988	16.6216	12.472	9.52771	20.0794	62.5373	56.931	#N/A	3057	chr18	24500399	+	ENSG00000287611	#N/A		16	18	23	15	11	7	23	82	55	-0.00297941	0.00940267	0.459843
ENSG00000138604.10	GLCE	protein_coding	953.323	1151.07	1891.42	1233.32	1174.63	1080.71	1540	1516.91	1424.31	HGNC:17855	6630	chr15	69160584	+	ENSG00000138604	26035	glucuronic acid epimerase	931	1173	2339	1113	1036	794	1764	1989	1376	-0.0105992	0.00944287	0.46082
ENSG00000130222.11	GADD45G	protein_coding	61.4387	172.71	148.79	70.9187	83.9024	36.7497	52.381	118.973	110.757	HGNC:4097	1323	chr9	89605012	+	ENSG00000130222	10912	growth arrest and DNA damage inducible gamma	60	176	184	64	74	27	60	156	107	-0.00438215	0.00946978	0.461146
ENSG00000080839.12	RBL1	protein_coding	333.817	453.364	638.019	422.188	470.533	408.33	551.746	566.649	512.379	HGNC:9893	5956	chr20	36996349	-	ENSG00000080839	5933	RB transcriptional corepressor like 1	326	462	789	381	415	300	632	743	495	-0.0105535	0.00952377	0.461157
ENSG00000111962.8	UST	protein_coding	551.924	1173.64	1225.9	905.322	1079.39	1024.91	1286.83	1606.14	1221.43	HGNC:17223	4861	chr6	148747030	+	ENSG00000111962	#N/A	uronyl 2-sulfotransferase	539	1196	1516	817	952	753	1474	2106	1180	-0.00769513	0.00956332	0.461157
ENSG00000114735.9	HEMK1	protein_coding	757.743	1653.5	1086.82	1104.78	1269.87	903.771	1588.02	1427.68	1416.03	HGNC:24923	19425	chr3	50569152	+	ENSG00000114735	51409	HemK methyltransferase family member 1	740	1685	1344	997	1120	664	1819	1872	1368	-0.0081993	0.00954207	0.461157
ENSG00000122778.10	KIAA1549	protein_coding	199.676	364.065	528.044	181.729	191.615	148.36	152.778	283.706	259.813	HGNC:22219	12498	chr7	138831381	-	ENSG00000122778	57670	KIAA1549	195	371	653	164	169	109	175	372	251	-0.00499934	0.00958498	0.461157
ENSG00000171346.16	KRT15	protein_coding	11.2638	0.981308	1850.17	2.21621	44.2188	10.8888	0.873016	4.5759	370.569	HGNC:6421	5969	chr17	41513745	-	ENSG00000171346	3866	keratin 15	11	1	2288	2	39	8	1	6	358	-0.000483393	0.00962793	0.461157
ENSG00000199436.1	SNORD9	snoRNA	90.11	168.785	97.8458	127.432	172.34	78.9438	212.143	347.006	334.34	HGNC:32705	104	chr14	21392150	-	ENSG00000199436	692053	small nucleolar RNA, C/D box 9	88	172	121	115	152	58	243	455	323	-0.00407889	0.00961575	0.461157
ENSG00000214176.9	PLEKHM1P1	transcribed_unprocessed_pseudogene	3263.42	2789.86	2119.45	2658.34	3039.76	2903.23	2180.79	2062.97	2456.32	HGNC:35411	8469	chr17	64779259	-	ENSG00000214176	#N/A	pleckstrin homology and RUN domain containing M1 pseudogene 1	3187	2843	2621	2399	2681	2133	2498	2705	2373	0.0134616	0.00963188	0.461157
ENSG00000224259.7	LINC01133	lncRNA	269.306	277.71	589.501	192.81	456.928	236.832	352.699	649.778	879.843	HGNC:49447	3676	chr1	159958035	+	ENSG00000224259	#N/A	long intergenic non-protein coding RNA 1133	263	283	729	174	403	174	404	852	850	-0.00431192	0.00959551	0.461157
ENSG00000077380.15	DYNC1I2	protein_coding	1275.88	1599.53	1609.2	1437.21	1460.35	1193.69	1528.65	1752.57	1692.4	HGNC:2964	4695	chr2	171687409	+	ENSG00000077380	1781	dynein cytoplasmic 1 intermediate chain 2	1246	1630	1990	1297	1288	877	1751	2298	1635	-0.0170535	0.0100157	0.462125
ENSG00000100065.15	CARD10	protein_coding	1572.83	918.504	401.896	931.916	878.707	608.412	572.699	462.929	499.958	HGNC:16422	5754	chr22	37490362	-	ENSG00000100065	29775	caspase recruitment domain family member 10	1536	936	497	841	775	447	656	607	483	0.00534442	0.00972962	0.462125
ENSG00000112561.18	TFEB	protein_coding	656.37	591.729	426.963	698.106	481.872	733.633	421.667	427.084	460.624	HGNC:11753	5648	chr6	41683978	-	ENSG00000112561	7942	transcription factor EB	641	603	528	630	425	539	483	560	445	0.00955947	0.0097931	0.462125
ENSG00000118473.22	SGIP1	protein_coding	990.186	734.018	328.309	941.889	912.722	598.884	697.54	463.691	461.659	HGNC:25412	13320	chr1	66533383	+	ENSG00000118473	84251	SH3GL interacting endocytic adaptor 1	967	748	406	850	805	440	799	608	446	0.00633604	0.00992952	0.462125
ENSG00000125148.7	MT2A	protein_coding	2180.05	935.186	895.168	1997.91	1510.24	2262.15	2064.68	1118.81	1201.76	HGNC:7406	914	chr16	56608584	+	ENSG00000125148	#N/A	metallothionein 2A	2129	953	1107	1803	1332	1662	2365	1467	1161	0.00629007	0.010047	0.462125
ENSG00000129151.9	BBOX1	protein_coding	6.14387	1.96262	187.605	14.4054	5.66908	4.0833	12.2222	3.81325	27.948	HGNC:964	2464	chr11	27040725	+	ENSG00000129151	8424	gamma-butyrobetaine hydroxylase 1	6	2	232	13	5	3	14	5	27	-0.00123759	0.00986848	0.462125
ENSG00000130038.10	CRACR2A	protein_coding	241.659	458.271	651.766	302.513	316.335	198.721	242.698	440.812	381.955	HGNC:28657	12466	chr12	3606633	-	ENSG00000130038	84766	calcium release activated channel regulator 2A	236	467	806	273	279	146	278	578	369	-0.00574072	0.00973267	0.462125
ENSG00000132832.10	AL139352.1	lncRNA	24.5755	1.96262	7.27779	33.2432	9.07052	13.611	13.9683	6.1012	2.07022	#N/A	1416	chr20	44656451	-	ENSG00000132832	#N/A		24	2	9	30	8	10	16	8	2	0.00250972	0.0099973	0.462125
ENSG00000136842.14	TMOD1	protein_coding	2091.99	1249.2	570.902	893.133	1655.37	3061.12	1175.95	1032.63	1245.24	HGNC:11871	3676	chr9	97501180	+	ENSG00000136842	#N/A	tropomodulin 1	2043	1273	706	806	1460	2249	1347	1354	1203	0.00491117	0.00995538	0.462125
ENSG00000139330.5	KERA	protein_coding	1853.4	466.121	588.692	2087.67	725.642	2252.62	1134.05	845.779	1388.08	HGNC:6309	2162	chr12	91050491	-	ENSG00000139330	11081	keratocan	1810	475	728	1884	640	1655	1299	1109	1341	0.00424912	0.00974073	0.462125
ENSG00000150540.14	HNMT	protein_coding	873.453	968.551	1347.2	1167.94	1095.27	858.855	1443.1	1776.97	1649.96	HGNC:5028	4756	chr2	137964020	+	ENSG00000150540	3176	histamine N-methyltransferase	853	987	1666	1054	966	631	1653	2330	1594	-0.0080372	0.00985252	0.462125
ENSG00000169302.16	STK32A	protein_coding	155.645	236.495	392.192	157.351	286.855	372.942	549.127	426.321	625.206	HGNC:28317	7916	chr5	147234963	+	ENSG00000169302	202374	serine/threonine kinase 32A	152	241	485	142	253	274	629	559	604	-0.00456546	0.0097397	0.462125
ENSG00000174611.12	KY	protein_coding	32.7673	35.3271	190.84	78.6755	61.226	68.055	172.857	115.923	134.564	HGNC:26576	9001	chr3	134599923	-	ENSG00000174611	339855	kyphoscoliosis peptidase	32	36	236	71	54	50	198	152	130	-0.00352038	0.00984754	0.462125
ENSG00000185344.14	ATP6V0A2	protein_coding	1572.83	1208.97	1354.48	1500.37	1375.32	1827.96	1351.43	1067.71	1143.8	HGNC:18481	13694	chr12	123712353	+	ENSG00000185344	23545	ATPase H+ transporting V0 subunit a2	1536	1232	1675	1354	1213	1343	1548	1400	1105	0.0129615	0.009881	0.462125
ENSG00000222162.1	RN7SKP151	misc_RNA	16.3836	5.88785	8.08643	25.4864	9.07052	50.3607	15.7143	2.28795	9.31599	HGNC:45875	316	chr11	13353208	+	ENSG00000222162	#N/A	RN7SK pseudogene 151	16	6	10	23	8	37	18	3	9	0.00256993	0.00976459	0.462125
ENSG00000251548.1	AC106760.2	processed_pseudogene	57.3427	121.682	101.08	80.8917	81.6347	51.7218	77.6984	109.059	106.616	#N/A	619	chr5	10664495	-	ENSG00000251548	#N/A		56	124	125	73	72	38	89	143	103	-0.00707139	0.0100577	0.462125
ENSG00000256001.2	AC079949.1	lncRNA	3.07193	10.7944	35.5803	6.64863	26.0778	2.7222	4.36508	47.2843	135.599	#N/A	4070	chr12	127142029	-	ENSG00000256001	#N/A		3	11	44	6	23	2	5	62	131	-0.00150572	0.00985533	0.462125
ENSG00000270640.1	AC104695.4	lncRNA	49.1509	123.645	72.7779	35.4594	72.5642	46.2774	103.016	70.1638	66.247	#N/A	296	chr2	28396815	+	ENSG00000270640	#N/A		48	126	90	32	64	34	118	92	64	-0.00529745	0.00997253	0.462125
ENSG00000279692.1	AC110285.6	TEC	26.6234	5.88785	10.5124	26.5945	14.7396	13.611	10.4762	11.4398	8.28088	#N/A	1536	chr17	81395609	-	ENSG00000279692	#N/A		26	6	13	24	13	10	12	15	8	0.00378764	0.0100443	0.462125
ENSG00000279995.1	AC139792.3	TEC	10.2398	17.6635	23.4506	15.5135	17.0072	2.7222	32.3016	26.6928	27.948	#N/A	224	chr5	34124162	-	ENSG00000279995	#N/A		10	18	29	14	15	2	37	35	27	-0.00360337	0.0100507	0.462125
ENSG00000154217.15	PITPNC1	protein_coding	824.302	756.588	471.439	562.917	765.326	1159.66	540.397	438.524	467.87	HGNC:21045	7819	chr17	67377281	+	ENSG00000154217	26207	phosphatidylinositol transfer protein cytoplasmic 1	805	771	583	508	675	852	619	575	452	0.00686252	0.010123	0.46419
ENSG00000119508.18	NR4A3	protein_coding	248.827	182.523	104.315	85.3241	222.228	318.498	116.111	56.4361	68.3172	HGNC:7982	6314	chr9	99821855	+	ENSG00000119508	8013	nuclear receptor subfamily 4 group A member 3	243	186	129	77	196	234	133	74	66	0.00398896	0.0101694	0.465382
ENSG00000123843.13	C4BPB	protein_coding	3.07193	18.6448	12.9383	2.21621	9.07052	13.611	7.85715	25.9301	50.7204	HGNC:1328	3201	chr1	207088860	+	ENSG00000123843	725	complement component 4 binding protein beta	3	19	16	2	8	10	9	34	49	-0.00217014	0.010199	0.465686
ENSG00000224745.1	AC063965.2	lncRNA	62.4626	56.9158	129.383	75.3512	68.0289	43.5552	153.651	114.398	90.0545	#N/A	499	chr10	87878692	+	ENSG00000224745	#N/A	#N/A	61	58	160	68	60	32	176	150	87	-0.00506126	0.0102169	0.465686
ENSG00000189149.12	CRYM-AS1	transcribed_unitary_pseudogene	147.453	230.607	225.611	135.189	216.559	127.943	192.937	210.491	323.989	HGNC:34405	2746	chr16	21300849	+	ENSG00000189149	#N/A	CRYM antisense RNA 1	144	235	279	122	191	94	221	276	313	-0.00682548	0.0102711	0.46629
ENSG00000230789.1	ARHGAP26-IT1	lncRNA	30.7193	9.81308	17.7901	19.9459	38.5497	38.1108	11.3492	23.6422	16.5618	HGNC:41429	388	chr5	143192500	+	ENSG00000230789	#N/A	ARHGAP26 intronic transcript 1	30	10	22	18	34	28	13	31	16	0.0042684	0.0102616	0.46629
ENSG00000170464.10	DNAJC18	protein_coding	1802.2	1216.82	581.414	961.835	1150.82	1302.57	913.175	616.984	738.033	HGNC:28429	6498	chr5	139408588	-	ENSG00000170464	202052	DnaJ heat shock protein family (Hsp40) member C18	1760	1240	719	868	1015	957	1046	809	713	0.00628585	0.0103022	0.466775
ENSG00000135622.13	SEMA4F	protein_coding	297.977	525	399.47	365.675	358.286	257.248	391.984	461.403	390.236	HGNC:10734	6227	chr2	74654228	+	ENSG00000135622	10505	ssemaphorin 4F	291	535	494	330	316	189	449	605	377	-0.00973616	0.0104517	0.47261
ENSG00000080546.13	SESN1	protein_coding	846.83	1217.8	1233.99	662.647	1255.13	858.855	1027.54	1563.43	1766.93	HGNC:21595	5121	chr6	108986437	-	ENSG00000080546	27244	sestrin 1	827	1241	1526	598	1107	631	1177	2050	1707	-0.00693768	0.0105686	0.473604
ENSG00000102904.14	TSNAXIP1	protein_coding	21.5035	48.0841	47.7099	25.4864	23.8101	29.9442	38.4127	47.2843	28.9831	HGNC:18586	3852	chr16	67806765	+	ENSG00000102904	55815	translin associated factor X interacting protein 1	21	49	59	23	21	22	44	62	28	-0.00553928	0.0105738	0.473604
ENSG00000172878.14	METAP1D	protein_coding	153.597	279.673	264.426	211.648	209.756	227.304	229.603	316.5	271.199	HGNC:32583	4490	chr2	171999943	+	ENSG00000172878	254042	methionyl aminopeptidase type 1D, mitochondrial	150	285	327	191	185	167	263	415	262	-0.00955474	0.0105901	0.473604
ENSG00000218565.2	AL592429.1	processed_pseudogene	11.2638	16.6822	8.89507	8.86484	6.80289	2.7222	22.6984	18.3036	32.0884	#N/A	1473	chr6	139338018	+	ENSG00000218565	#N/A		11	17	11	8	6	2	26	24	31	-0.00294823	0.0105855	0.473604
ENSG00000270069.1	MIR222HG	lncRNA	205.82	203.131	392.192	141.837	138.325	190.554	412.937	202.865	208.057	HGNC:49555	2785	chrX	45745211	-	ENSG00000270069	#N/A	miR222/221 cluster host gene	201	207	485	128	122	140	473	266	201	-0.00536343	0.0105773	0.473604
ENSG00000273076.1	AL021707.7	lncRNA	26.6234	9.81308	7.27779	24.3783	24.9439	17.6943	15.7143	16.0157	7.24577	#N/A	416	chr22	38743495	+	ENSG00000273076	#N/A		26	10	9	22	22	13	18	21	7	0.00397779	0.0105984	0.473604
ENSG00000251432.7	LINC02615	lncRNA	146.429	192.336	325.074	100.838	217.693	99.3604	144.048	431.66	229.794	HGNC:53402	5854	chr4	128292751	+	ENSG00000251432	100507487	long intergenic non-protein coding RNA 2615	143	196	402	91	192	73	165	566	222	-0.00431396	0.0106587	0.475367
ENSG00000087510.7	TFAP2C	protein_coding	25.5994	30.4205	593.544	14.4054	36.2821	34.0275	23.5714	44.9964	94.195	HGNC:11744	3001	chr20	56629306	+	ENSG00000087510	7022	transcription factor AP-2 gamma	25	31	734	13	32	25	27	59	91	-0.00123597	0.0107328	0.475879
ENSG00000123106.10	CCDC91	protein_coding	467.958	591.729	924.279	521.918	616.796	371.581	707.143	767.989	574.486	HGNC:24855	7535	chr12	28133249	+	ENSG00000123106	55297	coiled-coil domain containing 91	457	603	1143	471	544	273	810	1007	555	-0.00786419	0.0106981	0.475879
ENSG00000235919.4	ASH1L-AS1	lncRNA	101.374	54.9532	42.0494	58.7296	107.712	104.805	74.2064	50.3349	67.2821	HGNC:44146	1209	chr1	155562042	+	ENSG00000235919	645676	ASH1L antisense RNA 1	99	56	52	53	95	77	85	66	65	0.00610683	0.010729	0.475879
ENSG00000101079.21	NDRG3	protein_coding	977.899	1262.94	1192.75	1043.84	1021.57	982.715	1126.19	1124.15	1245.24	HGNC:14462	3260	chr20	36651766	-	ENSG00000101079	57446	NDRG family member 3	955	1287	1475	942	901	722	1290	1474	1203	-0.0205084	0.0107977	0.476349
ENSG00000160194.18	NDUFV3	protein_coding	1664.99	1193.27	1528.34	1575.73	1648.57	1626.52	1127.06	1341.5	1354.96	HGNC:7719	6342	chr21	42879644	+	ENSG00000160194	4731	NADH:ubiquinone oxidoreductase subunit V3	1626	1216	1890	1422	1454	1195	1291	1759	1309	0.0144188	0.0108056	0.476349
ENSG00000163013.11	FBXO41	protein_coding	51.1989	121.682	175.476	103.054	77.0995	72.1383	75.9524	144.141	119.038	HGNC:29409	8011	chr2	73254682	-	ENSG00000163013	150726	F-box protein 41	50	124	217	93	68	53	87	189	115	-0.00535729	0.0108062	0.476349
ENSG00000207088.1	SNORA7B	snoRNA	568.308	717.336	555.538	620.539	555.57	461.413	689.683	1188.21	1138.62	HGNC:32593	139	chr3	129397210	-	ENSG00000207088	677797	small nucleolar RNA, H/ACA box 7B	555	731	687	560	490	339	790	1558	1100	-0.00631414	0.0108286	0.476415
ENSG00000152661.9	GJA1	protein_coding	1898.45	1778.13	23724.8	2704.88	2069.21	1276.71	3955.64	3851.38	3870.27	HGNC:4274	3395	chr6	121435595	+	ENSG00000152661	2697	gap junction protein alpha 1	1854	1812	29339	2441	1825	938	4531	5050	3739	-0.00173072	0.0109878	0.479715
ENSG00000173276.14	ZBTB21	protein_coding	1704.92	1190.33	1008.38	1369.62	1681.45	2752.15	1223.1	904.503	1700.69	HGNC:13083	8062	chr21	41986831	-	ENSG00000173276	49854	zinc finger and BTB domain containing 21	1665	1213	1247	1236	1483	2022	1401	1186	1643	0.00659074	0.0109752	0.479715
ENSG00000242173.10	ARHGDIG	protein_coding	13.3117	11.7757	2.42593	17.7297	15.8734	34.0275	6.11111	11.4398	7.24577	HGNC:680	1848	chr16	280450	+	ENSG00000242173	398	Rho GDP dissociation inhibitor gamma	13	12	3	16	14	25	7	15	7	0.0030027	0.0109767	0.479715
ENSG00000270441.1	AC135506.1	unprocessed_pseudogene	142.333	120.701	62.2655	109.702	147.396	140.193	102.143	86.9421	67.2821	#N/A	1799	chr3	49140086	-	ENSG00000270441	#N/A	laminin subunit beta 2 pseudogene 1	139	123	77	99	130	103	117	114	65	0.00680594	0.0109384	0.479715
ENSG00000103496.15	STX4	protein_coding	972.779	1129.49	1136.95	966.268	959.208	924.187	1041.51	1125.67	1150.01	HGNC:11439	4055	chr16	31032889	+	ENSG00000103496	6810	syntaxin 4	950	1151	1406	872	846	679	1193	1476	1111	-0.022946	0.0110251	0.480424
ENSG00000198520.12	ARMH1	protein_coding	62.4626	81.4485	120.488	46.5404	46.4864	54.444	56.7461	86.1795	76.5981	HGNC:34345	3290	chr1	44674692	+	ENSG00000198520	339541	armadillo like helical domain containing 1	61	83	149	42	41	40	65	113	74	-0.0059309	0.0110576	0.480921
ENSG00000135605.13	TEC	protein_coding	113.662	169.766	588.692	148.486	150.797	168.777	160.635	208.203	281.55	HGNC:11719	4004	chr4	48135783	-	ENSG00000135605	7006	tec protein tyrosine kinase	111	173	728	134	133	124	184	273	272	-0.00397809	0.011094	0.481288
ENSG00000241360.2	PDXP	protein_coding	33.7913	19.6262	19.4074	29.9188	22.6763	28.5831	15.7143	10.6771	12.4213	HGNC:30259	2205	chr22	37658723	+	ENSG00000241360	57026	pyridoxal phosphatase	33	20	24	27	20	21	18	14	12	0.00466009	0.0111083	0.481288
ENSG00000162669.16	HFM1	protein_coding	118.781	108.925	57.4136	149.594	94.1067	126.582	55	81.6036	83.8439	HGNC:20193	5814	chr1	91260766	-	ENSG00000162669	164045	helicase for meiosis 1	116	111	71	135	83	93	63	107	81	0.00630985	0.0111338	0.48148
ENSG00000091137.14	SLC26A4	protein_coding	60.4147	68.6915	105.932	58.7296	86.17	40.833	115.238	86.1795	130.424	HGNC:8818	5607	chr7	107660828	+	ENSG00000091137	5172	solute carrier family 26 member 4	59	70	131	53	76	30	132	113	126	-0.00560207	0.0112095	0.483834
ENSG00000110925.7	CSRNP2	protein_coding	1604.57	1120.65	1058.51	1231.1	1107.74	1592.49	1128.81	1022.71	873.632	HGNC:16006	5230	chr12	51061205	-	ENSG00000110925	81566	cysteine and serine rich nuclear protein 2	1567	1142	1309	1111	977	1170	1293	1341	844	0.0105173	0.011361	0.484872
ENSG00000156711.17	MAPK13	protein_coding	201.724	448.458	805.408	171.756	458.061	277.665	327.381	445.388	458.554	HGNC:6875	7034	chr6	36127809	+	ENSG00000156711	5603	mitogen-activated protein kinase 13	197	457	996	155	404	204	375	584	443	-0.00459116	0.0112753	0.484872
ENSG00000163106.11	HPGDS	protein_coding	144.381	324.813	462.544	466.512	299.327	313.053	519.445	767.989	688.348	HGNC:17890	2111	chr4	94298535	-	ENSG00000163106	27306	hematopoietic prostaglandin D synthase	141	331	572	421	264	230	595	1007	665	-0.00451504	0.0113186	0.484872
ENSG00000164107.8	HAND2	protein_coding	18.4316	72.6168	190.031	59.8377	45.3526	17.6943	69.8413	28.2181	86.9492	HGNC:4808	3601	chr4	173524969	-	ENSG00000164107	9464	heart and neural crest derivatives expressed 2	18	74	235	54	40	13	80	37	84	-0.00271998	0.0113825	0.484872
ENSG00000204381.11	LAYN	protein_coding	318.457	264.953	215.099	312.486	295.926	311.692	259.286	140.328	204.952	HGNC:29471	3144	chr11	111540280	+	ENSG00000204381	143903	layilin	311	270	266	282	261	229	297	184	198	0.00813951	0.0113073	0.484872
ENSG00000243243.5	AC073130.2	lncRNA	0	22.5701	14.5556	13.2973	6.80289	4.0833	20.9524	21.3542	12.4213	#N/A	917	chr7	116237929	-	ENSG00000243243	#N/A		0	23	18	12	6	3	24	28	12	-0.00240882	0.011373	0.484872
ENSG00000287126.1	AC108488.3	lncRNA	15.3597	24.5327	33.963	18.8378	21.5425	12.2499	27.9365	38.1325	28.9831	#N/A	3700	chr2	3568505	-	ENSG00000287126	#N/A		15	25	42	17	19	9	32	50	28	-0.00484437	0.01135	0.484872
ENSG00000157211.11	CDCP2	protein_coding	27.6474	11.7757	5.6605	13.2973	10.2043	20.4165	9.60318	3.0506	3.10533	HGNC:27297	3229	chr1	54132968	-	ENSG00000157211	200008	CUB domain containing protein 2	27	12	7	12	9	15	11	4	3	0.00282336	0.0114526	0.486265
ENSG00000182752.10	PAPPA	protein_coding	784.367	654.532	397.852	354.594	1470.56	671.023	329.127	298.196	467.87	HGNC:8602	11585	chr9	116153791	+	ENSG00000182752	5069	pappalysin 1	766	667	492	320	1297	493	377	391	452	0.00437316	0.0114578	0.486265
ENSG00000018699.13	TTC27	protein_coding	531.444	715.373	736.674	564.026	666.684	646.523	728.969	771.802	731.822	HGNC:25986	3443	chr2	32628032	+	ENSG00000018699	55622	tetratricopeptide repeat domain 27	519	729	911	509	588	475	835	1012	707	-0.0152115	0.0115335	0.488566
ENSG00000109881.17	CCDC34	protein_coding	53.2468	76.542	167.389	75.3512	70.2966	89.8327	110.873	124.312	100.406	HGNC:25079	3101	chr11	27330827	-	ENSG00000109881	91057	coiled-coil domain containing 34	52	78	207	68	62	66	127	163	97	-0.00568455	0.011584	0.488857
ENSG00000166924.9	NYAP1	protein_coding	28.6714	50.0467	76.0124	18.8378	32.8807	35.3886	40.1587	54.9108	35.1937	HGNC:22009	3589	chr7	100483927	+	ENSG00000166924	#N/A	neuronal tyrosine phosphorylated phosphoinositide-3-kinase adaptor 1	28	51	94	17	29	26	46	72	34	-0.0047574	0.0116469	0.488857
ENSG00000184669.9	OR7E14P	transcribed_unprocessed_pseudogene	29.6954	4.90654	17.7901	18.8378	14.7396	27.222	6.98413	11.4398	4.14044	HGNC:8385	1809	chr11	17013998	+	ENSG00000184669	#N/A	olfactory receptor family 7 subfamily E member 14 pseudogene	29	5	22	17	13	20	8	15	4	0.00317325	0.01163	0.488857
ENSG00000207392.1	SNORA20	snoRNA	58.3667	58.8785	66.3087	29.9188	47.6203	72.1383	61.1111	180.748	213.233	HGNC:32610	132	chr6	159780250	-	ENSG00000207392	677806	small nucleolar RNA, H/ACA box 20	57	60	82	27	42	53	70	237	206	-0.0032118	0.0115724	0.488857
ENSG00000222736.1	RNU4-6P	snRNA	6.14387	18.6448	9.70371	4.43242	6.80289	5.4444	14.8413	19.0663	9.31599	HGNC:10199	122	chrX	16875146	-	ENSG00000222736	#N/A	RNA, U4 small nuclear 6, pseudogene	6	19	12	4	6	4	17	25	9	-0.00310047	0.0116476	0.488857
ENSG00000005020.13	SKAP2	protein_coding	552.948	830.186	793.279	827.755	859.432	391.997	924.524	1402.51	1570.26	HGNC:15687	5361	chr7	26667068	-	ENSG00000005020	8935	src kinase associated phosphoprotein 2	540	846	981	747	758	288	1059	1839	1517	-0.00520951	0.0117011	0.489471
ENSG00000064763.11	FAR2	protein_coding	482.293	942.055	531.278	552.944	573.711	364.775	662.619	724.518	688.348	HGNC:25531	5411	chr12	29149103	+	ENSG00000064763	55711	fatty acyl-CoA reductase 2	471	960	657	499	506	268	759	950	665	-0.00767834	0.0117052	0.489471
ENSG00000133019.11	CHRM3	protein_coding	109.566	108.925	285.451	84.216	64.6275	61.2495	108.254	157.106	93.1599	HGNC:1952	12170	chr1	239386565	+	ENSG00000133019	1131	cholinergic receptor muscarinic 3	107	111	353	76	57	45	124	206	90	-0.00417929	0.0118281	0.493702
ENSG00000136643.12	RPS6KC1	protein_coding	796.655	1347.34	1388.44	1191.21	1159.89	1039.88	1320	1322.44	1342.54	HGNC:10439	6191	chr1	213051233	+	ENSG00000136643	26750	ribosomal protein S6 kinase C1	778	1373	1717	1075	1023	764	1512	1734	1297	-0.0116383	0.0118586	0.49407
ENSG00000080824.19	HSP90AA1	protein_coding	6073.21	7535.46	13712.2	5929.47	6548.92	6319.59	6766.75	9515.59	7683.62	HGNC:5253	5097	chr14	102080742	-	ENSG00000080824	3320	heat shock protein 90 alpha family class A member 1	5931	7679	16957	5351	5776	4643	7751	12477	7423	-0.00733689	0.0119525	0.494981
ENSG00000133794.19	ARNTL	protein_coding	669.681	437.663	559.581	1052.7	773.262	1680.96	1031.03	388.189	304.322	HGNC:701	6934	chr11	13276652	+	ENSG00000133794	406	aryl hydrocarbon receptor nuclear translocator like	654	446	692	950	682	1235	1181	509	294	0.00427783	0.0119539	0.494981
ENSG00000233967.7	AL359715.1	lncRNA	59.3907	251.215	245.827	195.027	277.785	125.221	499.365	306.585	307.428	#N/A	6270	chr6	80441295	+	ENSG00000233967	#N/A		58	256	304	176	245	92	572	402	297	-0.0038588	0.0119673	0.494981
ENSG00000286736.1	AC005753.2	lncRNA	91.134	66.7289	24.2593	86.4322	83.9024	57.1662	56.7461	24.4048	44.5097	#N/A	871	chr5	141718711	-	ENSG00000286736	#N/A		89	68	30	78	74	42	65	32	43	0.00455786	0.0119652	0.494981
ENSG00000173262.11	SLC2A14	protein_coding	6.14387	54.9532	8.08643	1.10811	2.26763	6.8055	15.7143	5.33855	6.21066	HGNC:18301	5575	chr12	7812512	-	ENSG00000173262	144195	solute carrier family 2 member 14	6	56	10	1	2	5	18	7	6	-0.00164188	0.0120046	0.495626
ENSG00000010404.18	IDS	protein_coding	933.868	742.85	740.717	940.781	886.644	886.077	797.064	786.292	812.561	HGNC:5389	9294	chrX	149476988	-	ENSG00000010404	3423	iduronate 2-sulfatase	912	757	916	849	782	651	913	1031	785	0.0214938	0.0120535	0.495848
ENSG00000285571.1	AL513548.4	lncRNA	4.09591	20.6075	29.1111	18.8378	9.07052	0	27.9365	15.253	25.8777	#N/A	1114	chr6	26677003	+	ENSG00000285571	#N/A		4	21	36	17	8	0	32	20	25	-0.00241833	0.0120332	0.495848
ENSG00000228709.1	LINC02575	lncRNA	3.07193	31.4018	2.42593	8.86484	2.26763	10.8888	18.3333	27.4554	27.948	HGNC:53747	912	chr21	44485577	+	ENSG00000228709	#N/A	long intergenic non-protein coding RNA 2575	3	32	3	8	2	8	21	36	27	-0.00201905	0.012127	0.49797
ENSG00000154945.7	ANKRD40	protein_coding	2173.9	1915.51	1736.16	1992.37	2398.02	2183.21	1795.79	1924.93	1830.07	HGNC:28233	4831	chr17	50693198	-	ENSG00000154945	91369	ankyrin repeat domain 40	2123	1952	2147	1798	2115	1604	2057	2524	1768	0.0178529	0.0121743	0.498047
ENSG00000188729.6	OSTN	protein_coding	28.6714	15.7009	76.8211	3.32432	40.8174	61.2495	112.619	221.931	118.002	HGNC:29961	3219	chr3	191199241	+	ENSG00000188729	344901	osteocrin	28	16	95	3	36	45	129	291	114	-0.00199898	0.0121944	0.498047
ENSG00000280202.1	AC005831.1	TEC	37.8872	68.6915	111.593	45.4323	43.085	12.2499	37.5397	68.6385	65.2119	#N/A	1697	chr12	3610307	-	ENSG00000280202	#N/A		37	70	138	41	38	9	43	90	63	-0.00374651	0.0121892	0.498047
ENSG00000198730.9	CTR9	protein_coding	998.378	1234.49	1408.66	1083.73	1144.02	1205.94	1430.87	1451.32	1243.17	HGNC:16850	5770	chr11	10751246	+	ENSG00000198730	#N/A	CTR9 homolog, Paf1/RNA polymerase II complex component	975	1258	1742	978	1009	886	1639	1903	1201	-0.0144697	0.0122808	0.500559
ENSG00000218682.1	AC064847.1	processed_pseudogene	20.4796	11.7757	12.1296	19.9459	30.613	28.5831	16.5873	15.253	8.28088	#N/A	506	chr2	25856461	-	ENSG00000218682	#N/A		20	12	15	18	27	21	19	20	8	0.00426537	0.0122998	0.500559
ENSG00000160917.15	CPSF4	protein_coding	950.251	660.42	518.34	668.187	628.134	720.022	584.048	496.485	456.483	HGNC:2327	4252	chr7	99438922	+	ENSG00000160917	10898	cleavage and polyadenylation specific factor 4	928	673	641	603	554	529	669	651	441	0.00968166	0.0123601	0.501222
ENSG00000182957.16	SPATA13	protein_coding	1895.38	1193.27	1313.24	1409.51	1401.4	1783.04	1363.65	1169.91	1315.62	HGNC:23222	9944	chr13	23979805	+	ENSG00000182957	221178	spermatogenesis associated 13	1851	1216	1624	1272	1236	1310	1562	1534	1271	0.012247	0.0123455	0.501222
ENSG00000072274.13	TFRC	protein_coding	938.988	1349.3	1898.69	444.35	1060.12	622.023	771.746	1239.31	1225.57	HGNC:11763	7794	chr3	196027183	-	ENSG00000072274	7037	transferrin receptor	917	1375	2348	401	935	457	884	1625	1184	-0.00499678	0.0124468	0.502436
ENSG00000150656.15	CNDP1	protein_coding	21.5035	13.7383	9.70371	17.7297	19.2749	14.9721	6.11111	4.5759	8.28088	HGNC:20675	7117	chr18	74534500	+	ENSG00000150656	84735	carnosine dipeptidase 1	21	14	12	16	17	11	7	6	8	0.00351927	0.0124782	0.502436
ENSG00000185985.10	SLITRK2	protein_coding	91.134	100.093	270.895	76.4593	86.17	85.7494	68.9683	197.526	157.337	HGNC:13449	11881	chrX	145817832	+	ENSG00000185985	84631	SLIT and NTRK like family member 2	89	102	335	69	76	63	79	259	152	-0.00414264	0.0124662	0.502436
ENSG00000227105.1	PARP1P1	processed_pseudogene	7.16784	22.5701	9.70371	5.54053	5.66908	1.3611	6.98413	19.8289	13.4564	HGNC:275	3026	chr13	110936759	+	ENSG00000227105	#N/A	poly(ADP-ribose) polymerase 1 pseudogene 1	7	23	12	5	5	1	8	26	13	-0.00258771	0.0124457	0.502436
ENSG00000011201.12	ANOS1	protein_coding	354.296	602.523	1101.37	581.755	615.662	400.164	681.826	498.011	1295.96	HGNC:6211	7082	chrX	8528874	-	ENSG00000011201	#N/A	anosmin 1	346	614	1362	525	543	294	781	653	1252	-0.00480812	0.0125403	0.503159
ENSG00000237512.6	UNC5B-AS1	lncRNA	5.11989	1.96262	71.1606	3.32432	1.13382	4.0833	3.49206	6.1012	14.4915	HGNC:45096	707	chr10	71217224	-	ENSG00000237512	728978	UNC5B antisense RNA 1	5	2	88	3	1	3	4	8	14	-0.00131131	0.0125244	0.503159
ENSG00000043355.12	ZIC2	protein_coding	18.4316	12.757	12.1296	23.2702	7.93671	65.3328	11.3492	6.1012	10.3511	HGNC:12873	3290	chr13	99981784	+	ENSG00000043355	7546	Zic family member 2	18	13	15	21	7	48	13	8	10	0.00267797	0.012625	0.504213
ENSG00000126778.12	SIX1	protein_coding	995.306	451.402	436.667	1696.51	998.892	1363.82	1275.48	665.794	774.262	HGNC:10887	5439	chr14	60643421	-	ENSG00000126778	6495	SIX homeobox 1	972	460	540	1531	881	1002	1461	873	748	0.00487491	0.0126345	0.504213
ENSG00000188770.10	OPTC	protein_coding	19.4556	5.88785	7.27779	6.64863	21.5425	27.222	6.98413	2.28795	12.4213	HGNC:8158	1434	chr1	203494153	+	ENSG00000188770	26254	opticin	19	6	9	6	19	20	8	3	12	0.0027342	0.0126217	0.504213
ENSG00000257531.2	AC008147.3	transcribed_processed_pseudogene	51.1989	27.4766	46.0926	88.6484	70.2966	83.0272	46.2699	47.2843	57.9661	#N/A	354	chr12	50217662	-	ENSG00000257531	#N/A		50	28	57	80	62	61	53	62	56	0.00574347	0.0126551	0.504213
ENSG00000276058.1	STMN1P1	processed_pseudogene	5.11989	16.6822	9.70371	8.86484	6.80289	5.4444	15.7143	28.9807	11.3862	HGNC:44062	440	chr12	31715342	-	ENSG00000276058	#N/A	stathmin 1 pseudogene 1	5	17	12	8	6	4	18	38	11	-0.00294396	0.0126817	0.504391
ENSG00000068784.13	SRBD1	protein_coding	488.437	718.317	785.192	688.133	649.676	598.884	776.111	890.775	723.542	HGNC:25521	5045	chr2	45388680	-	ENSG00000068784	55133	S1 RNA binding domain 1	477	732	971	621	573	440	889	1168	699	-0.0112853	0.0129188	0.508007
ENSG00000089225.20	TBX5	protein_coding	35.8392	51.028	80.0556	27.7026	55.557	34.0275	51.508	89.2301	54.8608	HGNC:11604	4443	chr12	114353911	-	ENSG00000089225	6910	T-box transcription factor 5	35	52	99	25	49	25	59	117	53	-0.0049684	0.0129457	0.508007
ENSG00000172667.11	ZMAT3	protein_coding	1034.22	1082.38	1638.31	1225.56	1026.1	831.633	1238.81	1606.14	1450.19	HGNC:29983	11298	chr3	178960121	-	ENSG00000172667	64393	zinc finger matrin-type 3	1010	1103	2026	1106	905	611	1419	2106	1401	-0.00895917	0.0128465	0.508007
ENSG00000183775.11	KCTD16	protein_coding	4.09591	33.3645	31.5371	25.4864	29.4792	23.1387	47.1429	42.7084	87.9843	HGNC:29244	14253	chr5	144170873	+	ENSG00000183775	57528	potassium channel tetramerization domain containing 16	4	34	39	23	26	17	54	56	85	-0.00293525	0.0128465	0.508007
ENSG00000184465.16	WDR27	protein_coding	847.854	1875.28	1504.88	1507.02	1410.47	1342.05	1766.11	1776.21	1862.16	HGNC:21248	12610	chr6	169457212	-	ENSG00000184465	253769	WD repeat domain 27	828	1911	1861	1360	1244	986	2023	2329	1799	-0.00900668	0.0128109	0.508007
ENSG00000213500.3	LAP3P2	processed_pseudogene	20.4796	30.4205	100.272	23.2702	9.07052	9.52771	13.0952	43.4711	25.8777	HGNC:42365	1454	chr6	36673817	+	ENSG00000213500	#N/A	leucine aminopeptidase 3 pseudogene 2	20	31	124	21	8	7	15	57	25	-0.00247666	0.0129439	0.508007
ENSG00000272010.1	AC100814.2	lncRNA	7.16784	5.88785	17.7901	7.75674	12.472	5.4444	40.1587	21.3542	24.8426	#N/A	623	chr8	65591850	-	ENSG00000272010	#N/A		7	6	22	7	11	4	46	28	24	-0.00264109	0.0129509	0.508007
ENSG00000284610.1	AC107918.4	transcribed_unprocessed_pseudogene	7.16784	4.90654	38.0062	5.54053	2.26763	4.0833	8.73016	10.6771	19.6671	#N/A	3141	chr8	12006188	-	ENSG00000284610	#N/A		7	5	47	5	2	3	10	14	19	-0.00207578	0.0129079	0.508007
ENSG00000198673.10	TAFA2	protein_coding	78.8463	121.682	118.062	73.1349	139.459	74.8605	137.064	194.476	153.196	HGNC:21589	9255	chr12	61708259	-	ENSG00000198673	338811	TAFA chemokine like family member 2	77	124	146	66	123	55	157	255	148	-0.00580073	0.0130305	0.510248
ENSG00000047457.14	CP	protein_coding	1176.55	449.439	160.92	505.296	1007.96	477.746	716.746	367.597	245.321	HGNC:2295	7072	chr3	149162410	-	ENSG00000047457	1356	ceruloplasmin	1149	458	199	456	889	351	821	482	237	0.00379634	0.0131204	0.512888
ENSG00000108798.9	ABI3	protein_coding	402.423	271.822	85.7161	282.567	284.588	175.582	130.079	181.511	124.213	HGNC:29859	2272	chr17	49210411	+	ENSG00000108798	51225	ABI family member 3	393	277	106	255	251	129	149	238	120	0.00461571	0.0131847	0.513167
ENSG00000163689.20	C3orf67	protein_coding	37.8872	60.8411	80.0556	32.1351	40.8174	20.4165	30.5556	117.448	44.5097	HGNC:24763	9455	chr3	58717365	-	ENSG00000163689	200844	CFAP20 domain containing	37	62	99	29	36	15	35	154	43	-0.00362759	0.0132401	0.513167
ENSG00000183691.6	NOG	protein_coding	31.7433	8.83177	7.27779	26.5945	19.2749	19.0554	18.3333	15.253	7.24577	HGNC:7866	1913	chr17	56593699	+	ENSG00000183691	9241	noggin	31	9	9	24	17	14	21	20	7	0.00364876	0.0132062	0.513167
ENSG00000234807.7	LINC01135	lncRNA	34.8152	62.8037	61.4569	48.7566	40.8174	50.3607	75.9524	66.3506	56.931	HGNC:49450	5017	chr1	58785128	+	ENSG00000234807	#N/A	long intergenic non-protein coding RNA 1135	34	64	76	44	36	37	87	87	55	-0.00683995	0.013229	0.513167
ENSG00000255733.6	IFNG-AS1	lncRNA	47.103	28.4579	21.0247	73.1349	90.7052	43.5552	52.381	38.8952	34.1586	HGNC:43910	4538	chr12	67989445	+	ENSG00000255733	100885789	IFNG antisense RNA 1	46	29	26	66	80	32	60	51	33	0.00450857	0.0131885	0.513167
ENSG00000123405.14	NFE2	protein_coding	17.4076	5.88785	1.61729	17.7297	35.1483	9.52771	6.11111	6.1012	15.5266	HGNC:7780	2363	chr12	54292111	-	ENSG00000123405	4778	nuclear factor, erythroid 2	17	6	2	16	31	7	7	8	15	0.00251359	0.0133069	0.514743
ENSG00000284691.1	AC073111.4	protein_coding	152.573	223.738	150.408	159.567	132.656	149.721	210.397	212.779	207.022	#N/A	4333	chr7	150400702	+	ENSG00000284691	#N/A		149	228	186	144	117	110	241	279	200	-0.00847807	0.0133259	0.514743
ENSG00000158813.18	EDA	protein_coding	374.776	603.504	421.303	450.999	479.604	283.109	547.381	628.424	599.328	HGNC:3157	7002	chrX	69616067	+	ENSG00000158813	1896	ectodysplasin A	366	615	521	407	423	208	627	824	579	-0.00786013	0.0133884	0.515021
ENSG00000177181.15	RIMKLA	protein_coding	200.7	105.981	76.0124	105.27	105.445	170.138	80.3175	111.347	91.0896	HGNC:28725	10638	chr1	42380792	+	ENSG00000177181	284716	ribosomal modification protein rimK like family member A	196	108	94	95	93	125	92	146	88	0.00617508	0.0133806	0.515021
ENSG00000180979.10	LRRC57	protein_coding	833.518	601.542	705.137	783.43	693.895	798.966	673.095	575.038	590.012	HGNC:26719	8114	chr15	42537820	-	ENSG00000180979	255252	leucine rich repeat containing 57	814	613	872	707	612	587	771	754	570	0.0139929	0.0134461	0.515021
ENSG00000234290.2	AC116366.2	lncRNA	80.8942	36.3084	32.3457	31.0269	62.3599	80.3049	51.508	27.4554	27.948	#N/A	3730	chr5	132468890	-	ENSG00000234290	#N/A	#N/A	79	37	40	28	55	59	59	36	27	0.00457635	0.0134352	0.515021
ENSG00000267265.5	AC011476.3	lncRNA	6.14387	31.4018	46.9013	28.8107	31.7468	14.9721	30.5556	48.047	65.2119	#N/A	1374	chr19	55006193	+	ENSG00000267265	#N/A	GP6 antisense RNA 1	6	32	58	26	28	11	35	63	63	-0.0032819	0.0134305	0.515021
ENSG00000210112.1	MT-TM	Mt_tRNA	107.518	111.869	106.741	68.7025	80.5009	96.6382	112.619	165.495	189.425	HGNC:7492	68	chrM	4402	+	ENSG00000210112	#N/A	mitochondrially encoded tRNA-Met (AUA/G)	105	114	132	62	71	71	129	217	183	-0.00593142	0.0135022	0.516299
ENSG00000089177.18	KIF16B	protein_coding	741.36	1300.23	1635.88	1259.92	1158.76	1083.44	1262.38	1477.25	1551.63	HGNC:15869	7721	chr20	16272104	-	ENSG00000089177	55614	kinesin family member 16B	724	1325	2023	1137	1022	796	1446	1937	1499	-0.00854309	0.0137054	0.517501
ENSG00000103995.14	CEP152	protein_coding	171.004	300.28	428.581	301.405	318.602	296.72	499.365	406.493	371.604	HGNC:29298	8165	chr15	48712928	-	ENSG00000103995	22995	centrosomal protein 152	167	306	530	272	281	218	572	533	359	-0.00676902	0.0136119	0.517501
ENSG00000139835.14	GRTP1	protein_coding	101.374	117.757	139.895	75.3512	60.0922	93.916	162.381	107.534	97.3003	HGNC:20310	2917	chr13	113324163	-	ENSG00000139835	79774	growth hormone regulated TBC protein 1	99	120	173	68	53	69	186	141	94	-0.00644378	0.0135997	0.517501
ENSG00000160584.16	SIK3	protein_coding	3118.01	2757.47	2453.42	2802.4	3340.22	3576.97	2211.35	2213.97	2945.92	HGNC:29165	10920	chr11	116843402	-	ENSG00000160584	23387	SIK family kinase 3	3045	2810	3034	2529	2946	2628	2533	2903	2846	0.0113117	0.0136549	0.517501
ENSG00000178965.14	ERICH3	protein_coding	26.6234	38.271	104.315	83.1079	27.2116	14.9721	47.1429	80.8409	255.672	HGNC:25346	8827	chr1	74568117	-	ENSG00000178965	127254	glutamate rich 3	26	39	129	75	24	11	54	106	247	-0.00232953	0.013738	0.517501
ENSG00000198087.7	CD2AP	protein_coding	1066.98	1267.85	2043.44	1298.7	1281.21	1152.85	1874.37	1619.11	1340.47	HGNC:14258	6751	chr6	47477789	+	ENSG00000198087	23607	CD2 associated protein	1042	1292	2527	1172	1130	847	2147	2123	1295	-0.00881156	0.0137245	0.517501
ENSG00000213542.3	AC007000.2	processed_pseudogene	17.4076	5.88785	5.6605	14.4054	23.8101	28.5831	10.4762	10.6771	15.5266	#N/A	794	chr7	77115399	-	ENSG00000213542	#N/A		17	6	7	13	21	21	12	14	15	0.00344266	0.0136741	0.517501
ENSG00000248445.5	SEMA6A-AS1	lncRNA	61.4387	87.3364	84.0989	89.7565	62.3599	55.8051	96.9048	109.059	121.108	HGNC:51110	2829	chr5	116447547	+	ENSG00000248445	#N/A	SEMA6A antisense RNA 1	60	89	104	81	55	41	111	143	117	-0.00689602	0.0136838	0.517501
ENSG00000286895.1	AC092745.5	lncRNA	8.19182	20.6075	24.2593	7.75674	6.80289	2.7222	14.8413	4.5759	26.9128	#N/A	1090	chr12	8243147	+	ENSG00000286895	#N/A		8	21	30	7	6	2	17	6	26	-0.0024991	0.0136155	0.517501
ENSG00000090339.9	ICAM1	protein_coding	1762.27	1007.8	600.822	947.43	956.94	1244.05	921.032	843.491	734.928	HGNC:5344	3448	chr19	10271093	+	ENSG00000090339	3383	intercellular adhesion molecule 1	1721	1027	743	855	844	914	1055	1106	710	0.00654411	0.0138468	0.519883
ENSG00000117600.12	PLPPR4	protein_coding	641.01	603.504	245.019	545.188	700.698	511.774	408.572	321.838	187.355	HGNC:23496	5540	chr1	99263953	+	ENSG00000117600	9890	phospholipid phosphatase related 4	626	615	303	492	618	376	468	422	181	0.00510769	0.0138408	0.519883
ENSG00000114670.14	NEK11	protein_coding	244.731	368.972	441.519	359.026	367.356	300.803	384.127	504.112	448.202	HGNC:18593	5355	chr3	131026850	+	ENSG00000114670	79858	NIMA related kinase 11	239	376	546	324	324	221	440	661	433	-0.00882588	0.0139788	0.523973
ENSG00000041982.16	TNC	protein_coding	16383.6	15574.3	11586.2	32449.8	10917.5	16869.5	8201.99	12153.6	9722.78	HGNC:5318	9639	chr9	115019575	-	ENSG00000041982	3371	tenascin C	16000	15871	14328	29284	9629	12394	9395	15936	9393	0.00519408	0.0144394	0.526349
ENSG00000047365.12	ARAP2	protein_coding	491.509	449.439	1356.9	372.323	402.505	477.746	511.587	777.14	596.223	HGNC:16924	12427	chr4	35948221	-	ENSG00000047365	116984	ArfGAP with RhoGAP domain, ankyrin repeat and PH domain 2	480	458	1678	336	355	351	586	1019	576	-0.00469225	0.014751	0.526349
ENSG00000063438.17	AHRR	protein_coding	9.2158	111.869	10.5124	1.10811	9.07052	4.0833	4.36508	19.8289	4.14044	HGNC:346	4510	chr5	321759	+	ENSG00000063438	57491	aryl-hydrocarbon receptor repressor	9	114	13	1	8	3	5	26	4	-0.00132536	0.0141946	0.526349
ENSG00000092820.18	EZR	protein_coding	5061.52	3644.58	4626.25	5515.04	5186.07	7246.5	3396.91	3503.61	5466.41	HGNC:12691	3298	chr6	158765741	-	ENSG00000092820	7430	ezrin	4943	3714	5721	4977	4574	5324	3891	4594	5281	0.0102108	0.0144335	0.526349
ENSG00000103196.12	CRISPLD2	protein_coding	3766.19	4810.37	2206.79	5316.69	5197.41	5236.15	3568.02	3114.66	2165.45	HGNC:25248	7962	chr16	84819985	+	ENSG00000103196	83716	cysteine rich secretory protein LCCL domain containing 2	3678	4902	2729	4798	4584	3847	4087	4084	2092	0.00631003	0.0145449	0.526349
ENSG00000111961.18	SASH1	protein_coding	11309.8	8976.02	8095.32	8984.52	10041.1	9379.35	8380.96	6708.27	7543.88	HGNC:19182	10896	chr6	148272304	+	ENSG00000111961	23328	SAM and SH3 domain containing 1	11045	9147	10011	8108	8856	6891	9600	8796	7288	0.0136451	0.0143911	0.526349
ENSG00000135074.16	ADAM19	protein_coding	1048.55	860.607	487.612	954.079	726.776	649.245	517.699	498.773	447.167	HGNC:197	7704	chr5	157395534	-	ENSG00000135074	8728	ADAM metallopeptidase domain 19	1024	877	603	861	641	477	593	654	432	0.00660146	0.0147176	0.526349
ENSG00000137177.20	KIF13A	protein_coding	5455.75	5316.73	4639.18	6093.47	5596.51	6243.37	5084.45	4490.48	5043.05	HGNC:14566	11138	chr6	17759183	-	ENSG00000137177	63971	kinesin family member 13A	5328	5418	5737	5499	4936	4587	5824	5888	4872	0.0174303	0.0146123	0.526349
ENSG00000139865.16	TTC6	protein_coding	4.09591	5.88785	152.834	12.1892	10.2043	14.9721	21.8254	6.86385	28.9831	HGNC:19739	8361	chr14	37595847	+	ENSG00000139865	319089	tetratricopeptide repeat domain 6	4	6	189	11	9	11	25	9	28	-0.00152956	0.0144469	0.526349
ENSG00000142235.11	LMTK3	protein_coding	5.11989	11.7757	54.9877	1.10811	5.66908	5.4444	6.98413	9.1518	5.17555	HGNC:19295	6094	chr19	48485271	-	ENSG00000142235	114783	lemur tyrosine kinase 3	5	12	68	1	5	4	8	12	5	-0.00167205	0.0144344	0.526349
ENSG00000142945.13	KIF2C	protein_coding	28.6714	34.3458	119.679	67.5944	14.7396	14.9721	136.191	83.8915	32.0884	HGNC:6393	3646	chr1	44739818	+	ENSG00000142945	11004	kinesin family member 2C	28	35	148	61	13	11	156	110	31	-0.00249879	0.0146384	0.526349
ENSG00000148848.14	ADAM12	protein_coding	337.913	147.196	366.315	852.133	280.052	178.304	153.651	167.783	143.88	HGNC:190	9860	chr10	126012381	-	ENSG00000148848	8038	ADAM metallopeptidase domain 12	330	150	453	769	247	131	176	220	139	0.00347048	0.014465	0.526349
ENSG00000156042.18	CFAP70	protein_coding	230.395	437.663	466.587	249.324	473.935	330.748	507.222	485.808	438.886	HGNC:30726	7432	chr10	73253759	-	ENSG00000156042	118491	cilia and flagella associated protein 70	225	446	577	225	418	243	581	637	424	-0.00690086	0.0146116	0.526349
ENSG00000157150.5	TIMP4	protein_coding	660.466	548.551	156.877	447.675	2246.09	344.359	285.476	581.902	342.621	HGNC:11823	1194	chr3	12153068	-	ENSG00000157150	7079	TIMP metallopeptidase inhibitor 4	645	559	194	404	1981	253	327	763	331	0.00294382	0.0144647	0.526349
ENSG00000162545.6	CAMK2N1	protein_coding	332.793	403.317	991.396	352.377	408.174	446.441	614.603	466.742	535.152	HGNC:24190	2605	chr1	20482391	-	ENSG00000162545	55450	calcium/calmodulin dependent protein kinase II inhibitor 1	325	411	1226	318	360	328	704	612	517	-0.00566817	0.0147499	0.526349
ENSG00000162694.14	EXTL2	protein_coding	268.282	337.57	584.649	428.837	327.673	300.803	419.921	536.143	504.098	HGNC:3516	4015	chr1	100872372	-	ENSG00000162694	2135	exostosin like glycosyltransferase 2	262	344	723	387	289	221	481	703	487	-0.00679468	0.0145839	0.526349
ENSG00000165794.10	SLC39A2	protein_coding	4.09591	4.90654	103.506	5.54053	3.40145	0	0.873016	12.2024	2.07022	HGNC:17127	1575	chr14	20999255	+	ENSG00000165794	29986	solute carrier family 39 member 2	4	5	128	5	3	0	1	16	2	-0.000993764	0.0146805	0.526349
ENSG00000168016.14	TRANK1	protein_coding	1667.04	3089.16	2013.52	2309.29	1903.68	1706.82	2632.14	3278.63	2156.13	HGNC:29011	12174	chr3	36826820	-	ENSG00000168016	9881	tetratricopeptide repeat and ankyrin repeat containing 1	1628	3148	2490	2084	1679	1254	3015	4299	2083	-0.00800439	0.0144655	0.526349
ENSG00000170549.4	IRX1	protein_coding	37.8872	49.0654	222.377	56.5134	44.2188	24.4998	27.9365	81.6036	111.792	HGNC:14358	2080	chr5	3595832	+	ENSG00000170549	79192	iroquois homeobox 1	37	50	275	51	39	18	32	107	108	-0.00271629	0.0145429	0.526349
ENSG00000171056.8	SOX7	protein_coding	463.862	285.561	128.574	333.54	215.425	277.665	227.857	178.46	100.406	HGNC:18196	3215	chr8	10723768	-	ENSG00000171056	83595	SRY-box transcription factor 7	453	291	159	301	190	204	261	234	97	0.00476295	0.0143078	0.526349
ENSG00000180817.12	PPA1	protein_coding	841.71	972.476	1363.37	668.187	954.673	628.829	866.032	1091.35	1048.57	HGNC:9226	5166	chr10	70202835	-	ENSG00000180817	5464	inorganic pyrophosphatase 1	822	991	1686	603	842	462	992	1431	1013	-0.00819858	0.0142892	0.526349
ENSG00000225137.1	DYNC1I2P1	processed_pseudogene	618.483	794.859	917.001	730.241	765.326	529.468	797.064	861.032	853.965	HGNC:45012	1838	chr10	50264978	+	ENSG00000225137	#N/A	dynein cytoplasmic 1 intermediate chain 2 pseudogene 1	604	810	1134	659	675	389	913	1129	825	-0.0112208	0.0144221	0.526349
ENSG00000228340.6	MIR646HG	lncRNA	184.316	261.028	266.852	201.675	188.213	164.693	227.857	197.526	390.236	HGNC:27659	25152	chr20	60087826	+	ENSG00000228340	284757	MIR646 host gene	180	266	330	182	166	121	261	259	377	-0.00694906	0.0144087	0.526349
ENSG00000229153.5	EPHA1-AS1	lncRNA	57.3427	34.3458	26.6852	29.9188	65.7613	59.8884	34.9206	10.6771	32.0884	HGNC:27799	5316	chr7	143407813	+	ENSG00000229153	285965	EPHA1 antisense RNA 1	56	35	33	27	58	44	40	14	31	0.00400684	0.0147581	0.526349
ENSG00000230295.1	GTF2IP23	unprocessed_pseudogene	45.055	52.0093	76.0124	27.7026	30.613	36.7497	50.6349	64.8253	41.4044	HGNC:51735	351	chr7	66880708	+	ENSG00000230295	#N/A	general transcription factor IIi pseudogene 23	44	53	94	25	27	27	58	85	40	-0.00533154	0.0146708	0.526349
ENSG00000237758.1	BANF1P3	processed_pseudogene	88.0621	127.57	124.531	113.027	78.2333	59.8884	96.0318	213.542	127.318	HGNC:43883	261	chr2	230725143	-	ENSG00000237758	#N/A	BANF1 pseudogene 3	86	130	154	102	69	44	110	280	123	-0.005297	0.0144558	0.526349
ENSG00000240877.3	RN7SL521P	misc_RNA	76.7983	87.3364	108.358	56.5134	74.8318	35.3886	76.8254	97.6192	104.546	HGNC:46537	297	chr7	149125690	-	ENSG00000240877	#N/A	RNA, 7SL, cytoplasmic 521, pseudogene	75	89	134	51	66	26	88	128	101	-0.00593562	0.0146328	0.526349
ENSG00000253785.1	AC008429.2	processed_pseudogene	100.35	104.019	234.506	98.6214	109.98	95.2771	111.746	186.849	160.442	#N/A	864	chr5	172975511	+	ENSG00000253785	#N/A		98	106	290	89	97	70	128	245	155	-0.00562067	0.0145148	0.526349
ENSG00000257829.1	AC121757.1	lncRNA	21.5035	5.88785	15.3642	17.7297	21.5425	29.9442	6.98413	3.81325	16.5618	#N/A	624	chr12	52306616	-	ENSG00000257829	#N/A		21	6	19	16	19	22	8	5	16	0.00311287	0.0142074	0.526349
ENSG00000267042.1	AC100793.2	lncRNA	24.5755	48.0841	21.8334	28.8107	28.3454	19.0554	77.6984	52.6229	42.4395	#N/A	542	chr17	42679963	+	ENSG00000267042	#N/A		24	49	27	26	25	14	89	69	41	-0.00393321	0.0141534	0.526349
ENSG00000280352.1	AC116563.2	TEC	5.11989	14.7196	18.5988	6.64863	13.6058	4.0833	14.8413	16.7783	18.632	#N/A	535	chr4	137601899	-	ENSG00000280352	#N/A		5	15	23	6	12	3	17	22	18	-0.00329194	0.0142423	0.526349
ENSG00000132793.11	LPIN3	protein_coding	602.099	1119.67	2641.84	813.349	862.834	729.55	698.413	1061.61	1121.02	HGNC:14451	4568	chr20	41340920	+	ENSG00000132793	64900	lipin 3	588	1141	3267	734	761	536	800	1392	1083	-0.00434693	0.0148277	0.527181
ENSG00000244405.8	ETV5	protein_coding	562.164	839.999	1184.66	719.16	792.537	680.55	795.318	1203.46	781.508	HGNC:3494	5773	chr3	186046314	-	ENSG00000244405	#N/A	ETS variant transcription factor 5	549	856	1465	649	699	500	911	1578	755	-0.0080158	0.014815	0.527181
ENSG00000255097.1	AP006259.1	lncRNA	79.8703	52.0093	42.0494	49.8647	73.698	88.4716	42.7778	48.8096	55.8959	#N/A	561	chr11	9242448	-	ENSG00000255097	#N/A		78	53	52	45	65	65	49	64	54	0.0064319	0.0148661	0.527723
ENSG00000101199.13	ARFGAP1	protein_coding	2186.19	1965.56	1803.27	2253.89	2582.83	1962.71	1516.43	1757.91	1925.3	HGNC:15852	6610	chr20	63272785	+	ENSG00000101199	55738	ADP ribosylation factor GTPase activating protein 1	2135	2003	2230	2034	2278	1442	1737	2305	1860	0.0124852	0.0149628	0.528687
ENSG00000119522.16	DENND1A	protein_coding	1045.48	1897.85	1588.17	1369.62	1596.41	948.687	1435.24	1748.76	1818.69	HGNC:29324	10256	chr9	123379654	-	ENSG00000119522	57706	DENN domain containing 1A	1021	1934	1964	1236	1408	697	1644	2293	1757	-0.00837933	0.0149522	0.528687
ENSG00000174130.12	TLR6	protein_coding	240.635	332.663	528.852	375.648	351.483	379.747	474.921	550.633	499.958	HGNC:16711	6035	chr4	38823715	-	ENSG00000174130	10333	toll like receptor 6	235	339	654	339	310	279	544	722	483	-0.0073556	0.0149376	0.528687
ENSG00000019169.10	MARCO	protein_coding	259.066	592.71	686.538	299.188	484.139	724.106	439.127	1503.95	1034.07	HGNC:6895	2079	chr2	118942166	+	ENSG00000019169	8685	macrophage receptor with collagenous structure	253	604	849	270	427	532	503	1972	999	-0.00368214	0.0152034	0.530235
ENSG00000099338.23	CATSPERG	protein_coding	290.81	404.299	364.698	228.27	272.116	303.525	335.238	340.142	312.603	HGNC:25243	9190	chr19	38335775	+	ENSG00000099338	57828	cation channel sperm associated auxiliary subunit gamma	284	412	451	206	240	223	384	446	302	-0.0107216	0.0151313	0.530235
ENSG00000135324.6	MRAP2	protein_coding	367.608	164.86	82.4816	370.107	225.629	170.138	184.206	147.954	237.04	HGNC:21232	2137	chr6	84033772	+	ENSG00000135324	112609	melanocortin 2 receptor accessory protein 2	359	168	102	334	199	125	211	194	229	0.00472392	0.0151407	0.530235
ENSG00000158887.18	MPZ	protein_coding	618.483	383.691	146.364	423.296	1044.24	608.412	427.778	240.997	583.802	HGNC:7225	2154	chr1	161304735	-	ENSG00000158887	4359	myelin protein zero	604	391	181	382	921	447	490	316	564	0.00408735	0.0152161	0.530235
ENSG00000232044.7	SILC1	lncRNA	13.3117	15.7009	6.46914	8.86484	12.472	2.7222	31.4286	30.506	50.7204	HGNC:26403	22919	chr2	5932543	+	ENSG00000232044	#N/A	sciatic injury induced lincRNA upregulator of SOX11	13	16	8	8	11	2	36	40	49	-0.00229909	0.0151916	0.530235
ENSG00000242951.1	AC007182.2	processed_pseudogene	29.6954	45.1402	32.3457	18.8378	17.0072	12.2499	27.0635	31.2687	43.4746	#N/A	402	chr14	75595805	-	ENSG00000242951	#N/A		29	46	40	17	15	9	31	41	42	-0.00433645	0.0150494	0.530235
ENSG00000250786.2	SNHG18	lncRNA	84.9901	147.196	109.975	118.567	109.98	96.6382	151.905	162.444	140.775	HGNC:49007	1951	chr5	9546200	+	ENSG00000250786	#N/A	small nucleolar RNA host gene 18	83	150	136	107	97	71	174	213	136	-0.00800962	0.0151993	0.530235
ENSG00000259124.1	AC008050.1	lncRNA	16.3836	11.7757	5.6605	22.1621	27.2116	16.3332	12.2222	12.9651	4.14044	#N/A	632	chr14	76495363	-	ENSG00000259124	#N/A		16	12	7	20	24	12	14	17	4	0.00335311	0.0151987	0.530235
ENSG00000271907.1	SNORA35B	snoRNA	56.3188	54.9532	87.3334	69.8106	58.9584	106.166	118.73	243.285	259.813	HGNC:52202	129	chrX	115126316	-	ENSG00000271907	#N/A	small nucleolar RNA, H/ACA box 35B	55	56	108	63	52	78	136	319	251	-0.00323437	0.0151474	0.530235
ENSG00000104081.14	BMF	protein_coding	663.538	488.691	418.068	646.025	575.978	517.218	477.54	489.621	526.871	HGNC:24132	5447	chr15	40087890	-	ENSG00000104081	90427	Bcl2 modifying factor	648	498	517	583	508	380	547	642	509	0.017661	0.0153269	0.532552
ENSG00000124839.13	RAB17	protein_coding	29.6954	29.4392	106.741	27.7026	27.2116	24.4998	30.5556	46.5217	63.1417	HGNC:16523	4761	chr2	237574322	-	ENSG00000124839	64284	RAB17, member RAS oncogene family	29	30	132	25	24	18	35	61	61	-0.0034869	0.0153791	0.532552
ENSG00000154310.17	TNIK	protein_coding	264.186	394.486	819.155	329.107	293.658	219.137	266.27	534.618	327.095	HGNC:30765	11448	chr3	171058414	-	ENSG00000154310	23043	TRAF2 and NCK interacting kinase	258	402	1013	297	259	161	305	701	316	-0.00469089	0.0153994	0.532552
ENSG00000229204.3	PTGES3P3	processed_pseudogene	6.14387	20.6075	43.6667	14.4054	32.8807	28.5831	83.8096	59.4867	35.1937	HGNC:43823	482	chr4	169791221	-	ENSG00000229204	#N/A	prostaglandin E synthase 3 pseudogene 3	6	21	54	13	29	21	96	78	34	-0.00274662	0.015368	0.532552
ENSG00000234171.3	RNASEH1-AS1	lncRNA	119.805	195.28	128.574	124.108	117.917	129.305	152.778	203.628	165.618	HGNC:49289	4377	chr2	3558474	+	ENSG00000234171	100506054	RNASEH1 divergent transcript	117	199	159	112	104	95	175	267	160	-0.00814347	0.0153648	0.532552
ENSG00000110328.6	GALNT18	protein_coding	767.983	845.887	543.408	1016.13	647.409	988.159	526.429	427.084	561.029	HGNC:30488	3626	chr11	11270877	-	ENSG00000110328	374378	polypeptide N-acetylgalactosaminyltransferase 18	750	862	672	917	571	726	603	560	542	0.00680353	0.0154612	0.532858
ENSG00000137168.8	PPIL1	protein_coding	132.093	188.411	312.136	216.081	143.995	160.61	262.778	241.76	190.46	HGNC:9260	1589	chr6	36854827	-	ENSG00000137168	51645	peptidylprolyl isomerase like 1	129	192	386	195	127	118	301	317	184	-0.00675371	0.0154509	0.532858
ENSG00000183458.14	AC138932.1	transcribed_unprocessed_pseudogene	731.12	707.523	504.593	709.187	852.629	779.911	640.794	488.859	615.89	#N/A	6919	chr16	14911551	+	ENSG00000183458	#N/A	polycystin 1, transient receptor potential channel interacting pseudogene 3	714	721	624	640	752	573	734	641	595	0.0102859	0.0154784	0.532858
ENSG00000101470.10	TNNC2	protein_coding	235.515	56.9158	29.1111	68.7025	40.8174	32.6664	30.5556	38.8952	39.3342	HGNC:11944	847	chr20	45823214	-	ENSG00000101470	7125	troponin C2, fast skeletal type	230	58	36	62	36	24	35	51	38	0.00285799	0.0155723	0.533673
ENSG00000160957.14	RECQL4	protein_coding	115.709	164.86	174.667	140.729	115.649	93.916	134.444	170.071	148.021	HGNC:9949	4236	chr8	144511288	-	ENSG00000160957	9401	RecQ like helicase 4	113	168	216	127	102	69	154	223	143	-0.00858485	0.0155684	0.533673
ENSG00000204291.11	COL15A1	protein_coding	10135.3	8242.98	7758.93	18826.7	7500.19	11338	6486.51	8658.37	8280.88	HGNC:2192	6653	chr9	98943179	+	ENSG00000204291	1306	collagen type XV alpha 1 chain	9898	8400	9595	16990	6615	8330	7430	11353	8000	0.00634154	0.0155647	0.533673
ENSG00000225329.3	LHFPL3-AS2	lncRNA	58.3667	26.4953	57.4136	63.162	54.4231	83.0272	42.7778	19.0663	36.2288	HGNC:44106	2375	chr7	104894628	-	ENSG00000225329	723809	LHFPL3 antisense RNA 2	57	27	71	57	48	61	49	25	35	0.00453088	0.015631	0.534079
ENSG00000243403.1	AC090543.3	processed_pseudogene	26.6234	7.85046	9.70371	12.1892	14.7396	29.9442	11.3492	8.38915	12.4213	#N/A	348	chr15	64592979	+	ENSG00000243403	#N/A		26	8	12	11	13	22	13	11	12	0.00349287	0.0156173	0.534079
ENSG00000198208.12	RPS6KL1	protein_coding	274.426	216.869	174.667	185.054	197.284	304.887	102.143	125.837	155.266	HGNC:20222	7526	chr14	74903951	-	ENSG00000198208	83694	ribosomal protein S6 kinase like 1	268	221	216	167	174	224	117	165	150	0.00593612	0.0156639	0.534401
ENSG00000020577.14	SAMD4A	protein_coding	7931.73	5285.32	5075.85	6454.71	7175.92	8573.57	4681.11	5129.58	7690.86	HGNC:23023	12333	chr14	54566117	+	ENSG00000020577	23034	sterile alpha motif domain containing 4A	7746	5386	6277	5825	6329	6299	5362	6726	7430	0.00885171	0.0158804	0.53481
ENSG00000064205.10	CCN5	protein_coding	6294.39	7340.18	12461.2	10253.3	6198.57	6782.37	7943.57	16535	14493.6	HGNC:12770	4981	chr20	44714844	+	ENSG00000064205	8839	cellular communication network factor 5	6147	7480	15410	9253	5467	4983	9099	21681	14002	-0.00893584	0.0157335	0.53481
ENSG00000138246.17	DNAJC13	protein_coding	3000.25	3756.45	4052.11	3579.18	3760.87	3446.31	4356.35	4323.46	4260.51	HGNC:30343	9630	chr3	132417502	+	ENSG00000138246	23317	DnaJ heat shock protein family (Hsp40) member C13	2930	3828	5011	3230	3317	2532	4990	5669	4116	-0.0150746	0.015781	0.53481
ENSG00000160993.4	ALKBH4	protein_coding	217.083	165.841	139.895	204.999	183.678	259.97	178.095	154.818	179.074	HGNC:21900	2299	chr7	102456238	-	ENSG00000160993	54784	alkB homolog 4, lysine demethylase	212	169	173	185	162	191	204	203	173	0.00951672	0.0158691	0.53481
ENSG00000164442.10	CITED2	protein_coding	1001.45	2075.47	1360.95	1073.75	1551.06	789.438	1747.78	1407.09	1435.7	HGNC:1987	2563	chr6	139371807	-	ENSG00000164442	10370	Cbp/p300 interacting transactivator with Glu/Asp rich carboxy-terminal domain 2	978	2115	1683	969	1368	580	2002	1845	1387	-0.00674807	0.0157518	0.53481
ENSG00000205502.4	C2CD4B	protein_coding	32.7673	20.6075	10.5124	19.9459	23.8101	29.9442	18.3333	9.91445	9.31599	HGNC:33628	1581	chr15	62163535	-	ENSG00000205502	#N/A	C2 calcium dependent domain containing 4B	32	21	13	18	21	22	21	13	9	0.00387008	0.0158871	0.53481
ENSG00000256674.1	AC020549.2	processed_pseudogene	12.2877	56.9158	25.0679	22.1621	32.8807	24.4998	37.5397	50.3349	43.4746	#N/A	1440	chr11	114583253	+	ENSG00000256674	#N/A		12	58	31	20	29	18	43	66	42	-0.00399955	0.0158806	0.53481
ENSG00000264522.6	OTUD7B	protein_coding	2295.76	1839.95	1735.35	1864.94	1917.28	2503.06	1750.4	1618.34	1708.97	HGNC:16683	12227	chr1	149937812	-	ENSG00000264522	56957	OTU deubiquitinase 7B	2242	1875	2146	1683	1691	1839	2005	2122	1651	0.0148181	0.0158864	0.53481
ENSG00000277496.1	AL357033.4	lncRNA	9.2158	47.1028	28.3025	21.054	35.1483	5.4444	37.5397	43.4711	37.2639	#N/A	1807	chr20	62648961	-	ENSG00000277496	#N/A		9	48	35	19	31	4	43	57	36	-0.00314729	0.0158082	0.53481
ENSG00000100350.14	FOXRED2	protein_coding	426.999	629.018	774.68	510.836	397.969	370.219	401.587	680.284	548.608	HGNC:26264	5577	chr22	36487190	-	ENSG00000100350	80020	FAD dependent oxidoreductase domain containing 2	417	641	958	461	351	272	460	892	530	-0.00719238	0.0159504	0.53536
ENSG00000278266.1	AC079949.2	lncRNA	15.3597	13.7383	29.1111	11.0811	14.7396	12.2499	20.0794	39.6578	32.0884	#N/A	2933	chr12	127147149	+	ENSG00000278266	#N/A		15	14	36	10	13	9	23	52	31	-0.00358501	0.0159361	0.53536
ENSG00000131759.18	RARA	protein_coding	1621.98	1219.77	922.662	1447.19	1057.85	1670.07	1112.22	1130.25	1078.58	HGNC:9864	4743	chr17	40309180	+	ENSG00000131759	5914	retinoic acid receptor alpha	1584	1243	1141	1306	933	1227	1274	1482	1042	0.00948166	0.0159767	0.535455
ENSG00000143882.12	ATP6V1C2	protein_coding	31.7433	52.0093	136.661	17.7297	26.0778	34.0275	41.9048	38.1325	31.0533	HGNC:18264	3502	chr2	10721100	+	ENSG00000143882	245973	ATPase H+ transporting V1 subunit C2	31	53	169	16	23	25	48	50	30	-0.00303191	0.0160537	0.535668
ENSG00000164342.13	TLR3	protein_coding	480.246	532.85	621.038	449.891	620.197	487.274	649.524	900.69	855.001	HGNC:11849	6725	chr4	186069155	+	ENSG00000164342	7098	toll like receptor 3	469	543	768	406	547	358	744	1181	826	-0.00713144	0.0160577	0.535668
ENSG00000169299.14	PGM2	protein_coding	495.605	580.934	874.952	495.323	524.957	530.829	653.889	639.863	584.837	HGNC:8906	3677	chr4	37826660	+	ENSG00000169299	55276	phosphoglucomutase 2	484	592	1082	447	463	390	749	839	565	-0.00982949	0.0160295	0.535668
ENSG00000223861.1	AL365436.1	processed_pseudogene	9.2158	21.5888	38.8149	17.7297	11.3382	1.3611	16.5873	20.5916	22.7724	#N/A	495	chr1	151557446	+	ENSG00000223861	#N/A		9	22	48	16	10	1	19	27	22	-0.00282542	0.0160771	0.535668
ENSG00000103222.19	ABCC1	protein_coding	4696.99	2758.46	4107.91	4332.69	2946.79	4882.27	2222.7	2779.1	2787.55	HGNC:51	7575	chr16	15949577	+	ENSG00000103222	4363	ATP binding cassette subfamily C member 1	4587	2811	5080	3910	2599	3587	2546	3644	2693	0.00716057	0.0165809	0.536157
ENSG00000103546.18	SLC6A2	protein_coding	33.7913	72.6168	58.2223	27.7026	26.0778	40.833	84.6826	33.5566	38.2991	HGNC:11048	5463	chr16	55655604	+	ENSG00000103546	6530	solute carrier family 6 member 2	33	74	72	25	23	30	97	44	37	-0.00356218	0.0164121	0.536157
ENSG00000107902.14	LHPP	protein_coding	87.0381	188.411	165.772	137.405	107.712	102.083	120.476	197.526	126.283	HGNC:30042	4075	chr10	124461823	+	ENSG00000107902	64077	phospholysine phosphohistidine inorganic pyrophosphate phosphatase	85	192	205	124	95	75	138	259	122	-0.00637721	0.0165009	0.536157
ENSG00000134245.18	WNT2B	protein_coding	688.113	926.354	736.674	463.188	517.02	650.606	756.032	616.984	951.266	HGNC:12781	12374	chr1	112466541	+	ENSG00000134245	7482	Wnt family member 2B	672	944	911	418	456	478	866	809	919	-0.00792445	0.0164257	0.536157
ENSG00000135205.15	CCDC146	protein_coding	291.834	449.439	722.927	509.728	620.197	390.636	810.159	853.406	654.189	HGNC:29296	4459	chr7	77122434	+	ENSG00000135205	#N/A	coiled-coil domain containing 146	285	458	894	460	547	287	928	1119	632	-0.00568277	0.0165797	0.536157
ENSG00000141748.13	ARL5C	protein_coding	31.7433	18.6448	16.1729	35.4594	15.8734	31.3053	10.4762	14.4904	17.5969	HGNC:31111	3418	chr17	39156894	-	ENSG00000141748	390790	ADP ribosylation factor like GTPase 5C	31	19	20	32	14	23	12	19	17	0.00409809	0.0166746	0.536157
ENSG00000143624.14	INTS3	protein_coding	2424.78	4703.41	2877.96	3072.78	3263.12	2440.45	3652.7	4276.94	3482.11	HGNC:26153	10467	chr1	153728050	+	ENSG00000143624	65123	integrator complex subunit 3	2368	4793	3559	2773	2878	1793	4184	5608	3364	-0.00867111	0.0162904	0.536157
ENSG00000145331.14	TRMT10A	protein_coding	71.6784	118.738	153.642	120.783	108.846	95.2771	145.794	180.748	120.073	HGNC:28403	4386	chr4	99546709	-	ENSG00000145331	93587	tRNA methyltransferase 10A	70	121	190	109	96	70	167	237	116	-0.00676932	0.0163032	0.536157
ENSG00000171243.8	SOSTDC1	protein_coding	26.6234	13.7383	327.5	28.8107	29.4792	38.1108	33.1746	56.4361	59.0012	HGNC:21748	2473	chr7	16461481	-	ENSG00000171243	#N/A	sclerostin domain containing 1	26	14	405	26	26	28	38	74	57	-0.00188199	0.0163084	0.536157
ENSG00000177542.11	SLC25A22	protein_coding	149.501	191.355	245.019	171.756	117.917	174.221	199.048	192.188	200.811	HGNC:19954	4595	chr11	790475	-	ENSG00000177542	79751	solute carrier family 25 member 22	146	195	303	155	104	128	228	252	194	-0.00867988	0.0166249	0.536157
ENSG00000184261.5	KCNK12	protein_coding	15.3597	5.88785	4.04321	9.97295	48.7541	8.1666	8.73016	2.28795	12.4213	HGNC:6274	14022	chr2	47509290	-	ENSG00000184261	56660	potassium two pore domain channel subfamily K member 12	15	6	5	9	43	6	10	3	12	0.00219803	0.0161853	0.536157
ENSG00000184454.7	NCMAP	protein_coding	61.4387	36.3084	21.8334	39.8918	140.593	57.1662	40.1587	20.5916	61.0715	HGNC:29332	4146	chr1	24556087	+	ENSG00000184454	400746	non-compact myelin associated protein	60	37	27	36	124	42	46	27	59	0.0034319	0.0165313	0.536157
ENSG00000189420.8	ZFP92	protein_coding	83.9662	74.5794	59.8396	99.7295	75.9656	102.083	64.6032	67.8759	46.5799	HGNC:12865	6105	chrX	153418322	+	ENSG00000189420	139735	ZFP92 zinc finger protein	82	76	74	90	67	75	74	89	45	0.00717051	0.0163026	0.536157
ENSG00000196436.8	NPIPB15	protein_coding	407.543	10.7944	188.414	285.891	147.396	221.859	9.60318	6.86385	9.31599	HGNC:34409	1702	chr16	74377878	+	ENSG00000196436	440348	nuclear pore complex interacting protein family member B15	398	11	233	258	130	163	11	9	9	0.00124215	0.0165653	0.536157
ENSG00000198964.14	SGMS1	protein_coding	1184.74	1360.09	1813.79	1417.27	1290.28	1220.91	1521.67	1586.31	1594.07	HGNC:29799	6423	chr10	50305586	-	ENSG00000198964	259230	sphingomyelin synthase 1	1157	1386	2243	1279	1138	897	1743	2080	1540	-0.0137945	0.0165119	0.536157
ENSG00000201428.1	RN7SKP71	misc_RNA	983.019	820.373	836.137	1141.35	947.87	967.743	928.889	783.242	688.348	HGNC:45795	318	chr12	112267077	+	ENSG00000201428	#N/A	RN7SK pseudogene 71	960	836	1034	1030	836	711	1064	1027	665	0.0128709	0.0163175	0.536157
ENSG00000229325.1	ACAP2-IT1	lncRNA	32.7673	37.2897	49.3272	33.2432	43.085	35.3886	75.0794	61.012	67.2821	HGNC:41426	690	chr3	195280723	-	ENSG00000229325	#N/A	ACAP2 intronic transcript 1	32	38	61	30	38	26	86	80	65	-0.00528163	0.0166799	0.536157
ENSG00000232362.1	ATP5MGP2	processed_pseudogene	29.6954	37.2897	29.1111	8.86484	20.4087	16.3332	20.9524	55.6735	51.7555	HGNC:13215	311	chr6	122859678	-	ENSG00000232362	#N/A	ATP synthase membrane subunit g pseudogene 2	29	38	36	8	18	12	24	73	50	-0.00336525	0.0165974	0.536157
ENSG00000243051.3	RN7SL269P	misc_RNA	25.5994	28.4579	16.1729	32.1351	32.8807	40.833	20.0794	12.2024	13.4564	HGNC:46285	305	chr1	169957942	-	ENSG00000243051	#N/A	RNA, 7SL, cytoplasmic 269, pseudogene	25	29	20	29	29	30	23	16	13	0.00415886	0.016238	0.536157
ENSG00000260404.3	AC110079.1	transcribed_unprocessed_pseudogene	680.945	530.887	407.556	412.215	582.781	816.66	401.587	408.018	448.202	#N/A	4422	chr4	118591773	+	ENSG00000260404	#N/A		665	541	504	372	514	600	460	535	433	0.00773676	0.0164483	0.536157
ENSG00000261618.2	LINC02605	lncRNA	36.8632	55.9345	88.9507	47.6485	34.0145	43.5552	32.3016	75.5024	126.283	HGNC:53974	5219	chr8	78835307	+	ENSG00000261618	#N/A	long intergenic non-protein coding RNA 2605	36	57	110	43	30	32	37	99	122	-0.00386637	0.016486	0.536157
ENSG00000265527.1	MIR5690	miRNA	0	9.81308	25.8766	6.64863	17.0072	5.4444	10.4762	35.8446	45.5448	HGNC:43490	73	chr6	35664717	-	ENSG00000265527	100847048	microRNA 5690	0	10	32	6	15	4	12	47	44	-0.001804	0.0162776	0.536157
ENSG00000272375.1	AC026979.3	lncRNA	10.2398	15.7009	16.9815	6.64863	9.07052	5.4444	25.3175	23.6422	8.28088	#N/A	645	chr8	30197404	+	ENSG00000272375	#N/A		10	16	21	6	8	4	29	31	8	-0.00304929	0.0166439	0.536157
ENSG00000273142.1	LINC02604	lncRNA	104.446	160.934	206.204	140.729	86.17	160.61	143.175	207.441	181.144	HGNC:53972	3441	chr7	66902857	+	ENSG00000273142	#N/A	long intergenic non-protein coding RNA 2604	102	164	255	127	76	118	164	272	175	-0.00654128	0.0164592	0.536157
ENSG00000275131.3	AC241952.2	transcribed_unprocessed_pseudogene	2048.98	2034.25	1745.86	2362.48	2590.77	2052.54	1976.51	1568.01	1655.14	#N/A	9444	chr1	120489860	-	ENSG00000275131	#N/A	PDE4DIP pseudogene 2	2001	2073	2159	2132	2285	1508	2264	2056	1599	0.014816	0.0161819	0.536157
ENSG00000158077.5	NLRP14	protein_coding	6.14387	4.90654	12.1296	6.64863	6.80289	2.7222	15.7143	21.3542	20.7022	HGNC:22939	3813	chr11	7020479	+	ENSG00000158077	338323	NLR family pyrin domain containing 14	6	5	15	6	6	2	18	28	20	-0.00255764	0.016704	0.536176
ENSG00000108823.16	SGCA	protein_coding	335.865	395.467	143.938	357.918	441.054	469.58	215.635	243.285	77.6332	HGNC:10805	2449	chr17	50164214	+	ENSG00000108823	6442	sarcoglycan alpha	328	403	178	323	389	345	247	319	75	0.00405857	0.0168882	0.539808
ENSG00000115596.4	WNT6	protein_coding	22.5275	62.8037	37.1976	13.2973	12.472	20.4165	25.3175	22.8795	25.8777	HGNC:12785	1719	chr2	218859805	+	ENSG00000115596	7475	Wnt family member 6	22	64	46	12	11	15	29	30	25	-0.00345217	0.0168638	0.539808
ENSG00000138835.22	RGS3	protein_coding	1570.78	1225.65	752.847	2266.08	968.278	963.659	969.048	851.88	587.942	HGNC:9999	13793	chr9	113444731	+	ENSG00000138835	5998	regulator of G protein signaling 3	1534	1249	931	2045	854	708	1110	1117	568	0.00513013	0.0168649	0.539808
ENSG00000182185.18	RAD51B	protein_coding	247.803	338.551	415.642	320.242	354.884	240.915	413.81	433.948	343.656	HGNC:9822	7477	chr14	67819779	+	ENSG00000182185	5890	RAD51 paralog B	242	345	514	289	313	177	474	569	332	-0.00873827	0.0169689	0.54121
ENSG00000200534.1	SNORA33	snoRNA	40.9591	44.1588	59.0309	26.5945	20.4087	35.3886	44.5238	44.9964	55.8959	HGNC:32623	130	chr6	132817219	+	ENSG00000200534	594839	small nucleolar RNA, H/ACA box 33	40	45	73	24	18	26	51	59	54	-0.00524124	0.0169796	0.54121
ENSG00000201317.1	RNU4-59P	snRNA	10.2398	39.2523	21.0247	16.6216	27.2116	13.611	24.4445	51.8602	33.1235	HGNC:46995	116	chr1	92700819	-	ENSG00000201317	#N/A	RNA, U4 small nuclear 59, pseudogene	10	40	26	15	24	10	28	68	32	-0.00348952	0.0170428	0.542467
ENSG00000136518.17	ACTL6A	protein_coding	412.663	563.271	821.581	514.161	549.901	568.94	621.588	668.082	674.891	HGNC:24124	3668	chr3	179562886	+	ENSG00000136518	86	actin like 6A	403	574	1016	464	485	418	712	876	652	-0.00939173	0.0170712	0.542611
ENSG00000101040.19	ZMYND8	protein_coding	1267.68	2270.75	1960.96	1768.54	1743.81	1116.1	1641.27	2134.66	1980.16	HGNC:9397	7625	chr20	47209214	-	ENSG00000101040	23613	zinc finger MYND-type containing 8	1238	2314	2425	1596	1538	820	1880	2799	1913	-0.00825032	0.0171696	0.543091
ENSG00000115539.14	PDCL3	protein_coding	94.2059	155.047	164.963	115.243	85.0362	91.1938	124.841	139.565	99.3705	HGNC:28860	1532	chr2	100562993	+	ENSG00000115539	79031	phosducin like 3	92	158	204	104	75	67	143	183	96	-0.00716042	0.0171982	0.543091
ENSG00000185271.9	KLHL33	protein_coding	224.251	118.738	113.21	145.162	166.671	200.082	168.492	110.584	138.705	HGNC:31952	5509	chr14	20425852	-	ENSG00000185271	123103	kelch like family member 33	219	121	140	131	147	147	193	145	134	0.00735968	0.0172054	0.543091
ENSG00000200087.1	SNORA73B	snoRNA	9853.74	10830.7	10370.8	11035.6	9645.37	8678.38	12588.9	15807.4	16867.1	HGNC:10116	204	chr1	28508559	+	ENSG00000200087	#N/A	small nucleolar RNA, H/ACA box 73B	9623	11037	12825	9959	8507	6376	14420	20727	16295	-0.00821334	0.0171915	0.543091
ENSG00000239830.1	RPS4XP22	processed_pseudogene	1.02398	11.7757	16.9815	2.21621	9.07052	9.52771	10.4762	10.6771	31.0533	HGNC:36125	780	chr19	9683294	-	ENSG00000239830	#N/A	ribosomal protein S4X pseudogene 22	1	12	21	2	8	7	12	14	30	-0.00213744	0.0171873	0.543091
ENSG00000188681.11	TEKT4P2	transcribed_unprocessed_pseudogene	68.6065	11.7757	32.3457	69.8106	22.6763	20.4165	17.4603	18.3036	23.8075	HGNC:40046	2309	chr21	9068361	-	ENSG00000188681	100233156	tektin 4 pseudogene 2	67	12	40	63	20	15	20	24	23	0.00317665	0.0173666	0.545912
ENSG00000196313.11	POM121	protein_coding	1568.73	1377.76	1202.45	1423.92	1288.01	1772.15	1172.46	1182.11	1006.13	HGNC:19702	9822	chr7	72879365	+	ENSG00000196313	9883	POM121 transmembrane nucleoporin	1532	1404	1487	1285	1136	1302	1343	1550	972	0.0109156	0.0173593	0.545912
ENSG00000254051.1	AC011853.1	processed_pseudogene	15.3597	15.7009	9.70371	43.2161	29.4792	28.5831	20.9524	15.253	12.4213	#N/A	454	chr8	68176768	+	ENSG00000254051	#N/A		15	16	12	39	26	21	24	20	12	0.00370723	0.0173467	0.545912
ENSG00000158623.14	COPG2	protein_coding	668.657	785.046	1156.36	622.755	695.029	475.024	742.064	804.596	739.068	HGNC:2237	4139	chr7	130506238	-	ENSG00000158623	26958	COPI coat complex subunit gamma 2	653	800	1430	562	613	349	850	1055	714	-0.00783637	0.0174326	0.546476
ENSG00000248936.1	AC027607.1	lncRNA	41.9831	27.4766	23.4506	35.4594	32.8807	44.9163	20.9524	21.3542	28.9831	#N/A	534	chr4	37588087	-	ENSG00000248936	#N/A		41	28	29	32	29	33	24	28	28	0.00540058	0.0174299	0.546476
ENSG00000182379.10	NXPH4	protein_coding	13.3117	14.7196	139.895	11.0811	22.6763	13.611	13.0952	42.7084	21.7373	HGNC:8078	2151	chr12	57216794	+	ENSG00000182379	11247	neurexophilin 4	13	15	173	10	20	10	15	56	21	-0.00195796	0.0175418	0.546892
ENSG00000241014.2	AC114490.1	transcribed_unitary_pseudogene	54.2708	44.1588	22.642	45.4323	72.5642	78.9438	42.7778	45.759	36.2288	#N/A	1887	chr1	34975699	-	ENSG00000241014	653160	G protein-coupled receptor 199, pseudogene	53	45	28	41	64	58	49	60	35	0.00511048	0.0174773	0.546892
ENSG00000260708.1	AL118516.1	lncRNA	65.5346	66.7289	63.0741	22.1621	35.1483	20.4165	81.1905	72.4518	46.5799	#N/A	670	chr22	46761894	-	ENSG00000260708	#N/A	TBC1D22A divergent transcript	64	68	78	20	31	15	93	95	45	-0.00396746	0.0175317	0.546892
ENSG00000268751.1	SCGB1B2P	lncRNA	2.04796	2.94392	242.593	9.97295	6.80289	8.1666	1.74603	7.6265	46.5799	HGNC:20741	616	chr19	34576733	-	ENSG00000268751	#N/A	secretoglobin family 1B member 2, pseudogene	2	3	300	9	6	6	2	10	45	-0.000781241	0.0175196	0.546892
ENSG00000224812.3	TMEM72-AS1	lncRNA	357.368	211.962	123.722	185.054	255.109	179.665	150.159	140.328	171.828	HGNC:27349	10772	chr10	44793119	-	ENSG00000224812	220980	TMEM72 antisense RNA 1	349	216	153	167	225	132	172	184	166	0.00585346	0.0176369	0.54767
ENSG00000239559.2	RPL37P2	processed_pseudogene	40.9591	66.7289	51.7531	31.0269	38.5497	28.5831	48.0159	42.7084	63.1417	HGNC:17092	287	chr11	67682772	-	ENSG00000239559	#N/A	ribosomal protein L37 pseudogene 2	40	68	64	28	34	21	55	56	61	-0.00565109	0.0176132	0.54767
ENSG00000254363.6	AC011379.2	lncRNA	507.893	302.243	254.723	402.242	506.816	409.691	289.841	241.76	481.326	#N/A	6140	chr5	140157319	+	ENSG00000254363	#N/A		496	308	315	363	447	301	332	317	465	0.00675036	0.0176389	0.54767
ENSG00000087253.13	LPCAT2	protein_coding	1268.71	1344.39	1274.42	1082.62	1195.04	1156.94	1831.59	1532.93	1446.05	HGNC:26032	7361	chr16	55509072	+	ENSG00000087253	54947	lysophosphatidylcholine acyltransferase 2	1239	1370	1576	977	1054	850	2098	2010	1397	-0.010935	0.0177722	0.547842
ENSG00000116183.11	PAPPA2	protein_coding	613.363	858.644	426.963	424.404	702.966	368.858	744.683	1433.78	1054.78	HGNC:14615	10926	chr1	176463171	+	ENSG00000116183	60676	pappalysin 2	599	875	528	383	620	271	853	1880	1019	-0.00436481	0.0178848	0.547842
ENSG00000117519.16	CNN3	protein_coding	8523.59	6238.17	5627.35	8457.06	7250.75	9149.32	7766.35	6339.15	7240.59	HGNC:2157	2783	chr1	94896949	-	ENSG00000117519	1266	calponin 3	8324	6357	6959	7632	6395	6722	8896	8312	6995	0.0119632	0.0177173	0.547842
ENSG00000171084.15	FAM86JP	transcribed_unprocessed_pseudogene	14.3357	33.3645	84.9075	35.4594	21.5425	27.222	34.0476	51.8602	35.1937	HGNC:44097	2519	chr3	125916620	+	ENSG00000171084	100125556	family with sequence similarity 86 member J, pseudogene	14	34	105	32	19	20	39	68	34	-0.00353595	0.0178678	0.547842
ENSG00000179271.3	GADD45GIP1	protein_coding	186.364	191.355	226.42	188.378	112.248	141.554	183.333	276.079	252.567	HGNC:29996	1769	chr19	12953119	-	ENSG00000179271	90480	GADD45G interacting protein 1	182	195	280	170	99	104	210	362	244	-0.00678231	0.01774	0.547842
ENSG00000180822.12	PSMG4	protein_coding	849.901	638.831	569.285	706.971	844.693	879.271	762.143	626.898	682.137	HGNC:21108	10415	chr6	3231403	+	ENSG00000180822	389362	proteasome assembly chaperone 4	830	651	704	638	745	646	873	822	659	0.011833	0.0177676	0.547842
ENSG00000189350.12	TOGARAM2	protein_coding	255.994	204.112	208.63	268.161	145.128	398.803	123.968	112.11	156.302	HGNC:33715	19816	chr2	28956611	+	ENSG00000189350	165186	TOG array regulator of axonemal microtubules 2	250	208	258	242	128	293	142	147	151	0.00488963	0.0177918	0.547842
ENSG00000204991.11	SPIRE2	protein_coding	25.5994	91.2616	188.414	59.8377	68.0289	19.0554	76.8254	67.8759	46.5799	HGNC:30623	7999	chr16	89818179	+	ENSG00000204991	#N/A	spire type actin nucleation factor 2	25	93	233	54	60	14	88	89	45	-0.00294394	0.0176724	0.547842
ENSG00000258128.2	MKRN9P	transcribed_processed_pseudogene	9.2158	19.6262	18.5988	8.86484	20.4087	6.8055	15.7143	30.506	42.4395	HGNC:7116	2406	chr12	87782163	-	ENSG00000258128	#N/A	makorin ring finger protein 9, pseudogene	9	20	23	8	18	5	18	40	41	-0.00299108	0.017882	0.547842
ENSG00000271984.1	AL008726.1	lncRNA	93.182	28.4579	37.1976	16.6216	65.7613	44.9163	22.6984	15.253	25.8777	#N/A	569	chr20	45892694	-	ENSG00000271984	#N/A		91	29	46	15	58	33	26	20	25	0.00325767	0.0178398	0.547842
ENSG00000087589.16	CASS4	protein_coding	107.518	43.1775	25.0679	100.838	55.557	36.7497	20.9524	60.2494	42.4395	HGNC:15878	5069	chr20	56412112	+	ENSG00000087589	57091	Cas scaffold protein family member 4	105	44	31	91	49	27	24	79	41	0.00366996	0.017997	0.548541
ENSG00000148019.14	CEP78	protein_coding	364.536	512.243	1129.67	642.701	557.837	458.691	775.238	806.121	630.382	HGNC:25740	14355	chr9	78236062	+	ENSG00000148019	84131	centrosomal protein 78	356	522	1397	580	492	337	888	1057	609	-0.00581946	0.0179867	0.548541
ENSG00000152804.11	HHEX	protein_coding	516.085	231.589	202.161	463.188	234.7	440.997	360.556	279.893	276.374	HGNC:4901	2522	chr10	92689955	+	ENSG00000152804	#N/A	hematopoietically expressed homeobox	504	236	250	418	207	324	413	367	267	0.00589134	0.0180464	0.548541
ENSG00000159685.11	CHCHD6	protein_coding	87.0381	202.149	169.006	172.864	97.5081	88.4716	134.444	184.561	156.302	HGNC:28184	2757	chr3	126704240	+	ENSG00000159685	84303	coiled-coil-helix-coiled-coil-helix domain containing 6	85	206	209	156	86	65	154	242	151	-0.00580215	0.0180397	0.548541
ENSG00000232487.1	RASA3-IT1	lncRNA	32.7673	31.4018	12.9383	46.5404	44.2188	59.8884	29.6825	28.9807	28.9831	HGNC:39938	380	chr13	114107569	-	ENSG00000232487	#N/A	RASA3 intronic transcript 1	32	32	16	42	39	44	34	38	28	0.00449764	0.018052	0.548541
ENSG00000260808.1	AP003096.1	lncRNA	0	10.7944	52.5618	0	9.07052	6.8055	12.2222	14.4904	5.17555	#N/A	1094	chr11	68612899	-	ENSG00000260808	#N/A		0	11	65	0	8	5	14	19	5	-0.00131228	0.018047	0.548541
ENSG00000123892.12	RAB38	protein_coding	18.4316	58.8785	321.031	34.3513	43.085	31.3053	20.0794	41.1831	41.4044	HGNC:9776	1432	chr11	88113251	-	ENSG00000123892	#N/A	RAB38, member RAS oncogene family	18	60	397	31	38	23	23	54	40	-0.00191298	0.0183219	0.549035
ENSG00000125378.16	BMP4	protein_coding	437.238	701.635	806.217	529.674	628.134	496.802	502.857	705.451	889.159	HGNC:1071	3096	chr14	53949736	-	ENSG00000125378	652	bone morphogenetic protein 4	427	715	997	478	554	365	576	925	859	-0.00759586	0.018403	0.549035
ENSG00000133835.17	HSD17B4	protein_coding	1576.93	1855.65	2170.4	1616.73	1953.56	1490.41	1943.33	2233.8	2010.18	HGNC:5213	10631	chr5	119452473	+	ENSG00000133835	3295	hydroxysteroid 17-beta dehydrogenase 4	1540	1891	2684	1459	1723	1095	2226	2929	1942	-0.0127932	0.0181614	0.549035
ENSG00000140577.16	CRTC3	protein_coding	3144.64	2879.16	1990.88	2702.67	2605.51	3351.03	2317.86	2207.11	1864.23	HGNC:26148	10816	chr15	90529923	+	ENSG00000140577	64784	CREB regulated transcription coactivator 3	3071	2934	2462	2439	2298	2462	2655	2894	1801	0.00901432	0.0183663	0.549035
ENSG00000142227.11	EMP3	protein_coding	1892.31	2488.6	4451.58	2170.78	1639.5	1825.24	1507.7	2919.42	3300.96	HGNC:3335	1645	chr19	48321509	+	ENSG00000142227	2014	epithelial membrane protein 3	1848	2536	5505	1959	1446	1341	1727	3828	3189	-0.00525554	0.018397	0.549035
ENSG00000150782.12	IL18	protein_coding	88.0621	91.2616	428.581	125.216	109.98	77.5827	94.2857	191.425	200.811	HGNC:5986	2605	chr11	112143253	-	ENSG00000150782	3606	interleukin 18	86	93	530	113	97	57	108	251	194	-0.0032805	0.0184405	0.549035
ENSG00000153246.13	PLA2R1	protein_coding	2316.24	2296.26	5514.14	2585.21	2400.29	2601.06	3981.83	3040.69	3367.21	HGNC:9042	15362	chr2	159932006	-	ENSG00000153246	22925	phospholipase A2 receptor 1	2262	2340	6819	2333	2117	1911	4561	3987	3253	-0.00622033	0.0182668	0.549035
ENSG00000157766.18	ACAN	protein_coding	652.274	396.448	185.988	5755.5	106.579	273.581	418.175	318.788	336.411	HGNC:319	10915	chr15	88803436	+	ENSG00000157766	176	aggrecan	637	404	230	5194	94	201	479	418	325	0.0013355	0.0183834	0.549035
ENSG00000161298.18	ZNF382	protein_coding	204.796	99.1121	132.617	228.27	143.995	151.082	175.476	77.0277	70.3875	HGNC:17409	11319	chr19	36604817	+	ENSG00000161298	84911	zinc finger protein 382	200	101	164	206	127	111	201	101	68	0.00500849	0.0184512	0.549035
ENSG00000166845.15	C18orf54	protein_coding	163.836	195.28	273.321	245.999	164.403	146.999	316.032	300.484	219.443	HGNC:13796	6175	chr18	54357906	+	ENSG00000166845	162681	chromosome 18 open reading frame 54	160	199	338	222	145	108	362	394	212	-0.00657312	0.0182118	0.549035
ENSG00000167306.20	MYO5B	protein_coding	254.97	329.719	1838.05	273.702	168.939	161.971	142.302	494.197	475.115	HGNC:7603	10566	chr18	49822789	-	ENSG00000167306	4645	myosin VB	249	336	2273	247	149	119	163	648	459	-0.00188556	0.0181812	0.549035
ENSG00000171860.5	C3AR1	protein_coding	122.877	485.747	652.575	392.269	337.877	360.692	254.921	805.359	583.802	HGNC:1319	3491	chr12	8056844	-	ENSG00000171860	719	complement C3a receptor 1	120	495	807	354	298	265	292	1056	564	-0.00380684	0.0182895	0.549035
ENSG00000185499.16	MUC1	protein_coding	535.54	386.635	321.031	445.458	324.271	803.049	351.826	345.481	361.253	HGNC:7508	4717	chr1	155185824	-	ENSG00000185499	4582	mucin 1, cell surface associated	523	394	397	402	286	590	403	453	349	0.00627482	0.0182133	0.549035
ENSG00000204388.7	HSPA1B	protein_coding	785.391	1049.02	984.927	810.025	909.32	869.743	1093.02	892.301	1073.41	HGNC:5233	2517	chr6	31827738	+	ENSG00000204388	3304	heat shock protein family A (Hsp70) member 1B	767	1069	1218	731	802	639	1252	1170	1037	-0.014334	0.0184778	0.549035
ENSG00000232333.1	RPS27AP2	processed_pseudogene	10.2398	8.83177	15.3642	3.32432	3.40145	9.52771	14.8413	17.541	23.8075	HGNC:16572	465	chr20	17516843	+	ENSG00000232333	#N/A	RPS27A pseudogene 2	10	9	19	3	3	7	17	23	23	-0.00273538	0.0180932	0.549035
ENSG00000254701.3	AC138866.2	unprocessed_pseudogene	4.09591	27.4766	10.5124	12.1892	18.141	9.52771	26.1905	22.8795	42.4395	#N/A	584	chr5	70197255	-	ENSG00000254701	#N/A		4	28	13	11	16	7	30	30	41	-0.00273992	0.0181701	0.549035
ENSG00000286169.1	AHRR	protein_coding	23.5515	403.317	25.8766	19.9459	20.4087	21.7776	18.3333	83.1289	13.4564	HGNC:346	5875	chr5	271670	+	ENSG00000286169	#N/A	#N/A	23	411	32	18	18	16	21	109	13	-0.00116559	0.0184719	0.549035
ENSG00000206838.1	SNORA5A	snoRNA	87.0381	106.963	75.2038	62.0539	68.0289	68.055	92.5397	122.024	125.248	HGNC:32588	134	chr7	45104349	-	ENSG00000206838	654319	small nucleolar RNA, H/ACA box 5A	85	109	93	56	60	50	106	160	121	-0.00664778	0.0185197	0.549563
ENSG00000179094.16	PER1	protein_coding	3949.48	17766.6	7009.32	1950.27	11104.6	2948.14	7289.69	7367.2	13640.7	HGNC:8845	7002	chr17	8140472	-	ENSG00000179094	5187	period circadian regulator 1	3857	18105	8668	1760	9794	2166	8350	9660	13178	-0.00295089	0.018582	0.54998
ENSG00000238113.7	LINC01410	lncRNA	29.6954	43.1775	40.4321	29.9188	23.8101	28.5831	36.6667	68.6385	40.3693	HGNC:50702	4123	chr9	62801461	+	ENSG00000238113	103352539	long intergenic non-protein coding RNA 1410	29	44	50	27	21	21	42	90	39	-0.00489024	0.0185627	0.54998
ENSG00000189431.8	RASSF10	protein_coding	269.306	41.2149	155.259	124.108	81.6347	93.916	33.1746	35.0819	36.2288	HGNC:33984	2804	chr11	13009316	+	ENSG00000189431	644943	Ras association domain family member 10	263	42	192	112	72	69	38	46	35	0.00280907	0.0186562	0.55146
ENSG00000120915.14	EPHX2	protein_coding	470.006	593.691	819.964	454.323	581.647	489.996	500.238	747.397	684.207	HGNC:3402	4185	chr8	27490781	+	ENSG00000120915	2053	epoxide hydrolase 2	459	605	1014	410	513	360	573	980	661	-0.00833359	0.0186859	0.551623
ENSG00000136040.9	PLXNC1	protein_coding	347.128	529.906	874.952	568.458	492.076	259.97	390.238	826.713	770.122	HGNC:9106	10033	chr12	94148577	+	ENSG00000136040	10154	plexin C1	339	540	1082	513	434	191	447	1084	744	-0.0047552	0.0188058	0.553812
ENSG00000231747.1	AC079922.1	processed_pseudogene	59.3907	34.3458	59.0309	40.9999	78.2333	117.055	48.0159	24.4048	36.2288	#N/A	359	chr2	112621809	-	ENSG00000231747	#N/A		58	35	73	37	69	86	55	32	35	0.00405689	0.0188087	0.553812
ENSG00000274452.1	AC024051.4	snRNA	21.5035	27.4766	163.346	21.054	39.6835	48.9996	36.6667	208.203	24.8426	#N/A	191	chr17	43290291	-	ENSG00000274452	#N/A	U2 spliceosomal RNA	21	28	202	19	35	36	42	273	24	-0.00206269	0.0188805	0.554493
ENSG00000274897.3	PANO1	protein_coding	8.19182	25.514	12.1296	4.43242	6.80289	10.8888	9.60318	19.0663	19.6671	HGNC:51237	1675	chr11	797511	+	ENSG00000274897	#N/A	#N/A	8	26	15	4	6	8	11	25	19	-0.00291737	0.0188715	0.554493
ENSG00000148483.9	TMEM236	protein_coding	54.2708	116.776	135.043	74.243	109.98	78.9438	84.6826	137.277	125.248	HGNC:23473	5515	chr10	17752201	+	ENSG00000148483	653567	transmembrane protein 236	53	119	167	67	97	58	97	180	121	-0.00577037	0.0189537	0.555697
ENSG00000160049.12	DFFA	protein_coding	970.731	1376.77	1277.66	1087.05	954.673	1126.99	1230.08	1218.71	1126.2	HGNC:2772	6625	chr1	10456522	-	ENSG00000160049	1676	DNA fragmentation factor subunit alpha	948	1403	1580	981	842	828	1409	1598	1088	-0.0130116	0.0189813	0.555697
ENSG00000198598.6	MMP17	protein_coding	127.997	306.168	250.679	199.459	157.6	144.277	130.079	240.997	280.515	HGNC:7163	4003	chr12	131828393	+	ENSG00000198598	4326	matrix metallopeptidase 17	125	312	310	180	139	106	149	316	271	-0.00551272	0.0189946	0.555697
ENSG00000133640.20	LRRIQ1	protein_coding	10.2398	10.7944	21.0247	6.64863	12.472	2.7222	6.98413	47.2843	28.9831	HGNC:25708	8793	chr12	85036314	+	ENSG00000133640	84125	leucine rich repeats and IQ motif containing 1	10	11	26	6	11	2	8	62	28	-0.0021576	0.0190289	0.555967
ENSG00000178234.13	GALNT11	protein_coding	1167.33	1474.91	1519.44	1261.02	1201.84	984.076	1185.56	1438.36	1582.68	HGNC:19875	8288	chr7	152025674	+	ENSG00000178234	63917	polypeptide N-acetylgalactosaminyltransferase 11	1140	1503	1879	1138	1060	723	1358	1886	1529	-0.0113615	0.0190527	0.555967
ENSG00000143469.20	SYT14	protein_coding	9.2158	12.757	30.7284	4.43242	7.93671	6.8055	10.4762	12.2024	18.632	HGNC:23143	13977	chr1	209900923	+	ENSG00000143469	255928	synaptotagmin 14	9	13	38	4	7	5	12	16	18	-0.00274908	0.0190927	0.556424
ENSG00000130827.6	PLXNA3	protein_coding	1219.56	2536.68	1947.21	2155.26	1658.77	1910.99	2453.18	2211.69	2634.35	HGNC:9101	11710	chrX	154458281	+	ENSG00000130827	55558	plexin A3	1191	2585	2408	1945	1463	1404	2810	2900	2545	-0.0079074	0.0191642	0.556704
ENSG00000212195.2	AC011195.1	snoRNA	11.2638	18.6448	29.1111	2.21621	2.26763	16.3332	12.2222	33.5566	14.4915	#N/A	196	chr17	58631641	-	ENSG00000212195	#N/A	Small nucleolar RNA U3	11	19	36	2	2	12	14	44	14	-0.00224267	0.0192001	0.556704
ENSG00000227110.7	LMCD1-AS1	lncRNA	57.3427	105	110.784	109.702	100.91	48.9996	104.762	166.258	158.372	HGNC:44477	11257	chr3	7951263	-	ENSG00000227110	101927394	LMCD1 antisense RNA 1	56	107	137	99	89	36	120	218	153	-0.00481885	0.0191949	0.556704
ENSG00000278048.1	AC024051.10	snRNA	52.2229	99.1121	166.58	75.3512	97.5081	115.694	144.921	118.973	125.248	#N/A	191	chr17	43251829	-	ENSG00000278048	#N/A	U2 spliceosomal RNA	51	101	206	68	86	85	166	156	121	-0.00542101	0.0191872	0.556704
ENSG00000161970.15	RPL26	protein_coding	1785.82	1702.57	1985.22	1177.92	1488.7	1241.32	2117.94	1789.94	1682.05	HGNC:10327	2476	chr17	8377516	-	ENSG00000161970	6154	ribosomal protein L26	1744	1735	2455	1063	1313	912	2426	2347	1625	-0.00912118	0.0192297	0.556809
ENSG00000237676.1	RPL30P4	processed_pseudogene	4.09591	15.7009	2.42593	1.10811	2.26763	5.4444	10.4762	51.0976	1.03511	HGNC:35871	333	chr3	32635222	-	ENSG00000237676	#N/A	ribosomal protein L30 pseudogene 4	4	16	3	1	2	4	12	67	1	-0.00127349	0.0192525	0.556809
ENSG00000227827.3	AC138969.3	unprocessed_pseudogene	191.484	166.822	261.192	250.432	1291.42	489.996	262.778	398.103	166.653	#N/A	9932	chr16	16356224	+	ENSG00000227827	#N/A	polycystin 1, transient receptor potential channel interacting pseudogene 2	187	170	323	226	1139	360	301	522	161	0.0030134	0.0192982	0.557421
ENSG00000106610.15	STAG3L4	transcribed_unprocessed_pseudogene	372.728	330.701	298.389	378.972	365.089	397.441	309.921	337.091	277.409	HGNC:33887	3192	chr7	67302621	+	ENSG00000106610	64940	stromal antigen 3-like 4 (pseudogene)	364	337	369	342	322	292	355	442	268	0.0113965	0.0195447	0.559578
ENSG00000108381.11	ASPA	protein_coding	223.227	352.289	197.309	244.891	243.77	136.11	329.127	314.212	414.044	HGNC:756	5845	chr17	3472374	+	ENSG00000108381	443	aspartoacylase	218	359	244	221	215	100	377	412	400	-0.0056941	0.0194687	0.559578
ENSG00000162419.12	GMEB1	protein_coding	488.437	682.009	592.735	452.107	609.993	518.579	653.016	613.171	657.295	HGNC:4370	6459	chr1	28668732	+	ENSG00000162419	10691	glucocorticoid modulatory element binding protein 1	477	695	733	408	538	381	748	804	635	-0.0118154	0.0194338	0.559578
ENSG00000178252.18	WDR6	protein_coding	1478.62	2556.31	2067.7	1858.29	1569.2	2221.32	2148.49	2223.89	2519.46	HGNC:12758	5304	chr3	49007062	+	ENSG00000178252	11180	WD repeat domain 6	1444	2605	2557	1677	1384	1632	2461	2916	2434	-0.00960903	0.0195231	0.559578
ENSG00000214646.8	COMMD4P1	transcribed_unprocessed_pseudogene	8.19182	10.7944	29.9198	8.86484	7.93671	14.9721	17.4603	25.9301	19.6671	HGNC:51909	876	chr15	77941442	-	ENSG00000214646	#N/A	COMM domain containing 4 pseudogene 1	8	11	37	8	7	11	20	34	19	-0.00316465	0.0194837	0.559578
ENSG00000244682.7	FCGR2C	polymorphic_pseudogene	467.958	541.682	526.427	663.755	371.892	393.358	566.587	1261.42	1079.62	HGNC:15626	3580	chr1	161581339	+	ENSG00000244682	#N/A	Fc fragment of IgG receptor IIc (gene/pseudogene)	457	552	651	599	328	289	649	1654	1043	-0.00443868	0.019457	0.559578
ENSG00000259378.1	DCAF13P3	processed_pseudogene	88.0621	39.2523	57.4136	58.7296	63.4937	68.055	55	42.7084	35.1937	HGNC:43868	1334	chr15	50944663	+	ENSG00000259378	#N/A	DDB1 and CUL4 associated factor 13 pseudogene 3	86	40	71	53	56	50	63	56	34	0.00590051	0.0195289	0.559578
ENSG00000123243.15	ITIH5	protein_coding	2803.65	3012.61	2708.95	3431.8	4237.07	2742.62	2071.67	2281.09	1871.48	HGNC:21449	14628	chr10	7559270	-	ENSG00000123243	80760	inter-alpha-trypsin inhibitor heavy chain 5	2738	3070	3350	3097	3737	2015	2373	2991	1808	0.00765234	0.0195819	0.559681
ENSG00000267544.1	AC007229.1	processed_pseudogene	6.14387	18.6448	25.8766	15.5135	13.6058	1.3611	15.7143	28.9807	18.632	#N/A	412	chr19	10841839	+	ENSG00000267544	117751740	HIKESHI pseudogene 2	6	19	32	14	12	1	18	38	18	-0.00276074	0.0195974	0.559681
ENSG00000003249.14	DBNDD1	protein_coding	3.07193	24.5327	64.6914	5.54053	7.93671	14.9721	12.2222	10.6771	9.31599	HGNC:28455	4700	chr16	90004871	-	ENSG00000003249	79007	dysbindin domain containing 1	3	25	80	5	7	11	14	14	9	-0.00188445	0.0199474	0.561769
ENSG00000007171.18	NOS2	protein_coding	36.8632	16.6822	18.5988	39.8918	51.0217	27.222	21.8254	24.4048	33.1235	HGNC:7873	4399	chr17	27756766	-	ENSG00000007171	4843	nitric oxide synthase 2	36	17	23	36	45	20	25	32	32	0.00454339	0.0197914	0.561769
ENSG00000107317.13	PTGDS	protein_coding	62.4626	43.1775	33.963	152.919	43.085	76.2216	56.7461	45.759	51.7555	HGNC:9592	2712	chr9	136975092	+	ENSG00000107317	5730	prostaglandin D2 synthase	61	44	42	138	38	56	65	60	50	0.00402516	0.0199528	0.561769
ENSG00000135423.13	GLS2	protein_coding	9.2158	14.7196	55.7964	13.2973	13.6058	4.0833	10.4762	24.4048	22.7724	HGNC:29570	4141	chr12	56470944	-	ENSG00000135423	27165	glutaminase 2	9	15	69	12	12	3	12	32	22	-0.00240773	0.0201714	0.561769
ENSG00000138356.14	AOX1	protein_coding	3334.07	4001.77	4517.89	2595.18	3166.75	3613.72	3265.95	5177.63	3958.26	HGNC:553	5410	chr2	200586014	+	ENSG00000138356	316	aldehyde oxidase 1	3256	4078	5587	2342	2793	2655	3741	6789	3824	-0.00872176	0.019852	0.561769
ENSG00000138669.9	PRKG2	protein_coding	89.0861	103.037	321.031	105.27	133.79	76.2216	80.3175	228.795	213.233	HGNC:9416	5116	chr4	81087370	-	ENSG00000138669	5593	protein kinase cGMP-dependent 2	87	105	397	95	118	56	92	300	206	-0.00358586	0.0200884	0.561769
ENSG00000139970.17	RTN1	protein_coding	148.477	267.897	254.723	248.216	217.693	123.86	199.048	519.365	291.901	HGNC:10467	6019	chr14	59595976	-	ENSG00000139970	6252	reticulon 1	145	273	315	224	192	91	228	681	282	-0.00452111	0.0198056	0.561769
ENSG00000146555.19	SDK1	protein_coding	990.186	1530.84	1000.29	776.782	1206.38	651.967	836.349	2244.48	1824.9	HGNC:19307	12258	chr7	3301252	+	ENSG00000146555	221935	sidekick cell adhesion molecule 1	967	1560	1237	701	1064	479	958	2943	1763	-0.0046344	0.0197491	0.561769
ENSG00000158955.11	WNT9B	protein_coding	167.932	34.3458	32.3457	26.5945	46.4864	103.444	45.3968	56.4361	32.0884	HGNC:12779	6909	chr17	46833201	+	ENSG00000158955	7484	Wnt family member 9B	164	35	40	24	41	76	52	74	31	0.00310842	0.0201855	0.561769
ENSG00000176024.18	ZNF613	protein_coding	309.241	154.065	145.556	207.216	166.671	277.665	210.397	179.985	125.248	HGNC:25827	3853	chr19	51927147	+	ENSG00000176024	79898	zinc finger protein 613	302	157	180	187	147	204	241	236	121	0.00628902	0.0201556	0.561769
ENSG00000186648.15	CARMIL3	protein_coding	38.9112	44.1588	66.3087	28.8107	26.0778	12.2499	28.8095	67.1132	42.4395	HGNC:20272	6657	chr14	24052009	+	ENSG00000186648	#N/A	capping protein regulator and myosin 1 linker 3	38	45	82	26	23	9	33	88	41	-0.0036938	0.0201882	0.561769
ENSG00000186976.15	EFCAB6	protein_coding	126.973	140.327	194.883	154.027	178.009	112.971	252.302	206.678	239.11	HGNC:24204	8557	chr22	43528744	-	ENSG00000186976	64800	EF-hand calcium binding domain 6	124	143	241	139	157	83	289	271	231	-0.00643823	0.0198368	0.561769
ENSG00000196796.5	NPIPB10P	unprocessed_pseudogene	15.3597	7.85046	10.5124	16.6216	10.2043	17.6943	3.49206	5.33855	6.21066	HGNC:37455	1354	chr16	29038655	+	ENSG00000196796	#N/A	nuclear pore complex interacting protein family, member B10, pseudogene	15	8	13	15	9	13	4	7	6	0.00299729	0.0197621	0.561769
ENSG00000226562.4	CYP4F26P	lncRNA	22.5275	18.6448	29.1111	33.2432	90.7052	70.7772	36.6667	28.2181	21.7373	HGNC:39948	4084	chr9	33580695	+	ENSG00000226562	#N/A	cytochrome P450 family 4 subfamily F member 26, pseudogene	22	19	36	30	80	52	42	37	21	0.00342801	0.0198701	0.561769
ENSG00000228779.1	Z69666.1	lncRNA	38.9112	9.81308	4.04321	8.86484	9.07052	13.611	6.98413	0.76265	7.24577	#N/A	801	chr16	125737	+	ENSG00000228779	#N/A		38	10	5	8	8	10	8	1	7	0.00206021	0.020187	0.561769
ENSG00000231187.3	AL356056.2	lncRNA	74.7504	39.2523	33.1544	86.4322	96.3743	57.1662	42.7778	80.8409	37.2639	#N/A	3070	chr10	46580708	-	ENSG00000231187	#N/A		73	40	41	78	85	42	49	106	36	0.00462407	0.0200848	0.561769
ENSG00000236576.1	AC241520.1	processed_pseudogene	29.6954	33.3645	54.9877	31.0269	36.2821	35.3886	54.127	50.3349	66.247	#N/A	1099	chrX	51856968	+	ENSG00000236576	#N/A		29	34	68	28	32	26	62	66	64	-0.005278	0.0200766	0.561769
ENSG00000267121.6	AC008105.3	lncRNA	72.7024	168.785	111.593	85.3241	119.051	72.1383	79.4445	143.378	234.97	#N/A	3894	chr17	45190931	-	ENSG00000267121	339192	FMNL1 divergent transcript	71	172	138	77	105	53	91	188	227	-0.00442319	0.0198716	0.561769
ENSG00000274884.1	AL117190.3	misc_RNA	6.14387	17.6635	6.46914	8.86484	4.53526	6.8055	14.8413	16.0157	23.8075	#N/A	87	chr14	100826284	+	ENSG00000274884	#N/A		6	18	8	8	4	5	17	21	23	-0.00273405	0.0199375	0.561769
ENSG00000286565.1	AC006348.1	lncRNA	17.4076	13.7383	9.70371	14.4054	29.4792	21.7776	12.2222	4.5759	10.3511	#N/A	1875	chr7	152925233	+	ENSG00000286565	#N/A		17	14	12	13	26	16	14	6	10	0.00328345	0.0199814	0.561769
ENSG00000287676.1	AC096642.2	lncRNA	24.5755	54.9532	35.5803	40.9999	23.8101	36.7497	82.0635	58.7241	40.3693	#N/A	715	chr1	219294982	+	ENSG00000287676	#N/A		24	56	44	37	21	27	94	77	39	-0.00422929	0.020124	0.561769
ENSG00000100304.13	TTLL12	protein_coding	380.92	731.074	689.772	511.945	462.597	379.747	460.08	496.485	581.732	HGNC:28974	4623	chr22	43166622	-	ENSG00000100304	23170	tubulin tyrosine ligase like 12	372	745	853	462	408	279	527	651	562	-0.00750905	0.0203281	0.562082
ENSG00000175264.8	CHST1	protein_coding	154.621	91.2616	42.0494	293.648	90.7052	179.665	157.143	73.2144	107.651	HGNC:1969	4666	chr11	45647689	-	ENSG00000175264	8534	carbohydrate sulfotransferase 1	151	93	52	265	80	132	180	96	104	0.00366588	0.0202742	0.562082
ENSG00000213073.4	AL353625.1	transcribed_processed_pseudogene	308.217	212.944	224.803	261.513	265.313	223.221	174.603	182.273	224.619	#N/A	3131	chr6	160093082	+	ENSG00000213073	#N/A	CHP1 pseudogene 2	301	217	278	236	234	164	200	239	217	0.00943424	0.0202789	0.562082
ENSG00000267370.1	AC008752.4	unprocessed_pseudogene	50.1749	62.8037	85.7161	62.0539	56.6908	65.3328	114.365	86.1795	78.6683	#N/A	712	chr19	9756152	-	ENSG00000267370	#N/A		49	64	106	56	50	48	131	113	76	-0.00616416	0.0203463	0.562082
ENSG00000275807.1	AC145285.6	lncRNA	41.9831	29.4392	23.4506	52.0809	47.6203	46.2774	33.1746	28.9807	39.3342	#N/A	1539	chr16	28822431	-	ENSG00000275807	#N/A		41	30	29	47	42	34	38	38	38	0.00565745	0.0202891	0.562082
ENSG00000287617.1	AC092902.6	lncRNA	11.2638	25.514	24.2593	13.2973	13.6058	19.0554	22.6984	23.6422	27.948	#N/A	546	chr3	125799887	-	ENSG00000287617	#N/A		11	26	30	12	12	14	26	31	27	-0.00427469	0.0203474	0.562082
ENSG00000120738.8	EGR1	protein_coding	1188.84	3925.23	2528.63	1514.78	972.814	1391.05	3352.38	1388.02	760.806	HGNC:3238	3137	chr5	138465479	+	ENSG00000120738	1958	early growth response 1	1161	4000	3127	1367	858	1022	3840	1820	735	-0.00347426	0.0204688	0.564532
ENSG00000149575.7	SCN2B	protein_coding	57.3427	101.075	42.0494	22.1621	70.2966	29.9442	37.5397	186.087	148.021	HGNC:10589	5353	chr11	118162806	-	ENSG00000149575	6327	sodium voltage-gated channel beta subunit 2	56	103	52	20	62	22	43	244	143	-0.00266868	0.0205698	0.564532
ENSG00000156876.10	SASS6	protein_coding	151.549	194.299	257.148	188.378	175.741	219.137	312.54	291.332	213.233	HGNC:25403	3972	chr1	100083563	-	ENSG00000156876	163786	SAS-6 centriolar assembly protein	148	198	318	170	155	161	358	382	206	-0.00722877	0.0205255	0.564532
ENSG00000235449.2	AC098934.3	processed_pseudogene	14.3357	24.5327	23.4506	15.5135	10.2043	14.9721	35.7937	25.9301	16.5618	#N/A	190	chr1	202767229	-	ENSG00000235449	#N/A		14	25	29	14	9	11	41	34	16	-0.00386363	0.020548	0.564532
ENSG00000258414.1	AL121790.1	lncRNA	8.19182	17.6635	43.6667	7.75674	15.8734	8.1666	14.8413	13.7277	23.8075	#N/A	738	chr14	37564047	+	ENSG00000258414	#N/A	#N/A	8	18	54	7	14	6	17	18	23	-0.00278261	0.0205847	0.564532
ENSG00000275111.5	ZNF2	protein_coding	252.922	111.869	96.2285	176.189	137.192	276.303	181.587	164.732	115.932	HGNC:12991	3996	chr2	95165432	+	ENSG00000275111	7549	zinc finger protein 2	247	114	119	159	121	203	208	216	112	0.00525094	0.020529	0.564532
ENSG00000019144.19	PHLDB1	protein_coding	17935	15295.6	9571.1	13501.2	16273.7	18800.9	11468.8	10610.8	14686.1	HGNC:23697	21715	chr11	118606440	+	ENSG00000019144	23187	pleckstrin homology like domain family B member 1	17515	15587	11836	12184	14353	13813	13137	13913	14188	0.00812766	0.0208448	0.565321
ENSG00000058453.17	CROCC	protein_coding	1065.96	1817.38	1358.52	1407.29	1278.94	1020.83	1251.03	1636.65	1893.22	HGNC:21299	8875	chr1	16740273	+	ENSG00000058453	9696	ciliary rootlet coiled-coil, rootletin	1041	1852	1680	1270	1128	750	1433	2146	1829	-0.00814663	0.0207968	0.565321
ENSG00000067369.14	TP53BP1	protein_coding	2759.62	4347.19	3767.47	3476.13	3602.13	3446.31	4171.27	3829.27	4012.08	HGNC:11999	12976	chr15	43403061	-	ENSG00000067369	7158	tumor protein p53 binding protein 1	2695	4430	4659	3137	3177	2532	4778	5021	3876	-0.0124618	0.0207618	0.565321
ENSG00000079482.13	OPHN1	protein_coding	1505.25	2235.42	2236.71	1484.86	2136.11	1979.04	1997.46	2460.31	2519.46	HGNC:8148	8089	chrX	68042344	-	ENSG00000079482	4983	oligophrenin 1	1470	2278	2766	1340	1884	1454	2288	3226	2434	-0.00678229	0.0206636	0.565321
ENSG00000106070.20	GRB10	protein_coding	3689.39	3360.98	1567.96	2832.32	3379.9	3514.36	1973.02	2114.83	2683	HGNC:4564	9795	chr7	50590063	-	ENSG00000106070	2887	growth factor receptor bound protein 10	3603	3425	1939	2556	2981	2582	2260	2773	2592	0.00658799	0.0208616	0.565321
ENSG00000144278.15	GALNT13	protein_coding	484.341	769.345	1172.53	482.026	450.125	536.274	247.064	1114.99	1044.43	HGNC:23242	6641	chr2	153871922	+	ENSG00000144278	114805	polypeptide N-acetylgalactosaminyltransferase 13	473	784	1450	435	397	394	283	1462	1009	-0.00384811	0.0207157	0.565321
ENSG00000184014.8	DENND5A	protein_coding	5304.2	4584.67	4136.21	4586.45	4828.92	4893.16	3650.08	4010.01	4247.05	HGNC:19344	8608	chr11	9138825	-	ENSG00000184014	23258	DENN domain containing 5A	5180	4672	5115	4139	4259	3595	4181	5258	4103	0.0160705	0.0208325	0.565321
ENSG00000232063.2	AL691447.2	lncRNA	7.16784	15.7009	12.1296	9.97295	3.40145	6.8055	9.60318	17.541	23.8075	#N/A	4244	chr9	94332459	+	ENSG00000232063	#N/A		7	16	15	9	3	5	11	23	23	-0.00283611	0.0208543	0.565321
ENSG00000233008.6	LINC01725	lncRNA	7.16784	19.6262	118.062	14.4054	2.26763	20.4165	10.4762	27.4554	13.4564	HGNC:52513	12430	chr1	83575776	-	ENSG00000233008	#N/A	long intergenic non-protein coding RNA 1725	7	20	146	13	2	15	12	36	13	-0.00164879	0.0206478	0.565321
ENSG00000271958.1	AC021860.1	lncRNA	14.3357	11.7757	8.89507	17.7297	18.141	31.3053	14.8413	6.1012	7.24577	#N/A	376	chr4	38618265	-	ENSG00000271958	#N/A		14	12	11	16	16	23	17	8	7	0.00323914	0.0207057	0.565321
ENSG00000172345.14	STARD5	protein_coding	129.021	158.972	223.185	120.783	206.354	119.777	176.349	278.367	232.9	HGNC:18065	6339	chr15	81309053	-	ENSG00000172345	80765	StAR related lipid transfer domain containing 5	126	162	276	109	182	88	202	365	225	-0.00581733	0.0209596	0.566629
ENSG00000183186.8	C2CD4C	protein_coding	77.8223	33.3645	21.8334	39.8918	34.0145	44.9163	24.4445	8.38915	36.2288	HGNC:29417	3099	chr19	405445	-	ENSG00000183186	126567	C2 calcium dependent domain containing 4C	76	34	27	36	30	33	28	11	35	0.00339106	0.0209403	0.566629
ENSG00000103064.15	SLC7A6	protein_coding	1930.2	1731.03	1309.19	1350.78	2238.15	2066.15	1384.6	1439.12	1169.67	HGNC:11064	7588	chr16	68264516	+	ENSG00000103064	9057	solute carrier family 7 member 6	1885	1764	1619	1219	1974	1518	1586	1887	1130	0.00762126	0.0210289	0.566685
ENSG00000173727.12	AP000769.1	transcribed_unprocessed_pseudogene	74.7504	126.589	135.043	104.162	98.642	141.554	141.429	158.631	196.671	#N/A	1772	chr11	65455258	+	ENSG00000173727	#N/A		73	129	167	94	87	104	162	208	190	-0.00612415	0.0210443	0.566685
ENSG00000204576.12	PRR3	protein_coding	464.886	298.318	297.581	346.837	450.125	509.052	358.81	336.329	400.587	HGNC:21149	3887	chr6	30557280	+	ENSG00000204576	80742	proline rich 3	454	304	368	313	397	374	411	441	387	0.00907519	0.0209957	0.566685
ENSG00000253833.1	AC022868.1	processed_pseudogene	12.2877	15.7009	42.8581	12.1892	6.80289	19.0554	19.2064	23.6422	26.9128	#N/A	391	chr8	73984493	+	ENSG00000253833	#N/A	DSTN pseudogene 3	12	16	53	11	6	14	22	31	26	-0.00318962	0.0210611	0.566685
ENSG00000116128.11	BCL9	protein_coding	658.418	993.083	851.501	751.295	599.788	792.161	791.826	966.278	798.069	HGNC:1008	6331	chr1	147541501	+	ENSG00000116128	607	BCL9 transcription coactivator	643	1012	1053	678	529	582	907	1267	771	-0.0104925	0.0212213	0.568119
ENSG00000142920.17	AZIN2	protein_coding	652.274	530.887	431.007	892.025	577.112	1328.43	643.413	405.73	736.998	HGNC:29957	9581	chr1	33081104	+	ENSG00000142920	113451	antizyme inhibitor 2	637	541	533	805	509	976	737	532	712	0.00527118	0.021239	0.568119
ENSG00000171992.13	SYNPO	protein_coding	9008.96	7767.05	3943.75	11760.3	6069.31	8116.24	5620.48	6412.36	6095.76	HGNC:30672	10243	chr5	150601080	+	ENSG00000171992	11346	synaptopodin	8798	7915	4877	10613	5353	5963	6438	8408	5889	0.00616215	0.0212049	0.568119
ENSG00000182621.18	PLCB1	protein_coding	1126.38	1861.54	1542.08	1107	1714.33	1107.94	1628.18	1573.35	1697.58	HGNC:15917	17412	chr20	8077251	+	ENSG00000182621	23236	phospholipase C beta 1	1100	1897	1907	999	1512	814	1865	2063	1640	-0.00866277	0.0212388	0.568119
ENSG00000256029.6	AL590560.2	protein_coding	88.0621	141.308	512.68	104.162	115.649	149.721	181.587	96.8566	197.706	#N/A	8100	chr1	159834474	-	ENSG00000256029	#N/A		86	144	634	94	102	110	208	127	191	-0.00323861	0.02118	0.568119
ENSG00000088836.14	SLC4A11	protein_coding	26.6234	36.3084	202.969	21.054	30.613	13.611	9.60318	29.7434	62.1066	HGNC:16438	4319	chr20	3227417	-	ENSG00000088836	83959	solute carrier family 4 member 11	26	37	251	19	27	10	11	39	60	-0.00188858	0.0212887	0.568193
ENSG00000162552.15	WNT4	protein_coding	51.1989	9.81308	13.7469	16.6216	17.0072	48.9996	8.73016	5.33855	30.0182	HGNC:12783	4650	chr1	22117313	-	ENSG00000162552	54361	Wnt family member 4	50	10	17	15	15	36	10	7	29	0.00255519	0.0213664	0.568193
ENSG00000204740.11	MALRD1	protein_coding	45.055	28.4579	38.0062	38.7837	19.2749	6.8055	120.476	73.9771	63.1417	HGNC:24331	7751	chr10	19048801	+	ENSG00000204740	340895	MAM and LDL receptor class A domain containing 1	44	29	47	35	17	5	138	97	61	-0.00252551	0.0213245	0.568193
ENSG00000228423.2	AL357552.3	lncRNA	53.2468	19.6262	26.6852	25.4864	43.085	36.7497	21.8254	21.3542	30.0182	#N/A	353	chr1	8805860	-	ENSG00000228423	#N/A		52	20	33	23	38	27	25	28	29	0.00461505	0.0213424	0.568193
ENSG00000267296.2	CEBPA-DT	lncRNA	44.031	87.3364	66.3087	55.4053	66.8951	46.2774	97.7778	77.7903	63.1417	HGNC:25710	2198	chr19	33302857	+	ENSG00000267296	80054	CEBPA divergent transcript	43	89	82	50	59	34	112	102	61	-0.00597995	0.0213301	0.568193
ENSG00000196284.17	SUPT3H	protein_coding	222.203	300.28	338.821	277.026	274.383	225.943	344.841	373.699	262.918	HGNC:11466	5255	chr6	44809317	-	ENSG00000196284	8464	SPT3 homolog, SAGA and STAGA complex component	217	306	419	250	242	166	395	490	254	-0.0089173	0.0215165	0.571517
ENSG00000105738.11	SIPA1L3	protein_coding	708.593	1505.33	2063.66	1411.73	996.624	570.301	1129.68	1217.95	1323.91	HGNC:23801	10352	chr19	37907208	+	ENSG00000105738	23094	signal induced proliferation associated 1 like 3	692	1534	2552	1274	879	419	1294	1597	1279	-0.00495944	0.0216021	0.571741
ENSG00000116574.6	RHOU	protein_coding	900.076	1136.35	777.106	696.998	722.241	902.41	1048.49	1128.72	1218.32	HGNC:17794	3965	chr1	228735479	+	ENSG00000116574	#N/A	ras homolog family member U	879	1158	961	629	637	663	1201	1480	1177	-0.00850704	0.0216428	0.571741
ENSG00000152270.9	PDE3B	protein_coding	1683.42	1062.76	1208.11	1063.78	3339.09	2806.59	1449.21	1548.94	1578.54	HGNC:8779	11626	chr11	14643804	+	ENSG00000152270	5140	phosphodiesterase 3B	1644	1083	1494	960	2945	2062	1660	2031	1525	0.00488033	0.0216504	0.571741
ENSG00000215424.10	MCM3AP-AS1	lncRNA	63.4866	209.019	108.358	59.8377	115.649	155.165	294.206	192.188	104.546	HGNC:16417	10023	chr21	46229196	+	ENSG00000215424	114044	MCM3AP antisense RNA 1	62	213	134	54	102	114	337	252	101	-0.00356169	0.0216145	0.571741
ENSG00000237094.12	AL732372.2	transcribed_unprocessed_pseudogene	17.4076	17.6635	21.0247	37.6756	60.0922	43.5552	26.1905	17.541	24.8426	#N/A	6204	chr1	365389	-	ENSG00000237094	#N/A		17	18	26	34	53	32	30	23	24	0.003785	0.0216346	0.571741
ENSG00000100376.12	FAM118A	protein_coding	1150.95	1137.34	1661.76	1457.16	2413.89	2074.32	1143.65	636.05	963.687	HGNC:1313	6425	chr22	45308968	+	ENSG00000100376	55007	family with sequence similarity 118 member A	1124	1159	2055	1315	2129	1524	1310	834	931	0.00495934	0.0217274	0.571884
ENSG00000106804.8	C5	protein_coding	234.491	525.981	496.507	488.674	569.175	377.025	880.873	631.474	691.453	HGNC:1331	6532	chr9	120952335	-	ENSG00000106804	727	complement C5	229	536	614	441	502	277	1009	828	668	-0.00454215	0.0217532	0.571884
ENSG00000151789.12	ZNF385D	protein_coding	1300.45	950.887	929.939	1480.43	1108.87	2557.51	1320	1066.18	1145.87	HGNC:26191	13400	chr3	21412218	-	ENSG00000151789	#N/A	zinc finger protein 385D	1270	969	1150	1336	978	1879	1512	1398	1107	0.0087308	0.0217562	0.571884
ENSG00000197586.13	ENTPD6	protein_coding	951.275	1442.52	1376.31	1050.48	1014.76	902.41	935	1377.35	1180.02	HGNC:3368	6673	chr20	25195693	+	ENSG00000197586	955	ectonucleoside triphosphate diphosphohydrolase 6	929	1470	1702	948	895	663	1071	1806	1140	-0.00922714	0.0217446	0.571884
ENSG00000007908.16	SELE	protein_coding	178.172	152.103	65.5001	330.215	258.51	377.025	245.318	89.2301	9.31599	HGNC:10718	4586	chr1	169722640	-	ENSG00000007908	6401	selectin E	174	155	81	298	228	277	281	117	9	0.00242457	0.0219404	0.57238
ENSG00000104361.10	NIPAL2	protein_coding	688.113	1114.77	1258.25	795.62	1017.03	662.856	904.445	1106.61	896.405	HGNC:25854	5606	chr8	98189826	-	ENSG00000104361	79815	NIPA like domain containing 2	672	1136	1556	718	897	487	1036	1451	866	-0.00753352	0.0219509	0.57238
ENSG00000172197.11	MBOAT1	protein_coding	1488.86	1238.41	1331.03	2040.02	1614.55	2730.37	1384.6	1244.65	1808.34	HGNC:21579	4325	chr6	20099684	-	ENSG00000172197	154141	membrane bound O-acyltransferase domain containing 1	1454	1262	1646	1841	1424	2006	1586	1632	1747	0.00697831	0.0219486	0.57238
ENSG00000172716.16	SLFN11	protein_coding	1696.73	2178.5	1757.99	1686.54	1786.89	1823.88	2166.83	2316.93	2089.89	HGNC:26633	5982	chr17	35350305	-	ENSG00000172716	91607	schlafen family member 11	1657	2220	2174	1522	1576	1340	2482	3038	2019	-0.0122712	0.0218135	0.57238
ENSG00000213385.3	AC105052.2	processed_pseudogene	23.5515	10.7944	8.08643	13.2973	19.2749	14.9721	9.60318	9.91445	7.24577	#N/A	794	chr7	102755146	+	ENSG00000213385	#N/A		23	11	10	12	17	11	11	13	7	0.00347492	0.0218751	0.57238
ENSG00000244617.2	ASPRV1	protein_coding	155.645	211.962	497.315	131.865	184.812	122.499	185.079	177.697	193.565	HGNC:26321	2177	chr2	69960089	-	ENSG00000244617	151516	aspartic peptidase retroviral like 1	152	216	615	119	163	90	212	233	187	-0.0041185	0.0219096	0.57238
ENSG00000269019.2	HOMER3-AS1	lncRNA	27.6474	18.6448	17.7901	48.7566	21.5425	29.9442	20.0794	17.541	18.632	HGNC:53775	1665	chr19	18940235	+	ENSG00000269019	#N/A	HOMER3 antisense RNA 1	27	19	22	44	19	22	23	23	18	0.00426421	0.0218939	0.57238
ENSG00000151876.13	FBXO4	protein_coding	414.711	274.766	350.951	343.513	385.497	440.997	343.968	315.737	272.234	HGNC:13583	3014	chr5	41925254	+	ENSG00000151876	26272	F-box protein 4	405	280	434	310	340	324	394	414	263	0.0100062	0.0220007	0.572727
ENSG00000196951.11	SCOC-AS1	lncRNA	23.5515	44.1588	67.1174	39.8918	38.5497	31.3053	40.1587	117.448	41.4044	HGNC:50601	8553	chr4	140283724	-	ENSG00000196951	100129858	SCOC antisense RNA 1	23	45	83	36	34	23	46	154	40	-0.00351645	0.0220144	0.572727
ENSG00000112414.15	ADGRG6	protein_coding	618.483	727.149	970.371	641.593	607.725	264.054	724.603	1119.57	629.347	HGNC:13841	8473	chr6	142301854	+	ENSG00000112414	57211	adhesion G protein-coupled receptor G6	604	741	1200	579	536	194	830	1468	608	-0.00497598	0.0220744	0.57298
ENSG00000172915.18	NBEA	protein_coding	766.959	1390.51	1143.42	1051.59	1388.92	956.854	1885.71	1543.6	1332.19	HGNC:7648	11949	chr13	34942287	+	ENSG00000172915	26960	neurobeachin	749	1417	1414	949	1225	703	2160	2024	1287	-0.00681019	0.0220708	0.57298
ENSG00000135318.12	NT5E	protein_coding	4544.41	3398.27	5219.79	3518.23	3568.12	3340.14	4376.43	6946.98	7727.09	HGNC:8021	4533	chr6	85449584	+	ENSG00000135318	4907	5'-nucleotidase ecto	4438	3463	6455	3175	3147	2454	5013	9109	7465	-0.00545829	0.0222027	0.574347
ENSG00000204745.4	AC083899.1	unprocessed_pseudogene	32.7673	50.0467	43.6667	47.6485	206.354	42.1941	23.5714	36.6072	19.6671	#N/A	3795	chr2	87125198	+	ENSG00000204745	102724642		32	51	54	43	182	31	27	48	19	0.0026459	0.0221968	0.574347
ENSG00000229847.9	EMX2OS	lncRNA	1431.52	2417.94	1997.35	1818.4	2047.67	1651.02	2027.14	2143.05	2267.93	HGNC:18511	8918	chr10	117473215	-	ENSG00000229847	196047	EMX2 opposite strand/antisense RNA	1398	2464	2470	1641	1806	1213	2322	2810	2191	-0.0106397	0.0222003	0.574347
ENSG00000170100.13	ZNF778	protein_coding	757.743	516.168	578.988	556.269	506.816	800.327	471.429	447.676	404.728	HGNC:26479	11273	chr16	89217703	+	ENSG00000170100	197320	zinc finger protein 778	740	526	716	502	447	588	540	587	391	0.00783589	0.0222499	0.574915
ENSG00000205038.12	PKHD1L1	protein_coding	2512.84	2474.86	966.328	1380.7	3300.54	2684.09	872.143	436.236	1587.86	HGNC:20313	20621	chr8	109362461	+	ENSG00000205038	93035	PKHD1 like 1	2454	2522	1195	1246	2911	1972	999	572	1534	0.00343857	0.0223572	0.576749
ENSG00000235151.1	AC131097.3	lncRNA	40.9591	29.4392	24.2593	22.1621	38.5497	72.1383	11.3492	22.8795	25.8777	#N/A	571	chr2	241844380	+	ENSG00000235151	#N/A		40	30	30	20	34	53	13	30	25	0.00357602	0.0223715	0.576749
ENSG00000168061.17	SAC3D1	protein_coding	58.3667	105	124.531	88.6484	71.4304	43.5552	72.4603	108.296	89.0194	HGNC:30179	1772	chr11	65040901	+	ENSG00000168061	29901	SAC3 domain containing 1	57	107	154	80	63	32	83	142	86	-0.00537897	0.0224239	0.577447
ENSG00000204536.14	CCHCR1	protein_coding	411.639	614.299	701.093	535.215	496.611	322.581	660.873	530.042	491.677	HGNC:13930	5182	chr6	31142439	-	ENSG00000204536	54535	coiled-coil alpha-helical rod protein 1	402	626	867	483	438	237	757	695	475	-0.00748897	0.0224517	0.57751
ENSG00000188488.14	SERPINA5	protein_coding	621.554	396.448	512.68	1604.54	507.949	1039.88	323.889	658.93	777.367	HGNC:8723	3751	chr14	94561442	+	ENSG00000188488	5104	serpin family A member 5	607	404	634	1448	448	764	371	864	751	0.00405216	0.0224927	0.577912
ENSG00000228929.1	RPS13P2	processed_pseudogene	2800.58	1901.77	2282.8	2157.48	2546.55	2379.2	2150.24	1821.21	1592	HGNC:36364	455	chr1	52772194	-	ENSG00000228929	#N/A	ribosomal protein S13 pseudogene 2	2735	1938	2823	1947	2246	1748	2463	2388	1538	0.0101361	0.0225981	0.579967
ENSG00000201302.1	SNORA65	snoRNA	28.6714	41.2149	48.5186	18.8378	28.3454	4.0833	26.1905	38.1325	47.615	HGNC:10222	130	chr9	127448501	-	ENSG00000201302	26783	small nucleolar RNA, H/ACA box 65	28	42	60	17	25	3	30	50	46	-0.003196	0.0226638	0.581
ENSG00000127528.6	KLF2	protein_coding	2661.32	7180.23	2775.26	2655.02	3152.01	2547.98	4434.92	4202.96	2753.39	HGNC:6347	2820	chr19	16324826	+	ENSG00000127528	10365	Kruppel like factor 2	2599	7317	3432	2396	2780	1872	5080	5511	2660	-0.00484293	0.0227147	0.58165
ENSG00000013297.12	CLDN11	protein_coding	442.358	351.308	503.785	247.107	350.349	174.221	412.064	510.976	550.678	HGNC:8514	4321	chr3	170418868	+	ENSG00000013297	5010	claudin 11	432	358	623	223	309	128	472	670	532	-0.00518707	0.0228263	0.582271
ENSG00000258016.1	HIGD1AP1	processed_pseudogene	59.3907	93.2242	151.216	54.2972	36.2821	24.4998	28.8095	83.8915	77.6332	HGNC:22804	275	chr12	53142053	+	ENSG00000258016	#N/A	HIG1 hypoxia inducible domain family member 1A pseudogene 1	58	95	187	49	32	18	33	110	75	-0.00312843	0.0228412	0.582271
ENSG00000268670.1	AC016586.1	lncRNA	103.422	81.4485	61.4569	76.4593	71.4304	115.694	54.127	54.9108	62.1066	#N/A	684	chr19	4061615	-	ENSG00000268670	#N/A		101	83	76	69	63	85	62	72	60	0.00610862	0.0228087	0.582271
ENSG00000273017.1	AP000240.1	lncRNA	7.16784	11.7757	18.5988	8.86484	9.07052	6.8055	19.2064	19.0663	12.4213	#N/A	452	chr21	29359002	+	ENSG00000273017	#N/A		7	12	23	8	8	5	22	25	12	-0.00325483	0.022787	0.582271
ENSG00000035115.22	SH3YL1	protein_coding	658.418	937.149	1360.14	1007.27	820.882	981.354	1086.03	1212.61	1130.34	HGNC:29546	11132	chr2	217730	-	ENSG00000035115	26751	SH3 and SYLF domain containing 1	643	955	1682	909	724	721	1244	1590	1092	-0.00824105	0.022883	0.582685
ENSG00000053254.15	FOXN3	protein_coding	7181.16	5696.49	5528.69	6434.77	8559.17	8565.41	6337.22	6395.58	6938.34	HGNC:1928	11033	chr14	89124871	-	ENSG00000053254	1112	forkhead box N3	7013	5805	6837	5807	7549	6293	7259	8386	6703	0.0103213	0.0230043	0.583112
ENSG00000074047.21	GLI2	protein_coding	367.608	802.71	625.89	715.836	471.667	401.525	632.064	712.315	656.259	HGNC:4318	7341	chr2	120735623	+	ENSG00000074047	2736	GLI family zinc finger 2	359	818	774	646	416	295	724	934	634	-0.00676011	0.0230134	0.583112
ENSG00000233913.7	RPL10P9	processed_pseudogene	1436.64	1066.68	1428.87	1451.62	2277.84	1057.58	1031.91	816.036	936.774	HGNC:35579	645	chr5	168616352	+	ENSG00000233913	#N/A	ribosomal protein L10 pseudogene 9	1403	1087	1767	1310	2009	777	1182	1070	905	0.00606073	0.0229997	0.583112
ENSG00000258940.2	AL132639.2	lncRNA	7.16784	16.6822	18.5988	12.1892	12.472	6.8055	24.4445	24.4048	12.4213	#N/A	1359	chr14	39265703	-	ENSG00000258940	100288846	MIA2 antisense RNA 1	7	17	23	11	11	5	28	32	12	-0.00328615	0.0230277	0.583112
ENSG00000286940.1	AL645933.4	lncRNA	16.3836	11.7757	6.46914	14.4054	39.6835	23.1387	14.8413	9.1518	14.4915	#N/A	2068	chr6	31479973	-	ENSG00000286940	102725068	MICB divergent transcript	16	12	8	13	35	17	17	12	14	0.00312698	0.0229708	0.583112
ENSG00000070404.10	FSTL3	protein_coding	1640.41	1175.61	734.248	966.268	1809.57	1547.57	790.08	970.854	1377.73	HGNC:3973	3033	chr19	676392	+	ENSG00000070404	#N/A	follistatin like 3	1602	1198	908	872	1596	1137	905	1273	1331	0.00593537	0.0231207	0.583768
ENSG00000238365.3	RNU7-57P	snRNA	29.6954	10.7944	14.5556	18.8378	28.3454	20.4165	16.5873	9.1518	16.5618	HGNC:34153	60	chr1	154338743	+	ENSG00000238365	#N/A	RNA, U7 small nuclear 57 pseudogene	29	11	18	17	25	15	19	12	16	0.00383814	0.0231304	0.583768
ENSG00000248905.10	FMN1	protein_coding	577.523	597.616	4098.2	936.349	788.002	643.801	790.08	1208.04	1079.62	HGNC:3768	20270	chr15	32765544	-	ENSG00000248905	342184	formin 1	564	609	5068	845	695	473	905	1584	1043	-0.00272125	0.0231273	0.583768
ENSG00000115507.10	OTX1	protein_coding	2.04796	2.94392	99.4631	3.32432	6.80289	6.8055	3.49206	2.28795	14.4915	HGNC:8521	4833	chr2	63050057	+	ENSG00000115507	5013	orthodenticle homeobox 1	2	3	123	3	6	5	4	3	14	-0.00111341	0.0233023	0.583933
ENSG00000129353.15	SLC44A2	protein_coding	3590.07	3305.04	2725.94	3651.21	3333.42	2901.87	2609.45	2326.85	2395.24	HGNC:17292	4952	chr19	10602457	+	ENSG00000129353	57153	solute carrier family 44 member 2	3506	3368	3371	3295	2940	2132	2989	3051	2314	0.00681098	0.0233091	0.583933
ENSG00000138696.11	BMPR1B	protein_coding	430.071	802.71	807.834	828.863	583.915	525.385	891.35	624.61	1300.1	HGNC:1077	6561	chr4	94757955	+	ENSG00000138696	658	bone morphogenetic protein receptor type 1B	420	818	999	748	515	386	1021	819	1256	-0.005607	0.023246	0.583933
ENSG00000158458.21	NRG2	protein_coding	87.0381	117.757	291.92	94.1889	92.9729	83.0272	165.873	83.8915	111.792	HGNC:7998	4601	chr5	139846779	-	ENSG00000158458	9542	neuregulin 2	85	120	361	85	82	61	190	110	108	-0.00397064	0.0232388	0.583933
ENSG00000176386.9	CDC26	protein_coding	62.4626	84.3925	108.358	45.4323	62.3599	57.1662	62.8572	80.0783	77.6332	HGNC:17839	1174	chr9	113255835	-	ENSG00000176386	246184	cell division cycle 26	61	86	134	41	55	42	72	105	75	-0.00603013	0.0232542	0.583933
ENSG00000178026.13	LRRC75B	protein_coding	241.659	268.878	297.581	217.189	221.094	190.554	250.556	259.301	278.444	HGNC:33155	3422	chr22	24585620	-	ENSG00000178026	#N/A	leucine rich repeat containing 75B	236	274	368	196	195	140	287	340	269	-0.0109215	0.0233163	0.583933
ENSG00000232888.4	RPS11P5	processed_pseudogene	244.731	323.832	208.63	113.027	141.727	148.36	176.349	240.997	301.217	HGNC:36312	484	chr12	132825701	+	ENSG00000232888	#N/A	ribosomal protein S11 pseudogene 5	239	330	258	102	125	109	202	316	291	-0.00508625	0.0232692	0.583933
ENSG00000089127.13	OAS1	protein_coding	430.071	501.448	464.97	551.836	402.505	287.192	445.238	2207.11	669.716	HGNC:8086	4941	chr12	112906783	+	ENSG00000089127	4938	2'-5'-oligoadenylate synthetase 1	420	511	575	498	355	211	510	2894	647	-0.00281752	0.0234537	0.585444
ENSG00000205413.8	SAMD9	protein_coding	700.401	743.831	1085.2	946.322	739.248	741.8	1121.83	1934.84	1007.16	HGNC:1348	6855	chr7	93099513	-	ENSG00000205413	54809	sterile alpha motif domain containing 9	684	758	1342	854	652	545	1285	2537	973	-0.0052293	0.0234313	0.585444
ENSG00000283122.1	HYMAI	lncRNA	104.446	183.505	183.562	181.729	170.072	144.277	220.873	209.729	228.759	HGNC:5326	3347	chr6	144004916	-	ENSG00000283122	57061	hydatidiform mole associated and imprinted	102	187	227	164	150	106	253	275	221	-0.00717382	0.0234384	0.585444
ENSG00000014257.16	ACP3	protein_coding	59.3907	36.3084	606.482	53.189	49.8879	27.222	41.9048	111.347	103.511	HGNC:125	4280	chr3	132317369	+	ENSG00000014257	55	acid phosphatase 3	58	37	750	48	44	20	48	146	100	-0.00139465	0.0235262	0.585598
ENSG00000144792.9	ZNF660	protein_coding	369.656	198.224	182.753	335.756	384.363	405.608	360.556	266.928	306.392	HGNC:26720	6513	chr3	44578223	+	ENSG00000144792	#N/A	zinc finger protein 660	361	202	226	303	339	298	413	350	296	0.00655016	0.0236079	0.585598
ENSG00000150401.15	DCUN1D2	protein_coding	736.24	437.663	450.414	476.485	463.731	687.356	522.064	369.123	384.026	HGNC:20328	4345	chr13	113455819	-	ENSG00000150401	55208	defective in cullin neddylation 1 domain containing 2	719	446	557	430	409	505	598	484	371	0.00744737	0.0236141	0.585598
ENSG00000167257.11	RNF214	protein_coding	761.839	978.364	807.834	785.647	811.812	756.772	966.429	954.838	905.721	HGNC:25335	4407	chr11	117232625	+	ENSG00000167257	257160	ring finger protein 214	744	997	999	709	716	556	1107	1252	875	-0.0149407	0.0235201	0.585598
ENSG00000234997.2	AC016745.1	lncRNA	7.16784	20.6075	33.963	4.43242	5.66908	5.4444	1.74603	13.7277	15.5266	#N/A	1013	chr2	113325372	+	ENSG00000234997	#N/A		7	21	42	4	5	4	2	18	15	-0.00191988	0.0235839	0.585598
ENSG00000259498.1	TPM1-AS	lncRNA	7.16784	16.6822	25.0679	4.43242	13.6058	4.0833	6.98413	25.1675	15.5266	HGNC:53635	3354	chr15	63046034	-	ENSG00000259498	#N/A	TPM1 antisense RNA	7	17	31	4	12	3	8	33	15	-0.002465	0.0236116	0.585598
ENSG00000268615.1	AL353803.5	lncRNA	28.6714	10.7944	2.42593	14.4054	17.0072	9.52771	9.60318	5.33855	9.31599	#N/A	141	chr9	129328261	+	ENSG00000268615	#N/A		28	11	3	13	15	7	11	7	9	0.0026203	0.0236447	0.585721
ENSG00000148356.13	LRSAM1	protein_coding	493.557	854.719	896.785	761.268	563.506	530.829	653.889	745.109	721.471	HGNC:25135	4365	chr9	127451486	+	ENSG00000148356	90678	leucine rich repeat and sterile alpha motif containing 1	482	871	1109	687	497	390	749	977	697	-0.00816399	0.0238149	0.587439
ENSG00000165996.14	HACD1	protein_coding	72.7024	64.7663	38.8149	96.4052	69.1627	47.6385	40.1587	45.759	20.7022	HGNC:9639	3854	chr10	17589032	-	ENSG00000165996	9200	3-hydroxyacyl-CoA dehydratase 1	71	66	48	87	61	35	46	60	20	0.00426927	0.0238172	0.587439
ENSG00000256092.2	SBNO1-AS1	lncRNA	16.3836	10.7944	13.7469	27.7026	34.0145	17.6943	10.4762	15.253	14.4915	HGNC:54355	2246	chr12	123363868	+	ENSG00000256092	112268105	SBNO1 antisense RNA 1	16	11	17	25	30	13	12	20	14	0.0036809	0.0238094	0.587439
ENSG00000265298.1	AC132812.1	unprocessed_pseudogene	13.3117	35.3271	22.642	7.75674	17.0072	10.8888	13.9683	25.9301	21.7373	#N/A	892	chr17	64750420	+	ENSG00000265298	#N/A		13	36	28	7	15	8	16	34	21	-0.00334678	0.0237558	0.587439
ENSG00000261734.1	AC116096.1	lncRNA	11.2638	22.5701	20.2161	5.54053	6.80289	5.4444	13.0952	15.253	9.31599	#N/A	2314	chr3	20388249	+	ENSG00000261734	#N/A		11	23	25	5	6	4	15	20	9	-0.0028702	0.023894	0.588697
ENSG00000012223.13	LTF	protein_coding	56.3188	42.1962	266.044	28.8107	29.4792	24.4998	17.4603	23.6422	163.547	HGNC:6720	3989	chr3	46435645	-	ENSG00000012223	4057	lactotransferrin	55	43	329	26	26	18	20	31	158	-0.00180921	0.024396	0.590075
ENSG00000079385.22	CEACAM1	protein_coding	38.9112	54.9532	186.797	40.9999	54.4231	44.9163	43.6508	79.3156	66.247	HGNC:1814	5496	chr19	42507304	-	ENSG00000079385	634	CEA cell adhesion molecule 1	38	56	231	37	48	33	50	104	64	-0.00318617	0.0245135	0.590075
ENSG00000085982.13	USP40	protein_coding	1082.34	1565.19	1668.23	1542.48	1647.43	1136.52	1786.19	1863.15	1870.44	HGNC:20069	9352	chr2	233475520	-	ENSG00000085982	55230	ubiquitin specific peptidase 40	1057	1595	2063	1392	1453	835	2046	2443	1807	-0.00868786	0.0246231	0.590075
ENSG00000100647.8	SUSD6	protein_coding	2204.62	1944.95	1644.78	1884.89	1911.61	2105.62	1613.33	1566.48	1691.37	HGNC:19956	5832	chr14	69611596	+	ENSG00000100647	#N/A	sushi domain containing 6	2153	1982	2034	1701	1686	1547	1848	2054	1634	0.0134549	0.0239839	0.590075
ENSG00000115145.10	STAM2	protein_coding	1167.33	1293.36	1952.06	1525.86	1415	1401.93	1722.46	2055.34	1967.74	HGNC:11358	6776	chr2	152116801	-	ENSG00000115145	10254	signal transducing adaptor molecule 2	1140	1318	2414	1377	1248	1030	1973	2695	1901	-0.00837585	0.0243325	0.590075
ENSG00000117152.13	RGS4	protein_coding	49.1509	39.2523	20.2161	85.3241	35.1483	44.9163	37.5397	34.3193	23.8075	HGNC:10000	4836	chr1	163068775	+	ENSG00000117152	5999	regulator of G protein signaling 4	48	40	25	77	31	33	43	45	23	0.00410632	0.0241156	0.590075
ENSG00000126016.15	AMOT	protein_coding	1147.88	1478.83	1593.03	1142.46	1498.9	831.633	1277.22	1770.87	1635.47	HGNC:17810	8502	chrX	112774503	-	ENSG00000126016	#N/A	angiomotin	1121	1507	1970	1031	1322	611	1463	2322	1580	-0.00757899	0.0242723	0.590075
ENSG00000134291.12	TMEM106C	protein_coding	448.502	620.186	674.408	517.485	527.224	519.941	507.222	622.323	735.963	HGNC:28775	3475	chr12	47963569	+	ENSG00000134291	79022	transmembrane protein 106C	438	632	834	467	465	382	581	816	711	-0.0100167	0.0244419	0.590075
ENSG00000148926.10	ADM	protein_coding	522.229	747.756	1590.6	761.268	936.532	910.576	1037.14	990.683	1614.77	HGNC:259	2325	chr11	10305073	+	ENSG00000148926	133	adrenomedullin	510	762	1967	687	826	669	1188	1299	1560	-0.00508391	0.0245244	0.590075
ENSG00000150394.14	CDH8	protein_coding	22.5275	20.6075	15.3642	53.189	26.0778	23.1387	21.8254	5.33855	11.3862	HGNC:1767	13529	chr16	61647242	-	ENSG00000150394	1006	cadherin 8	22	21	19	48	23	17	25	7	11	0.00301247	0.0240083	0.590075
ENSG00000162688.17	AGL	protein_coding	1097.7	1196.21	2433.21	1369.62	1308.42	951.409	1329.6	1804.43	1678.95	HGNC:321	8157	chr1	99850361	+	ENSG00000162688	178	amylo-alpha-1, 6-glucosidase, 4-alpha-glucanotransferase	1072	1219	3009	1236	1154	699	1523	2366	1622	-0.00611353	0.0245424	0.590075
ENSG00000164855.16	TMEM184A	protein_coding	23.5515	56.9158	931.557	72.0268	53.2893	35.3886	22.6984	50.3349	121.108	HGNC:28797	7612	chr7	1542235	-	ENSG00000164855	#N/A	transmembrane protein 184A	23	58	1152	65	47	26	26	66	117	-0.00103057	0.0244396	0.590075
ENSG00000182287.15	AP1S2	protein_coding	554.996	621.168	1235.61	847.7	743.783	538.996	917.54	952.55	1083.76	HGNC:560	5428	chrX	15825806	-	ENSG00000182287	8905	adaptor related protein complex 1 subunit sigma 2	542	633	1528	765	656	396	1051	1249	1047	-0.00638973	0.0245044	0.590075
ENSG00000188039.15	NWD1	protein_coding	7.16784	16.6822	55.7964	7.75674	20.4087	16.3332	20.0794	19.8289	31.0533	HGNC:27619	9029	chr19	16719975	+	ENSG00000188039	284434	NACHT and WD repeat domain containing 1	7	17	69	7	18	12	23	26	30	-0.00263914	0.0240726	0.590075
ENSG00000188859.7	FAM78B	protein_coding	83.9662	196.262	236.932	192.81	121.318	66.6939	120.476	246.336	173.898	HGNC:13495	5719	chr1	166057426	-	ENSG00000188859	149297	family with sequence similarity 78 member B	82	200	293	174	107	49	138	323	168	-0.00415166	0.0245832	0.590075
ENSG00000213424.9	KRT222	protein_coding	15.3597	16.6822	26.6852	8.86484	30.613	1.3611	29.6825	54.9108	56.931	HGNC:28695	3169	chr17	40654665	-	ENSG00000213424	#N/A	keratin 222	15	17	33	8	27	1	34	72	55	-0.00213161	0.0243167	0.590075
ENSG00000213430.6	HSPD1P1	processed_pseudogene	107.518	151.121	220.76	107.486	156.467	112.971	155.397	176.935	139.74	HGNC:35133	1726	chr5	21882585	+	ENSG00000213430	#N/A	heat shock protein family D (Hsp60) member 1 pseudogene 1	105	154	273	97	138	83	178	232	135	-0.00663168	0.0240814	0.590075
ENSG00000228950.1	AC023137.2	lncRNA	17.4076	48.0841	22.642	22.1621	34.0145	24.4998	49.7619	46.5217	43.4746	#N/A	308	chr2	20451042	+	ENSG00000228950	#N/A		17	49	28	20	30	18	57	61	42	-0.00403016	0.0245943	0.590075
ENSG00000230021.10	AL669831.3	transcribed_processed_pseudogene	29.6954	15.7009	11.321	28.8107	35.1483	29.9442	29.6825	16.7783	13.4564	#N/A	5495	chr1	586071	-	ENSG00000230021	#N/A		29	16	14	26	31	22	34	22	13	0.00392189	0.0242835	0.590075
ENSG00000236670.1	KRT18P5	processed_pseudogene	52.2229	35.3271	38.0062	53.189	52.1555	61.2495	41.0318	38.1325	39.3342	HGNC:19259	1291	chr22	20482815	-	ENSG00000236670	#N/A	keratin 18 pseudogene 5	51	36	47	48	46	45	47	50	38	0.00640688	0.0245163	0.590075
ENSG00000243646.10	IL10RB	protein_coding	174.076	108.925	118.062	119.675	151.931	157.888	107.381	113.635	127.318	HGNC:5965	4526	chr21	33266367	+	ENSG00000243646	3588	interleukin 10 receptor subunit beta	170	111	146	108	134	116	123	149	123	0.00846045	0.0243121	0.590075
ENSG00000250071.1	AC093214.1	processed_pseudogene	10.2398	35.3271	19.4074	12.1892	10.2043	13.611	19.2064	22.1169	14.4915	#N/A	1107	chr5	74798994	+	ENSG00000250071	#N/A		10	36	24	11	9	10	22	29	14	-0.00339542	0.0246057	0.590075
ENSG00000259531.2	AC022306.1	processed_pseudogene	28.6714	22.5701	44.4754	23.2702	20.4087	14.9721	34.9206	37.3699	48.6502	#N/A	1562	chr15	49365124	-	ENSG00000259531	#N/A		28	23	55	21	18	11	40	49	47	-0.00411444	0.0245864	0.590075
ENSG00000260409.1	AC012414.4	lncRNA	8.19182	12.757	21.8334	5.54053	20.4087	4.0833	33.1746	15.253	30.0182	#N/A	1602	chr15	20729747	-	ENSG00000260409	#N/A		8	13	27	5	18	3	38	20	29	-0.00252071	0.0243176	0.590075
ENSG00000274210.1	RNVU1-27	snRNA	18.4316	39.2523	82.4816	40.9999	32.8807	21.7776	62.8572	44.2337	31.0533	HGNC:54431	165	chr1	148522601	+	ENSG00000274210	#N/A	RNA, variant U1 small nuclear 27	18	40	102	37	29	16	72	58	30	-0.003603	0.0240679	0.590075
ENSG00000288593.1	AP001054.1	protein_coding	21.5035	9.81308	16.9815	23.2702	27.2116	32.6664	16.5873	17.541	13.4564	#N/A	453	chr21	43939919	+	ENSG00000288593	#N/A	#N/A	21	10	21	21	24	24	19	23	13	0.00407951	0.0242454	0.590075
ENSG00000119938.9	PPP1R3C	protein_coding	3318.71	1409.16	1588.98	4824.69	1952.43	2783.45	2704.6	1908.15	2639.53	HGNC:9293	2541	chr10	91628442	-	ENSG00000119938	5507	protein phosphatase 1 regulatory subunit 3C	3241	1436	1965	4354	1722	2045	3098	2502	2550	0.00501324	0.024697	0.590808
ENSG00000164815.11	ORC5	protein_coding	501.749	292.43	385.723	400.026	445.59	436.913	406.826	349.294	333.305	HGNC:8491	3724	chr7	104126341	-	ENSG00000164815	5001	origin recognition complex subunit 5	490	298	477	361	393	321	466	458	322	0.0100066	0.0247712	0.590808
ENSG00000261096.1	AC073476.3	lncRNA	145.405	97.1495	70.3519	97.5133	121.318	130.666	111.746	64.8253	87.9843	#N/A	2507	chr2	231809846	+	ENSG00000261096	#N/A		142	99	87	88	107	96	128	85	85	0.00624886	0.0247148	0.590808
ENSG00000279333.1	AC096636.1	TEC	21.5035	78.5046	36.3889	32.1351	43.085	13.611	35.7937	54.9108	48.6502	#N/A	3618	chr1	210678315	+	ENSG00000279333	#N/A		21	80	45	29	38	10	41	72	47	-0.00353201	0.024733	0.590808
ENSG00000284634.1	AC092821.4	lncRNA	11.2638	47.1028	32.3457	33.2432	5.66908	20.4165	29.6825	28.9807	40.3693	#N/A	5973	chr12	9448295	+	ENSG00000284634	#N/A		11	48	40	30	5	15	34	38	39	-0.00301345	0.0247833	0.590808
ENSG00000206120.11	EGFEM1P	transcribed_unitary_pseudogene	15.3597	31.4018	174.667	29.9188	46.4864	36.7497	68.0953	42.7084	44.5097	HGNC:25149	4658	chr3	168249522	+	ENSG00000206120	#N/A	EGF like and EMI domain containing 1, pseudogene	15	32	216	27	41	27	78	56	43	-0.00250522	0.0248333	0.591381
ENSG00000261360.1	AC010491.1	lncRNA	46.079	16.6822	25.0679	32.1351	24.9439	48.9996	27.9365	25.1675	16.5618	#N/A	2797	chr5	14661808	-	ENSG00000261360	#N/A	OTULIN divergent transcript	45	17	31	29	22	36	32	33	16	0.00422737	0.0249301	0.593066
ENSG00000078804.13	TP53INP2	protein_coding	1490.91	1012.71	1399.76	1744.16	1061.25	1352.93	846.826	939.585	953.336	HGNC:16104	4179	chr20	34704339	+	ENSG00000078804	58476	tumor protein p53 inducible nuclear protein 2	1456	1032	1731	1574	936	994	970	1232	921	0.00711726	0.0250588	0.594065
ENSG00000178078.11	STAP2	protein_coding	61.4387	73.5981	284.642	56.5134	37.4159	36.7497	44.5238	73.2144	59.0012	HGNC:30430	2766	chr19	4324043	-	ENSG00000178078	55620	signal transducing adaptor family member 2	60	75	352	51	33	27	51	96	57	-0.00254038	0.0250764	0.594065
ENSG00000196482.18	ESRRG	protein_coding	25.5994	18.6448	241.784	1.10811	11.3382	8.1666	5.2381	26.6928	43.4746	HGNC:3474	10932	chr1	216503246	-	ENSG00000196482	2104	estrogen related receptor gamma	25	19	299	1	10	6	6	35	42	-0.000955719	0.0250301	0.594065
ENSG00000239467.6	AC007405.4	lncRNA	4.09591	13.7383	10.5124	4.43242	10.2043	9.52771	17.4603	15.253	18.632	#N/A	2905	chr2	170766878	+	ENSG00000239467	285141	glutamate rich 2	4	14	13	4	9	7	20	20	18	-0.0028686	0.0250415	0.594065
ENSG00000152377.14	SPOCK1	protein_coding	1405.92	2080.37	3525.68	1285.4	1535.19	1969.51	1245.79	2805.79	2243.08	HGNC:11251	6200	chr5	136975298	-	ENSG00000152377	6695	SPARC (osteonectin), cwcv and kazal like domains proteoglycan 1	1373	2120	4360	1160	1354	1447	1427	3679	2167	-0.00494409	0.0251072	0.594178
ENSG00000106258.15	CYP3A5	protein_coding	301.049	280.654	721.309	366.783	332.208	356.608	234.841	756.549	1237.99	HGNC:2638	9817	chr7	99648194	-	ENSG00000106258	1577	cytochrome P450 family 3 subfamily A member 5	294	286	892	331	293	262	269	992	1196	-0.00315909	0.0252464	0.595807
ENSG00000171444.18	MCC	protein_coding	1492.96	2265.84	4673.15	1894.86	2079.42	1509.46	2224.45	2107.2	2028.81	HGNC:6935	10739	chr5	113022099	-	ENSG00000171444	4163	MCC regulator of WNT signaling pathway	1458	2309	5779	1710	1834	1109	2548	2763	1960	-0.00505279	0.025206	0.595807
ENSG00000250073.3	AP000866.2	lncRNA	24.5755	13.7383	6.46914	14.4054	12.472	16.3332	7.85715	7.6265	5.17555	#N/A	1754	chr11	124759129	+	ENSG00000250073	101929340	ESAM antisense RNA 1	24	14	8	13	11	12	9	10	5	0.00302865	0.0252545	0.595807
ENSG00000220201.7	ZGLP1	protein_coding	18.4316	31.4018	32.3457	11.0811	10.2043	13.611	27.9365	32.0313	9.31599	HGNC:37245	2431	chr19	10304803	-	ENSG00000220201	100125288	zinc finger GATA like protein 1	18	32	40	10	9	10	32	42	9	-0.00310601	0.0253382	0.597164
ENSG00000165816.13	VWA2	protein_coding	19.4556	22.5701	265.235	23.2702	24.9439	14.9721	5.2381	26.6928	41.4044	HGNC:24709	6353	chr10	114239254	+	ENSG00000165816	340706	von Willebrand factor A domain containing 2	19	23	328	21	22	11	6	35	40	-0.00147844	0.0253695	0.597283
ENSG00000072201.14	LNX1	protein_coding	275.45	436.682	680.877	308.053	383.23	231.387	344.841	356.158	387.131	HGNC:6657	5624	chr4	53459301	-	ENSG00000072201	84708	ligand of numb-protein X 1	269	445	842	278	338	170	395	467	374	-0.00556219	0.025431	0.598113
ENSG00000095777.17	MYO3A	protein_coding	18.4316	68.6915	39.6235	28.8107	14.7396	21.7776	58.4921	97.6192	4.14044	HGNC:7601	8437	chr10	25934229	+	ENSG00000095777	53904	myosin IIIA	18	70	49	26	13	16	67	128	4	-0.002107	0.0255076	0.599298
ENSG00000186481.16	ANKRD20A5P	transcribed_unprocessed_pseudogene	58.3667	13.7383	17.7901	141.837	147.396	5.4444	36.6667	38.8952	51.7555	HGNC:33833	6302	chr18	14179097	+	ENSG00000186481	#N/A	ankyrin repeat domain 20 family member A5, pseudogene	57	14	22	128	130	4	42	51	50	0.00208859	0.0255976	0.600085
ENSG00000246145.1	RRS1-AS1	lncRNA	23.5515	12.757	13.7469	17.7297	29.4792	13.611	10.4762	8.38915	11.3862	HGNC:50465	4366	chr8	66419589	-	ENSG00000246145	100505676	RRS1 divergent transcript	23	13	17	16	26	10	12	11	11	0.0035157	0.0255937	0.600085
ENSG00000285875.1	AL035446.2	lncRNA	8.19182	19.6262	10.5124	11.0811	15.8734	10.8888	16.5873	35.8446	45.5448	#N/A	1235	chr6	140575788	-	ENSG00000285875	#N/A	#N/A	8	20	13	10	14	8	19	47	44	-0.00262834	0.0256201	0.600085
ENSG00000274444.1	AC078909.2	lncRNA	21.5035	5.88785	8.08643	8.86484	13.6058	13.611	6.98413	6.86385	6.21066	#N/A	398	chr15	37109587	+	ENSG00000274444	#N/A		21	6	10	8	12	10	8	9	6	0.00295226	0.0256689	0.600609
ENSG00000165233.18	CARD19	protein_coding	694.257	426.869	401.896	687.025	358.286	519.941	405.953	353.87	449.238	HGNC:28148	3082	chr9	93096217	+	ENSG00000165233	84270	caspase recruitment domain family member 19	678	435	497	620	316	382	465	464	434	0.00681708	0.0258487	0.601484
ENSG00000187753.13	C9orf153	protein_coding	71.6784	28.4579	27.4939	25.4864	36.2821	91.1938	38.4127	33.5566	24.8426	HGNC:31456	2928	chr9	86220265	-	ENSG00000187753	389766	chromosome 9 open reading frame 153	70	29	34	23	32	67	44	44	24	0.00363597	0.0258646	0.601484
ENSG00000204936.10	CD177	protein_coding	391.159	9.81308	16.9815	110.811	11.3382	24.4998	11.3492	38.1325	63.1417	HGNC:30072	2474	chr19	43353686	+	ENSG00000204936	57126	CD177 molecule	382	10	21	100	10	18	13	50	61	0.00125811	0.025847	0.601484
ENSG00000214784.4	RPS3AP21	processed_pseudogene	124.925	176.635	181.945	109.702	157.6	146.999	196.429	147.954	183.214	HGNC:36841	817	chr5	111192226	-	ENSG00000214784	#N/A	RPS3A pseudogene 21	122	180	225	99	139	108	225	194	177	-0.0083386	0.0258093	0.601484
ENSG00000259905.7	PWRN1	lncRNA	79.8703	25.514	1.61729	6.64863	28.3454	17.6943	6.11111	9.91445	8.28088	HGNC:33235	24226	chr15	24101827	+	ENSG00000259905	791114	Prader-Willi region non-protein coding RNA 1	78	26	2	6	25	13	7	13	8	0.00179052	0.0258197	0.601484
ENSG00000278784.1	AL136295.7	lncRNA	145.405	132.477	126.957	145.162	190.481	182.388	139.683	126.6	107.651	#N/A	1200	chr14	24201612	-	ENSG00000278784	#N/A		142	135	157	131	168	134	160	166	104	0.00830372	0.025816	0.601484
ENSG00000119673.14	ACOT2	protein_coding	324.601	340.514	316.988	401.134	579.38	299.442	200.794	265.402	253.602	HGNC:18431	2393	chr14	73567620	+	ENSG00000119673	10965	acyl-CoA thioesterase 2	317	347	392	362	511	220	230	348	245	0.00589999	0.0259384	0.602586
ENSG00000226581.2	LINC02848	lncRNA	19.4556	11.7757	19.4074	45.4323	57.8246	57.1662	36.6667	19.0663	28.9831	HGNC:54384	5065	chr7	63900313	+	ENSG00000226581	#N/A	long intergenic non-protein coding RNA 2848	19	12	24	41	51	42	42	25	28	0.00326338	0.0259774	0.602877
ENSG00000123095.6	BHLHE41	protein_coding	1433.57	1161.87	1566.34	802.268	1634.96	1189.6	1734.68	2590.72	3147.77	HGNC:16617	3854	chr12	26120030	-	ENSG00000123095	79365	basic helix-loop-helix family member e41	1400	1184	1937	724	1442	874	1987	3397	3041	-0.00434441	0.0260297	0.603475
ENSG00000105136.20	ZNF419	protein_coding	531.444	271.822	346.908	325.783	420.646	503.607	392.857	321.076	329.165	HGNC:20648	8008	chr19	57487711	+	ENSG00000105136	79744	zinc finger protein 419	519	277	429	294	371	370	450	421	318	0.00757765	0.0261738	0.603899
ENSG00000108602.18	ALDH3A1	protein_coding	125.949	28.4579	11.321	94.1889	29.4792	34.0275	27.0635	39.6578	53.8257	HGNC:405	3878	chr17	19737984	-	ENSG00000108602	218	aldehyde dehydrogenase 3 family member A1	123	29	14	85	26	25	31	52	52	0.00270472	0.0263232	0.603899
ENSG00000115112.8	TFCP2L1	protein_coding	238.587	132.477	1888.99	147.378	80.5009	110.249	89.9207	181.511	627.276	HGNC:17925	9367	chr2	121216587	-	ENSG00000115112	29842	transcription factor CP2 like 1	233	135	2336	133	71	81	103	238	606	-0.0012306	0.0263037	0.603899
ENSG00000116141.16	MARK1	protein_coding	682.993	450.42	507.019	531.89	597.521	730.911	508.095	593.342	420.254	HGNC:6896	5464	chr1	220528136	+	ENSG00000116141	4139	microtubule affinity regulating kinase 1	667	459	627	480	527	537	582	778	406	0.00917736	0.0261659	0.603899
ENSG00000144063.4	MALL	protein_coding	199.676	134.439	85.7161	119.675	95.2405	179.665	103.016	85.4168	61.0715	HGNC:6818	2623	chr2	110083870	-	ENSG00000144063	7851	mal, T cell differentiation protein like	195	137	106	108	84	132	118	112	59	0.00479895	0.0263477	0.603899
ENSG00000146070.17	PLA2G7	protein_coding	117.757	2.94392	31.5371	27.7026	17.0072	12.2499	16.5873	3.81325	11.3862	HGNC:9040	2059	chr6	46704201	-	ENSG00000146070	7941	phospholipase A2 group VII	115	3	39	25	15	9	19	5	11	0.00176046	0.0260842	0.603899
ENSG00000250673.2	REELD1	protein_coding	157.693	61.8224	70.3519	76.4593	125.854	70.7772	71.5873	56.4361	86.9492	HGNC:53638	2260	chr4	146214515	+	ENSG00000250673	345051	reeler domain containing 1	154	63	87	69	111	52	82	74	84	0.00493981	0.0263659	0.603899
ENSG00000258489.4	AC027013.1	lncRNA	103.422	58.8785	25.8766	67.5944	38.5497	43.5552	24.4445	37.3699	25.8777	#N/A	1504	chr15	95463587	-	ENSG00000258489	#N/A		101	60	32	61	34	32	28	49	25	0.00356385	0.0262591	0.603899
ENSG00000259225.7	LINC02345	lncRNA	18.4316	2.94392	10.5124	11.0811	17.0072	12.2499	6.11111	3.81325	9.31599	HGNC:53267	2687	chr15	37980676	+	ENSG00000259225	101928227	long intergenic non-protein coding RNA 2345	18	3	13	10	15	9	7	5	9	0.00270755	0.0263581	0.603899
ENSG00000259407.1	AC021739.2	lncRNA	17.4076	19.6262	22.642	18.8378	53.2893	34.0275	7.85715	12.2024	11.3862	#N/A	964	chr15	85744109	-	ENSG00000259407	#N/A		17	20	28	17	47	25	9	16	11	0.00288669	0.0263605	0.603899
ENSG00000274767.1	AC243829.1	lncRNA	74.7504	9.81308	4.85186	15.5135	34.0145	31.3053	9.60318	33.5566	19.6671	#N/A	1401	chr17	36183235	+	ENSG00000274767	#N/A		73	10	6	14	30	23	11	44	19	0.00235397	0.026341	0.603899
ENSG00000281769.1	LINC01230	lncRNA	24.5755	64.7663	47.7099	8.86484	61.226	27.222	23.5714	121.261	97.3003	HGNC:49686	3017	chr9	1045625	+	ENSG00000281769	#N/A	long intergenic non-protein coding RNA 1230	24	66	59	8	54	20	27	159	94	-0.00236	0.0261539	0.603899
ENSG00000250337.7	PURPL	lncRNA	16.3836	31.4018	30.7284	21.054	51.0217	14.9721	23.5714	133.464	101.441	HGNC:48995	5603	chr5	27217714	+	ENSG00000250337	643401	p53 upregulated regulator of p53 levels	16	32	38	19	45	11	27	175	98	-0.00217127	0.0263983	0.604033
ENSG00000109321.11	AREG	protein_coding	2.04796	8.83177	84.9075	1.10811	0	0	0.873016	0	1.03511	HGNC:651	1642	chr4	74445136	+	ENSG00000109321	374	amphiregulin	2	9	105	1	0	0	1	0	1	-0.000428782	0.0265613	0.606032
ENSG00000121413.12	ZSCAN18	protein_coding	1423.33	1272.76	661.47	1298.7	1229.06	1294.41	996.984	850.355	1079.62	HGNC:21037	8307	chr19	58083838	-	ENSG00000121413	65982	zinc finger and SCAN domain containing 18	1390	1297	818	1172	1084	951	1142	1115	1043	0.00726489	0.0265654	0.606032
ENSG00000138311.18	ZNF365	protein_coding	261.114	136.402	286.26	424.404	216.559	293.998	165.873	106.008	226.689	HGNC:18194	4960	chr10	62374192	+	ENSG00000138311	22891	zinc finger protein 365	255	139	354	383	191	216	190	139	219	0.00451475	0.0265165	0.606032
ENSG00000226792.7	C13orf42	protein_coding	63.4866	14.7196	4.04321	9.97295	17.0072	17.6943	12.2222	4.5759	15.5266	HGNC:42693	3617	chr13	51082119	-	ENSG00000226792	647166	chromosome 13 open reading frame 42	62	15	5	9	15	13	14	6	15	0.00216188	0.0265944	0.606087
ENSG00000152784.16	PRDM8	protein_coding	608.243	825.28	701.093	449.891	560.105	789.438	678.334	1082.96	869.492	HGNC:13993	4589	chr4	80183879	+	ENSG00000152784	56978	PR/SET domain 8	594	841	867	406	494	580	777	1420	840	-0.00436695	0.0266662	0.606167
ENSG00000182912.6	TSPEAR-AS2	lncRNA	4.09591	20.6075	7.27779	12.1892	0	13.611	15.7143	32.0313	36.2288	HGNC:16428	3026	chr21	44517216	+	ENSG00000182912	#N/A	TSPEAR antisense RNA 2	4	21	9	11	0	10	18	42	35	-0.00176871	0.0266777	0.606167
ENSG00000188483.8	IER5L	protein_coding	831.47	333.645	366.315	939.673	431.984	741.8	720.238	448.438	510.309	HGNC:23679	2710	chr9	129175552	-	ENSG00000188483	389792	immediate early response 5 like	812	340	453	848	381	545	825	588	493	0.00498504	0.0266585	0.606167
ENSG00000184307.16	ZDHHC23	protein_coding	153.597	237.476	402.704	188.378	180.277	104.805	226.984	167.02	193.565	HGNC:28654	7138	chr3	113947901	+	ENSG00000184307	254887	zinc finger DHHC-type palmitoyltransferase 23	150	242	498	170	159	77	260	219	187	-0.00466874	0.0267175	0.606465
ENSG00000105227.15	PRX	protein_coding	431.095	486.729	233.698	454.323	732.445	434.191	375.397	300.484	341.586	HGNC:13797	6250	chr19	40393766	-	ENSG00000105227	57716	periaxin	421	496	289	410	646	319	430	394	330	0.00562778	0.0267704	0.606547
ENSG00000158104.11	HPD	protein_coding	24.5755	7.85046	8.08643	31.0269	22.6763	13.611	14.8413	12.2024	17.5969	HGNC:5147	2223	chr12	121839527	-	ENSG00000158104	3242	4-hydroxyphenylpyruvate dioxygenase	24	8	10	28	20	10	17	16	17	0.0033421	0.0267786	0.606547
ENSG00000279463.1	AL159972.1	lncRNA	4.09591	9.81308	15.3642	8.86484	13.6058	6.8055	27.9365	21.3542	16.5618	#N/A	448	chr13	73844683	-	ENSG00000279463	#N/A		4	10	19	8	12	5	32	28	16	-0.00269734	0.0268009	0.606547
ENSG00000106608.16	URGCP	protein_coding	1407.97	1132.43	1063.37	1402.86	1096.4	1422.35	1208.25	1047.12	1033.04	HGNC:30890	7830	chr7	43875894	-	ENSG00000106608	55665	upregulator of cell proliferation	1375	1154	1315	1266	967	1045	1384	1373	998	0.0117505	0.0268949	0.607467
ENSG00000285943.1	AC112128.1	protein_coding	51.1989	97.1495	88.1421	69.8106	77.0995	66.6939	85.5556	96.0939	82.8088	#N/A	6837	chr3	113361901	-	ENSG00000285943	#N/A		50	99	109	63	68	49	98	126	80	-0.00701463	0.0268868	0.607467
ENSG00000176532.4	PRR15	protein_coding	27.6474	22.5701	9.70371	24.3783	55.557	9.52771	13.0952	9.91445	2.07022	HGNC:22310	1956	chr7	29563835	+	ENSG00000176532	222171	proline rich 15	27	23	12	22	49	7	15	13	2	0.00226415	0.0271182	0.610092
ENSG00000206914.1	AC027290.1	misc_RNA	14.3357	2.94392	9.70371	8.86484	17.0072	17.6943	7.85715	6.1012	6.21066	#N/A	102	chr12	122768099	+	ENSG00000206914	#N/A	Y RNA	14	3	12	8	15	13	9	8	6	0.00278048	0.0270941	0.610092
ENSG00000214456.8	PLIN5	protein_coding	156.669	165.841	97.8458	66.4863	502.28	127.943	65.4762	82.3662	86.9492	HGNC:33196	4815	chr19	4522531	-	ENSG00000214456	440503	perilipin 5	153	169	121	60	443	94	75	108	84	0.00280545	0.0271086	0.610092
ENSG00000279098.1	AC097460.2	TEC	9.2158	6.86915	15.3642	12.1892	6.80289	1.3611	27.0635	17.541	25.8777	#N/A	442	chr4	99942081	-	ENSG00000279098	#N/A		9	7	19	11	6	1	31	23	25	-0.00227407	0.0270629	0.610092
ENSG00000249258.2	AC079193.2	lncRNA	82.9422	108.925	135.852	103.054	108.846	107.527	144.048	126.6	150.091	#N/A	2292	chr8	17131181	+	ENSG00000249258	#N/A		81	111	168	93	96	79	165	166	145	-0.0076899	0.0271459	0.610113
ENSG00000110455.14	ACCS	protein_coding	1100.78	1854.67	1582.51	1340.81	1555.59	1239.96	1330.48	1709.1	1909.78	HGNC:23989	5841	chr11	44065925	+	ENSG00000110455	84680	1-aminocyclopropane-1-carboxylate synthase homolog (inactive)	1075	1890	1957	1210	1372	911	1524	2241	1845	-0.00830338	0.0273431	0.611083
ENSG00000111671.9	SPSB2	protein_coding	225.275	98.1308	82.4816	141.837	106.579	185.11	112.619	128.125	132.494	HGNC:29522	2452	chr12	6870935	-	ENSG00000111671	84727	splA/ryanodine receptor domain and SOCS box containing 2	220	100	102	128	94	136	129	168	128	0.00544803	0.0274304	0.611083
ENSG00000112182.15	BACH2	protein_coding	1114.09	545.607	652.575	480.918	892.313	1518.99	735.08	456.827	765.981	HGNC:14078	9787	chr6	89926528	-	ENSG00000112182	60468	BTB domain and CNC homolog 2	1088	556	807	434	787	1116	842	599	740	0.00470394	0.0272704	0.611083
ENSG00000141424.13	SLC39A6	protein_coding	915.436	1070.61	2697.63	1146.89	950.137	979.993	1239.68	1310.23	1253.52	HGNC:18607	3683	chr18	36108531	-	ENSG00000141424	25800	solute carrier family 39 member 6	894	1091	3336	1035	838	720	1420	1718	1211	-0.00497026	0.0273526	0.611083
ENSG00000143458.12	GABPB2	protein_coding	1333.22	2049.95	1644.78	1441.64	1966.04	1597.93	2154.6	2207.11	2051.59	HGNC:28441	9189	chr1	151070578	+	ENSG00000143458	126626	GA binding protein transcription factor subunit beta 2	1302	2089	2034	1301	1734	1174	2468	2894	1982	-0.00887649	0.0273945	0.611083
ENSG00000150773.10	PIH1D2	protein_coding	47.103	58.8785	63.0741	37.6756	62.3599	42.1941	79.4445	69.4012	70.3875	HGNC:25210	2474	chr11	112064010	-	ENSG00000150773	120379	PIH1 domain containing 2	46	60	78	34	55	31	91	91	68	-0.00588964	0.0272717	0.611083
ENSG00000173011.12	TADA2B	protein_coding	1001.45	736.962	809.452	796.728	891.179	1143.32	809.286	730.619	790.824	HGNC:30781	5795	chr4	7041899	+	ENSG00000173011	#N/A	transcriptional adaptor 2B	978	751	1001	719	786	840	927	958	764	0.010666	0.0274272	0.611083
ENSG00000270681.1	AC095055.1	lncRNA	161.788	41.2149	61.4569	29.9188	48.7541	88.4716	31.4286	35.0819	37.2639	#N/A	1113	chr4	151139991	+	ENSG00000270681	#N/A		158	42	76	27	43	65	36	46	36	0.00311882	0.0274109	0.611083
ENSG00000280007.1	AC008079.1	lncRNA	62.4626	110.888	43.6667	66.4863	62.3599	84.3883	123.968	204.39	124.213	#N/A	20396	chr22	18110759	-	ENSG00000280007	#N/A		61	113	54	60	55	62	142	268	120	-0.00359495	0.0273239	0.611083
ENSG00000004777.18	ARHGAP33	protein_coding	294.906	597.616	361.463	366.783	441.054	313.053	537.778	392.002	562.065	HGNC:23085	5260	chr19	35774532	+	ENSG00000004777	115703	Rho GTPase activating protein 33	288	609	447	331	389	230	616	514	543	-0.00631191	0.0277613	0.611463
ENSG00000054392.13	HHAT	protein_coding	180.22	269.86	237.741	182.837	214.291	151.082	199.921	263.877	214.268	HGNC:18270	6645	chr1	210328252	+	ENSG00000054392	55733	hedgehog acyltransferase	176	275	294	165	189	111	229	346	207	-0.00821491	0.0276908	0.611463
ENSG00000101825.8	MXRA5	protein_coding	4013.99	2888.97	5144.59	18447.7	3349.29	5863.62	2496.83	4727.67	4654.89	HGNC:7539	9804	chrX	3308565	-	ENSG00000101825	#N/A	matrix remodeling associated 5	3920	2944	6362	16648	2954	4308	2860	6199	4497	0.00310389	0.0276388	0.611463
ENSG00000123213.23	NLN	protein_coding	594.931	643.738	1155.55	706.971	647.409	600.245	702.778	951.787	836.369	HGNC:16058	10939	chr5	65722205	+	ENSG00000123213	57486	neurolysin	581	656	1429	638	571	441	805	1248	808	-0.00710662	0.0278327	0.611463
ENSG00000136826.15	KLF4	protein_coding	3585.97	7610.04	5837.59	2440.05	5149.79	4061.52	4510.87	4458.45	5215.92	HGNC:6348	3662	chr9	107484852	-	ENSG00000136826	9314	Kruppel like factor 4	3502	7755	7219	2202	4542	2984	5167	5846	5039	-0.00575057	0.0276633	0.611463
ENSG00000141337.12	ARSG	protein_coding	379.896	280.654	274.939	299.188	359.42	302.164	237.46	296.671	250.497	HGNC:24102	6587	chr17	68259182	+	ENSG00000141337	22901	arylsulfatase G	371	286	340	270	317	222	272	389	242	0.00991459	0.0278767	0.611463
ENSG00000145431.11	PDGFC	protein_coding	709.617	927.336	1635.08	797.836	1129.28	690.078	711.508	1596.99	1517.47	HGNC:8801	5998	chr4	156760454	-	ENSG00000145431	56034	platelet derived growth factor C	693	945	2022	720	996	507	815	2094	1466	-0.00480709	0.0274876	0.611463
ENSG00000149269.10	PAK1	protein_coding	738.288	831.168	1314.04	928.592	719.973	741.8	907.064	1189.73	921.248	HGNC:8590	6021	chr11	77322017	-	ENSG00000149269	5058	p21 (RAC1) activated kinase 1	721	847	1625	838	635	545	1039	1560	890	-0.00765339	0.0277009	0.611463
ENSG00000162511.8	LAPTM5	protein_coding	2622.41	1117.71	1983.6	2395.72	1678.05	1913.71	1189.05	1918.83	1343.57	HGNC:29612	3228	chr1	30732469	-	ENSG00000162511	7805	lysosomal protein transmembrane 5	2561	1139	2453	2162	1480	1406	1362	2516	1298	0.00604237	0.027637	0.611463
ENSG00000168872.17	DDX19A	protein_coding	460.79	407.243	374.402	434.377	478.47	462.774	371.032	392.002	405.763	HGNC:25628	7847	chr16	70346861	+	ENSG00000168872	55308	DEAD-box helicase 19A	450	415	463	392	422	340	425	514	392	0.0132794	0.0275924	0.611463
ENSG00000172296.13	SPTLC3	protein_coding	318.457	363.084	967.137	417.756	437.653	349.803	468.81	573.513	522.73	HGNC:16253	8527	chr20	13008972	+	ENSG00000172296	55304	serine palmitoyltransferase long chain base subunit 3	311	370	1196	377	386	257	537	752	505	-0.00493921	0.0275081	0.611463
ENSG00000179082.3	C9orf106	lncRNA	139.261	134.439	38.8149	201.675	173.474	97.9993	110	94.5686	70.3875	HGNC:31370	3145	chr9	129321016	+	ENSG00000179082	#N/A	long intergenic non-protein coding RNA 2913	136	137	48	182	153	72	126	124	68	0.00398814	0.0276295	0.611463
ENSG00000213036.3	AL445305.1	processed_pseudogene	124.925	148.177	160.111	105.27	136.058	91.1938	135.318	147.191	161.477	#N/A	575	chr1	214482813	-	ENSG00000213036	#N/A		122	151	198	95	120	67	155	193	156	-0.00796498	0.0278601	0.611463
ENSG00000216740.2	ANXA2P3	processed_pseudogene	20.4796	40.2336	41.2408	15.5135	14.7396	19.0554	9.60318	35.8446	46.5799	HGNC:540	1008	chr10	64825572	+	ENSG00000216740	#N/A	annexin A2 pseudogene 3	20	41	51	14	13	14	11	47	45	-0.00298397	0.0278607	0.611463
ENSG00000261512.2	AC092368.3	lncRNA	96.2539	30.4205	70.3519	65.3782	52.1555	68.055	34.0476	37.3699	43.4746	#N/A	1591	chr16	46622861	-	ENSG00000261512	#N/A		94	31	87	59	46	50	39	49	42	0.00440219	0.0277219	0.611463
ENSG00000273597.1	AL355377.1	processed_pseudogene	122.877	79.4859	66.3087	72.0268	88.4376	126.582	84.6826	62.5373	61.0715	#N/A	1653	chr9	35001342	-	ENSG00000273597	#N/A		120	81	82	65	78	93	97	82	59	0.00586996	0.0277882	0.611463
ENSG00000177943.14	MAMDC4	protein_coding	69.6305	160.934	103.506	109.702	74.8318	43.5552	75.9524	160.157	107.651	HGNC:24083	5490	chr9	136850943	+	ENSG00000177943	158056	MAM domain containing 4	68	164	128	99	66	32	87	210	104	-0.00421044	0.027959	0.612678
ENSG00000267672.1	AC010632.2	lncRNA	49.1509	27.4766	27.4939	57.6215	60.0922	63.9717	50.6349	48.047	31.0533	#N/A	1224	chr19	37091341	+	ENSG00000267672	#N/A		48	28	34	52	53	47	58	63	30	0.00483097	0.0279963	0.612906
ENSG00000244509.4	APOBEC3C	protein_coding	483.317	705.56	858.779	632.728	569.175	434.191	460.953	925.095	771.157	HGNC:17353	2644	chr22	39014257	+	ENSG00000244509	27350	apolipoprotein B mRNA editing enzyme catalytic subunit 3C	472	719	1062	571	502	319	528	1213	745	-0.00612959	0.0280786	0.614117
ENSG00000274598.1	AC087893.3	lncRNA	92.158	54.9532	59.8396	68.7025	78.2333	68.055	37.5397	41.9458	68.3172	#N/A	664	chr12	108833721	-	ENSG00000274598	#N/A		90	56	74	62	69	50	43	55	66	0.00557348	0.0281308	0.614671
ENSG00000110723.12	EXPH5	protein_coding	93.182	232.57	2463.93	84.216	249.439	342.997	192.937	497.248	274.304	HGNC:30578	10944	chr11	108505435	-	ENSG00000110723	23086	exophilin 5	91	237	3047	76	220	252	221	652	265	-0.00129333	0.0281664	0.614858
ENSG00000261616.1	AC036108.3	lncRNA	89.0861	59.8598	38.8149	76.4593	107.712	114.332	87.3016	41.1831	79.7034	#N/A	2677	chr15	99139317	+	ENSG00000261616	#N/A		87	61	48	69	95	84	100	54	77	0.00466042	0.0281975	0.614949
ENSG00000119514.7	GALNT12	protein_coding	202.748	277.71	416.451	192.81	326.539	201.443	199.921	380.562	555.854	HGNC:19877	3166	chr9	98807670	+	ENSG00000119514	#N/A	polypeptide N-acetylgalactosaminyltransferase 12	198	283	515	174	288	148	229	499	537	-0.0044605	0.0283036	0.616672
ENSG00000147231.14	RADX	protein_coding	90.11	89.299	68.7346	38.7837	66.8951	38.1108	44.5238	221.169	175.969	HGNC:25486	4850	chrX	106611930	+	ENSG00000147231	55086	RPA1 related single stranded DNA binding protein, X-linked	88	91	85	35	59	28	51	290	170	-0.0027256	0.0283373	0.616817
ENSG00000255176.1	AP000941.1	lncRNA	429.047	331.682	294.346	308.053	478.47	669.662	336.111	237.184	416.114	#N/A	1388	chr11	118636620	+	ENSG00000255176	#N/A		419	338	364	278	422	492	385	311	402	0.00569632	0.0283685	0.616906
ENSG00000100815.12	TRIP11	protein_coding	2040.79	2542.57	3161.79	2717.07	2504.6	2680.01	3687.62	3397.61	2937.64	HGNC:12305	10372	chr14	91965991	-	ENSG00000100815	9321	thyroid hormone receptor interactor 11	1993	2591	3910	2452	2209	1969	4224	4455	2838	-0.0090718	0.0284041	0.617093
ENSG00000248725.3	AC097488.1	processed_pseudogene	17.4076	65.7476	23.4506	14.4054	28.3454	20.4165	53.254	19.8289	35.1937	#N/A	756	chr4	85246157	+	ENSG00000248725	#N/A		17	67	29	13	25	15	61	26	34	-0.0030144	0.0284821	0.618196
ENSG00000224411.3	HSP90AA2P	processed_pseudogene	572.404	665.327	982.501	435.485	468.266	548.524	504.603	748.16	594.153	HGNC:5256	2196	chr11	27888838	-	ENSG00000224411	#N/A	heat shock protein 90 alpha family class A member 2, pseudogene	559	678	1215	393	413	403	578	981	574	-0.00646581	0.0285177	0.618381
ENSG00000106526.10	ACTR3C	protein_coding	29.6954	24.5327	140.704	21.054	19.2749	32.6664	57.6191	26.6928	36.2288	HGNC:37282	6460	chr7	150243916	-	ENSG00000106526	653857	actin related protein 3C	29	25	174	19	17	24	66	35	35	-0.00242832	0.0285897	0.618993
ENSG00000113296.14	THBS4	protein_coding	107568	28623.8	36540.1	220910	60645.5	116851	114691	41112.9	98693.6	HGNC:11788	4605	chr5	79991311	+	ENSG00000113296	7060	thrombospondin 4	105049	29169	45187	199358	53488	85850	131373	53908	95346	0.0030824	0.0288525	0.618993
ENSG00000134030.14	CTIF	protein_coding	3193.79	2990.04	2575.53	3134.83	3627.08	2956.31	2505.56	2220.07	2905.55	HGNC:23925	8115	chr18	48539031	+	ENSG00000134030	9811	cap binding complex dependent translation initiation factor	3119	3047	3185	2829	3199	2172	2870	2911	2807	0.00765902	0.0289805	0.618993
ENSG00000145700.10	ANKRD31	protein_coding	29.6954	57.8972	50.1359	31.0269	32.8807	61.2495	60.2381	78.553	53.8257	HGNC:26853	6526	chr5	75068275	-	ENSG00000145700	256006	ankyrin repeat domain 31	29	59	62	28	29	45	69	103	52	-0.00458104	0.0286358	0.618993
ENSG00000150756.14	ATPSCKMT	protein_coding	159.741	203.131	279.79	239.351	222.228	197.36	289.841	301.247	285.69	HGNC:27029	3285	chr5	10225507	-	ENSG00000150756	134145	ATP synthase c subunit lysine N-methyltransferase	156	207	346	216	196	145	332	395	276	-0.00737406	0.0288322	0.618993
ENSG00000160766.14	GBAP1	transcribed_unprocessed_pseudogene	86.0141	169.766	274.939	101.946	65.7613	114.332	108.254	115.923	98.3354	HGNC:4178	3656	chr1	155213821	-	ENSG00000160766	2630	glucosylceramidase beta pseudogene 1	84	173	340	92	58	84	124	152	95	-0.00392104	0.0289647	0.618993
ENSG00000164120.14	HPGD	protein_coding	358.392	275.747	752.847	372.323	489.808	543.079	515.08	1378.11	1010.27	HGNC:5154	5531	chr4	174490175	-	ENSG00000164120	3248	15-hydroxyprostaglandin dehydrogenase	350	281	931	336	432	399	590	1807	976	-0.00341512	0.0289324	0.618993
ENSG00000166743.9	ACSM1	protein_coding	17.4076	8.83177	12.9383	9.97295	37.4159	21.7776	8.73016	11.4398	11.3862	HGNC:18049	2871	chr16	20623237	-	ENSG00000166743	116285	acyl-CoA synthetase medium chain family member 1	17	9	16	9	33	16	10	15	11	0.00299805	0.0289368	0.618993
ENSG00000172594.13	SMPDL3A	protein_coding	181.244	103.037	549.069	98.6214	126.987	73.4994	126.587	221.169	204.952	HGNC:17389	2349	chr6	122789049	+	ENSG00000172594	10924	sphingomyelin phosphodiesterase acid like 3A	177	105	679	89	112	54	145	290	198	-0.00280658	0.0287449	0.618993
ENSG00000176222.9	ZNF404	protein_coding	19.4556	40.2336	58.2223	31.0269	26.0778	63.9717	83.8096	76.265	51.7555	HGNC:19417	2477	chr19	43872365	-	ENSG00000176222	342908	zinc finger protein 404	19	41	72	28	23	47	96	100	50	-0.00346633	0.0286954	0.618993
ENSG00000198003.12	CCDC151	protein_coding	8.19182	31.4018	9.70371	13.2973	5.66908	17.6943	18.3333	38.1325	23.8075	HGNC:28303	2681	chr19	11420604	-	ENSG00000198003	115948	outer dynein arm docking complex subunit 3	8	32	12	12	5	13	21	50	23	-0.00257342	0.0288421	0.618993
ENSG00000215458.8	AATBC	lncRNA	16.3836	41.2149	81.6729	38.7837	18.141	20.4165	16.5873	70.1638	34.1586	HGNC:51526	4874	chr21	43805758	-	ENSG00000215458	284837	apoptosis associated transcript in bladder cancer	16	42	101	35	16	15	19	92	33	-0.00269569	0.0288839	0.618993
ENSG00000232375.1	AC092042.2	unprocessed_pseudogene	15.3597	11.7757	10.5124	17.7297	19.2749	27.222	7.85715	9.1518	14.4915	#N/A	331	chr3	43037121	+	ENSG00000232375	#N/A		15	12	13	16	17	20	9	12	14	0.00341737	0.0289602	0.618993
ENSG00000237870.6	AC073130.1	lncRNA	12.2877	77.5233	53.3704	32.1351	53.2893	20.4165	58.4921	68.6385	27.948	#N/A	2560	chr7	116275606	-	ENSG00000237870	102724434		12	79	66	29	47	15	67	90	27	-0.00301357	0.0289377	0.618993
ENSG00000249240.2	AC069368.1	protein_coding	19.4556	10.7944	5.6605	9.97295	18.141	17.6943	11.3492	6.86385	5.17555	#N/A	1277	chr15	64841883	+	ENSG00000249240	#N/A		19	11	7	9	16	13	13	9	5	0.00294258	0.0288475	0.618993
ENSG00000272223.1	AL136304.1	lncRNA	17.4076	20.6075	28.3025	12.1892	7.93671	24.4998	27.0635	29.7434	31.0533	#N/A	509	chr6	43033897	-	ENSG00000272223	#N/A		17	21	35	11	7	18	31	39	30	-0.00358541	0.0289733	0.618993
ENSG00000151422.13	FER	protein_coding	2141.14	2735.89	3155.32	2571.91	2843.61	2769.84	3183.02	3238.98	3382.74	HGNC:3655	13595	chr5	108747841	+	ENSG00000151422	2241	FER tyrosine kinase	2091	2788	3902	2321	2508	2035	3646	4247	3268	-0.0130984	0.0290711	0.620346
ENSG00000187091.13	PLCD1	protein_coding	678.897	1118.69	2261.77	873.187	922.926	622.023	871.27	907.554	948.16	HGNC:9060	4314	chr3	38007496	-	ENSG00000187091	5333	phospholipase C delta 1	663	1140	2797	788	814	457	998	1190	916	-0.0044146	0.0291031	0.62045
ENSG00000164128.7	NPY1R	protein_coding	684.017	693.785	323.457	610.566	849.228	398.803	382.381	317.262	234.97	HGNC:7956	3980	chr4	163323962	-	ENSG00000164128	4886	neuropeptide Y receptor Y1	668	707	400	551	749	293	438	416	227	0.00434776	0.0292197	0.62179
ENSG00000258811.1	AL583810.2	lncRNA	3.07193	20.6075	10.5124	13.2973	10.2043	8.1666	27.9365	19.0663	15.5266	#N/A	3254	chr14	104842663	+	ENSG00000258811	#N/A		3	21	13	12	9	6	32	25	15	-0.00265062	0.0292479	0.62179
ENSG00000287881.1	AC079148.3	lncRNA	18.4316	7.85046	4.85186	36.5675	9.07052	5.4444	10.4762	5.33855	6.21066	#N/A	3223	chr2	18403967	+	ENSG00000287881	#N/A		18	8	6	33	8	4	12	7	6	0.00225785	0.0292342	0.62179
ENSG00000121350.16	PYROXD1	protein_coding	312.313	378.785	675.217	388.945	506.816	449.163	580.556	584.953	650.049	HGNC:26162	5723	chr12	21437615	+	ENSG00000121350	79912	pyridine nucleotide-disulphide oxidoreductase domain 1	305	386	835	351	447	330	665	767	628	-0.00630427	0.0292787	0.621865
ENSG00000173930.9	SLCO4C1	protein_coding	5.11989	12.757	86.5248	12.1892	21.5425	1.3611	10.4762	21.3542	26.9128	HGNC:23612	5069	chr5	102233986	-	ENSG00000173930	353189	solute carrier organic anion transporter family member 4C1	5	13	107	11	19	1	12	28	26	-0.00162691	0.0293071	0.621889
ENSG00000172273.13	HINFP	protein_coding	826.35	630	515.914	560.701	716.571	749.967	545.635	593.342	563.1	HGNC:17850	9858	chr11	119121580	+	ENSG00000172273	25988	histone H4 transcription factor	807	642	638	506	632	551	625	778	544	0.0103366	0.0293355	0.621913
ENSG00000137038.8	DMAC1	protein_coding	468.982	530.887	705.137	632.728	500.013	438.274	585.794	747.397	764.946	HGNC:30536	2728	chr9	7796500	-	ENSG00000137038	90871	distal membrane arm assembly component 1	458	541	872	571	441	322	671	980	739	-0.00779764	0.0293724	0.622116
ENSG00000004660.15	CAMKK1	protein_coding	626.674	789.953	1018.89	408.891	729.043	479.107	619.841	610.883	981.284	HGNC:1469	7433	chr17	3860315	-	ENSG00000004660	84254	calcium/calmodulin dependent protein kinase kinase 1	612	805	1260	369	643	352	710	801	948	-0.00551015	0.029759	0.623849
ENSG00000011275.18	RNF216	protein_coding	2509.77	2333.55	1915.68	2362.48	2308.45	2741.26	2194.76	1984.42	2036.06	HGNC:21698	7619	chr7	5620047	-	ENSG00000011275	54476	ring finger protein 216	2451	2378	2369	2132	2036	2014	2514	2602	1967	0.0133726	0.0298125	0.623849
ENSG00000095585.17	BLNK	protein_coding	107.518	116.776	340.439	189.486	82.7685	159.249	175.476	357.683	183.214	HGNC:14211	6186	chr10	96189171	-	ENSG00000095585	29760	B cell linker	105	119	421	171	73	117	201	469	177	-0.00354195	0.0297694	0.623849
ENSG00000152700.14	SAR1B	protein_coding	2380.75	1728.08	2149.37	2325.91	2275.57	2258.07	2091.75	1832.65	2022.6	HGNC:10535	10798	chr5	134601149	-	ENSG00000152700	51128	secretion associated Ras related GTPase 1B	2325	1761	2658	2099	2007	1659	2396	2403	1954	0.0151194	0.0296468	0.623849
ENSG00000154783.12	FGD5	protein_coding	8878.91	7216.54	3535.39	6404.85	7089.75	7588.14	4908.1	5156.28	6280.01	HGNC:19117	8099	chr3	14810853	+	ENSG00000154783	152273	FYVE, RhoGEF and PH domain containing 5	8671	7354	4372	5780	6253	5575	5622	6761	6067	0.00656431	0.0297248	0.623849
ENSG00000163866.9	SMIM12	protein_coding	1200.1	1004.86	866.057	909.754	1038.58	1137.88	881.746	825.95	801.175	HGNC:25154	10337	chr1	34712737	-	ENSG00000163866	113444	small integral membrane protein 12	1172	1024	1071	821	916	836	1010	1083	774	0.0101516	0.0296956	0.623849
ENSG00000168214.20	RBPJ	protein_coding	6344.57	5935.93	8346	5142.72	7688.4	5972.51	8161.83	9584.22	9604.78	HGNC:5724	9253	chr4	26163455	+	ENSG00000168214	3516	recombination signal binding protein for immunoglobulin kappa J region	6196	6049	10321	4641	6781	4388	9349	12567	9279	-0.00734326	0.0298543	0.623849
ENSG00000181004.10	BBS12	protein_coding	228.347	110.888	124.531	141.837	129.255	254.526	132.698	120.499	159.407	HGNC:26648	3431	chr4	122732702	+	ENSG00000181004	166379	Bardet-Biedl syndrome 12	223	113	154	128	114	187	152	158	154	0.00564729	0.0296679	0.623849
ENSG00000197948.11	FCHSD1	protein_coding	930.796	1146.17	2374.98	930.808	993.222	898.327	997.857	1162.28	1214.18	HGNC:25463	6072	chr5	141639302	-	ENSG00000197948	89848	FCH and double SH3 domains 1	909	1168	2937	840	876	660	1143	1524	1173	-0.00527652	0.0296832	0.623849
ENSG00000226887.8	ERVMER34-1	protein_coding	3.07193	5.88785	55.7964	5.54053	9.07052	0	7.85715	7.6265	9.31599	HGNC:42970	4022	chr4	52722618	-	ENSG00000226887	100288413	endogenous retrovirus group MER34 member 1, envelope	3	6	69	5	8	0	9	10	9	-0.00135835	0.029806	0.623849
ENSG00000229116.3	AL137026.1	lncRNA	105.47	48.0841	38.0062	65.3782	55.557	34.0275	46.2699	31.2687	16.5618	#N/A	3052	chr10	44282489	-	ENSG00000229116	#N/A		103	49	47	59	49	25	53	41	16	0.00351934	0.0298648	0.623849
ENSG00000249526.1	AC008667.1	lncRNA	59.3907	9.81308	9.70371	27.7026	23.8101	34.0275	18.3333	30.506	22.7724	#N/A	568	chr5	139684645	+	ENSG00000249526	#N/A		58	10	12	25	21	25	21	40	22	0.00302273	0.0297378	0.623849
ENSG00000253552.8	HOXA-AS2	lncRNA	65.5346	41.2149	33.963	76.4593	38.5497	36.7497	32.3016	35.8446	28.9831	HGNC:43745	5431	chr7	27107777	+	ENSG00000253552	#N/A	HOXA cluster antisense RNA 2	64	42	42	69	34	27	37	47	28	0.0045829	0.0296711	0.623849
ENSG00000255200.1	PGAM1P8	transcribed_processed_pseudogene	15.3597	28.4579	28.3025	26.5945	18.141	16.3332	32.3016	34.3193	31.0533	HGNC:42455	2354	chr11	65174117	-	ENSG00000255200	#N/A	phosphoglycerate mutase 1 pseudogene 8	15	29	35	24	16	12	37	45	30	-0.00436163	0.0296974	0.623849
ENSG00000284959.2	AC007262.2	lncRNA	20.4796	64.7663	177.093	94.1889	71.4304	46.2774	96.9048	125.075	84.879	#N/A	8600	chr14	81012099	-	ENSG00000284959	#N/A		20	66	219	85	63	34	111	164	82	-0.00307624	0.0297988	0.623849
ENSG00000188735.13	TMEM120B	protein_coding	513.013	1191.31	1081.96	814.457	866.235	544.44	817.143	845.016	820.842	HGNC:32008	8449	chr12	121712752	+	ENSG00000188735	144404	transmembrane protein 120B	501	1214	1338	735	764	400	936	1108	793	-0.00542976	0.0298948	0.623904
ENSG00000204963.6	PCDHA7	protein_coding	19.4556	10.7944	7.27779	11.0811	7.93671	27.222	5.2381	8.38915	5.17555	HGNC:8673	5791	chr5	140834248	+	ENSG00000204963	#N/A	protocadherin alpha 7	19	11	9	10	7	20	6	11	5	0.00262158	0.0299366	0.624084
ENSG00000229994.1	RPL5P4	processed_pseudogene	130.045	57.8972	50.1359	58.7296	81.6347	130.666	79.4445	70.1638	66.247	HGNC:36095	886	chr1	35350722	+	ENSG00000229994	#N/A	ribosomal protein L5 pseudogene 4	127	59	62	53	72	96	91	92	64	0.00478582	0.030013	0.624084
ENSG00000248746.6	ACTN3	protein_coding	135.165	20.6075	11.321	17.7297	4.53526	13.611	4.36508	19.8289	5.17555	HGNC:165	3460	chr11	66546395	+	ENSG00000248746	89	actinin alpha 3	132	21	14	16	4	10	5	26	5	0.00158572	0.029996	0.624084
ENSG00000254910.1	AC136475.2	lncRNA	49.1509	39.2523	25.8766	43.2161	107.712	70.7772	45.3968	34.3193	55.8959	#N/A	392	chr11	310139	-	ENSG00000254910	#N/A		48	40	32	39	95	52	52	45	54	0.00395823	0.0299648	0.624084
ENSG00000103489.12	XYLT1	protein_coding	3128.25	2499.39	2417.84	2549.75	2556.75	4066.97	1738.18	2127.03	2666.44	HGNC:15516	11083	chr16	17101769	-	ENSG00000103489	64131	xylosyltransferase 1	3055	2547	2990	2301	2255	2988	1991	2789	2576	0.00743807	0.0300627	0.624548
ENSG00000273454.1	AC112503.2	lncRNA	41.9831	26.4953	12.1296	35.4594	40.8174	44.9163	30.5556	22.1169	33.1235	#N/A	552	chr3	123277353	+	ENSG00000273454	#N/A		41	27	15	32	36	33	35	29	32	0.0041517	0.0301929	0.626682
ENSG00000148700.15	ADD3	protein_coding	6321.01	6853.45	7281.02	5859.66	8034.22	6692.53	9985.56	9595.66	9980.53	HGNC:245	6539	chr10	109996368	+	ENSG00000148700	120	adducin 3	6173	6984	9004	5288	7086	4917	11438	12582	9642	-0.00893697	0.0302601	0.627504
ENSG00000140598.15	EFL1	protein_coding	479.222	622.149	1102.18	552.944	509.083	600.245	603.254	674.945	665.575	HGNC:25789	4708	chr15	82130233	-	ENSG00000140598	79631	elongation factor like GTPase 1	468	634	1363	499	449	441	691	885	643	-0.00648553	0.0304667	0.629049
ENSG00000165030.4	NFIL3	protein_coding	459.766	357.196	627.507	524.134	586.183	665.578	311.667	186.087	186.32	HGNC:7787	2055	chr9	91409045	-	ENSG00000165030	4783	nuclear factor, interleukin 3 regulated	449	364	776	473	517	489	357	244	180	0.00404875	0.0304135	0.629049
ENSG00000177409.12	SAMD9L	protein_coding	941.035	1189.34	1301.92	1558	1127.01	994.965	1798.41	2960.61	1588.89	HGNC:1349	7150	chr7	93130056	-	ENSG00000177409	219285	sterile alpha motif domain containing 9 like	919	1212	1610	1406	994	731	2060	3882	1535	-0.00467048	0.0304349	0.629049
ENSG00000213406.3	ANXA2P1	processed_pseudogene	27.6474	39.2523	32.3457	16.6216	17.0072	14.9721	13.0952	40.4205	65.2119	HGNC:538	926	chr4	153307792	-	ENSG00000213406	#N/A	annexin A2 pseudogene 1	27	40	40	15	15	11	15	53	63	-0.00288809	0.0304469	0.629049
ENSG00000215835.2	AL596087.1	processed_pseudogene	476.15	278.691	289.494	304.729	316.335	362.053	244.445	296.671	295.006	#N/A	1969	chr1	166275629	-	ENSG00000215835	#N/A		465	284	358	275	279	266	280	389	285	0.0081383	0.0304726	0.629049
ENSG00000163093.12	BBS5	protein_coding	323.577	217.85	266.044	282.567	276.651	359.331	270.635	237.184	250.497	HGNC:970	4254	chr2	169479480	+	ENSG00000163093	129880	Bardet-Biedl syndrome 5	316	222	329	255	244	264	310	311	242	0.00968786	0.0305392	0.629306
ENSG00000169258.7	GPRIN1	protein_coding	11.2638	26.4953	69.5433	17.7297	3.40145	2.7222	18.3333	10.6771	8.28088	HGNC:24835	4234	chr5	176595802	-	ENSG00000169258	#N/A	G protein regulated inducer of neurite outgrowth 1	11	27	86	16	3	2	21	14	8	-0.00168657	0.0305403	0.629306
ENSG00000282870.1	FRG1DP	unprocessed_pseudogene	12.2877	0.981308	15.3642	18.8378	70.2966	61.2495	14.8413	27.4554	13.4564	HGNC:51763	771	chr20	29080390	+	ENSG00000282870	#N/A	FSHD region gene 1 family member D, pseudogene	12	1	19	17	62	45	17	36	13	0.00195726	0.0306809	0.631633
ENSG00000118898.16	PPL	protein_coding	7714.65	10260.6	21678.9	4386.99	7342.59	5795.57	5060.87	6256.02	12274.3	HGNC:9273	7699	chr16	4882507	-	ENSG00000118898	5493	periplakin	7534	10456	26809	3959	6476	4258	5797	8203	11858	-0.00342061	0.0307501	0.632485
ENSG00000076248.11	UNG	protein_coding	352.248	425.888	518.34	364.567	308.398	317.136	427.778	467.505	320.884	HGNC:12572	2544	chr12	109097597	+	ENSG00000076248	7374	uracil DNA glycosylase	344	434	641	329	272	233	490	613	310	-0.00807592	0.0308636	0.63283
ENSG00000092758.18	COL9A3	protein_coding	178.172	114.813	58.2223	130.756	109.98	163.332	112.619	80.0783	122.143	HGNC:2219	4841	chr20	62816244	+	ENSG00000092758	1299	collagen type IX alpha 3 chain	174	117	72	118	97	120	129	105	118	0.00514128	0.0310745	0.63283
ENSG00000100625.9	SIX4	protein_coding	348.152	141.308	149.599	564.026	175.741	507.691	447.857	136.514	188.39	HGNC:10890	6771	chr14	60709539	-	ENSG00000100625	#N/A	SIX homeobox 4	340	144	185	509	155	373	513	179	182	0.00325577	0.0309613	0.63283
ENSG00000104219.13	ZDHHC2	protein_coding	541.684	480.841	896.785	576.215	747.184	522.663	831.984	1002.12	1047.53	HGNC:18469	6282	chr8	17156482	+	ENSG00000104219	51201	zinc finger DHHC-type palmitoyltransferase 2	529	490	1109	520	659	384	953	1314	1012	-0.00538768	0.0308462	0.63283
ENSG00000110871.15	COQ5	protein_coding	203.772	352.289	413.217	321.351	292.524	288.553	336.111	367.597	318.814	HGNC:28722	2501	chr12	120503279	-	ENSG00000110871	84274	coenzyme Q5, methyltransferase	199	359	511	290	258	212	385	482	308	-0.00791859	0.0312855	0.63283
ENSG00000114805.17	PLCH1	protein_coding	16.3836	18.6448	63.8828	22.1621	29.4792	17.6943	13.9683	48.8096	96.2652	HGNC:29185	7173	chr3	155375580	-	ENSG00000114805	23007	phospholipase C eta 1	16	19	79	20	26	13	16	64	93	-0.00233612	0.0312582	0.63283
ENSG00000115091.12	ACTR3	protein_coding	3321.78	3784.9	5399.31	4178.66	3530.7	3209.48	4329.29	4655.98	4087.65	HGNC:170	11946	chr2	113890063	+	ENSG00000115091	10096	actin related protein 3	3244	3857	6677	3771	3114	2358	4959	6105	3949	-0.0133907	0.0310543	0.63283
ENSG00000122566.21	HNRNPA2B1	protein_coding	7920.47	8576.63	9096.42	7864.22	8975.28	8241.47	10478.8	10221.8	10157.5	HGNC:5033	9267	chr7	26173057	-	ENSG00000122566	3181	heterogeneous nuclear ribonucleoprotein A2/B1	7735	8740	11249	7097	7916	6055	12003	13403	9813	-0.00985343	0.0312074	0.63283
ENSG00000144655.15	CSRNP1	protein_coding	390.135	1095.14	618.612	267.053	365.089	262.692	604.127	261.589	282.585	HGNC:14300	3230	chr3	39141855	-	ENSG00000144655	64651	cysteine and serine rich nuclear protein 1	381	1116	765	241	322	193	692	343	273	-0.00333376	0.0309958	0.63283
ENSG00000187554.14	TLR5	protein_coding	200.7	404.299	335.587	181.729	539.696	295.359	543.889	657.404	565.17	HGNC:11851	7733	chr1	223109404	-	ENSG00000187554	7100	toll like receptor 5	196	412	415	164	476	217	623	862	546	-0.00387826	0.0311108	0.63283
ENSG00000196782.12	MAML3	protein_coding	624.626	1117.71	1137.76	839.944	905.919	630.19	928.016	974.667	775.297	HGNC:16272	7012	chr4	139716753	-	ENSG00000196782	#N/A	mastermind like transcriptional coactivator 3	610	1139	1407	758	799	463	1063	1278	749	-0.00711657	0.0309669	0.63283
ENSG00000216866.5	RPS2P55	processed_pseudogene	120.829	75.5607	94.6112	93.0808	79.3671	168.777	77.6984	77.0277	67.2821	HGNC:36140	883	chrX	40934982	-	ENSG00000216866	#N/A	ribosomal protein S2 pseudogene 55	118	77	117	84	70	124	89	101	65	0.00540275	0.0312944	0.63283
ENSG00000221639.1	AC053527.1	snoRNA	23.5515	19.6262	17.7901	26.5945	20.4087	40.833	17.4603	9.1518	14.4915	#N/A	125	chr4	73263960	+	ENSG00000221639	#N/A		23	20	22	24	18	30	20	12	14	0.00359089	0.0309274	0.63283
ENSG00000229623.1	METTL21AP1	processed_pseudogene	44.031	21.5888	16.1729	35.4594	34.0145	44.9163	23.5714	31.2687	32.0884	HGNC:41921	635	chr21	39235386	-	ENSG00000229623	#N/A	methyltransferase like 21A pseudogene 1	43	22	20	32	30	33	27	41	31	0.0044133	0.0312724	0.63283
ENSG00000259768.6	AC004943.2	lncRNA	93.182	198.224	185.988	176.189	146.262	100.721	157.143	184.561	174.934	#N/A	7025	chr16	72665123	+	ENSG00000259768	#N/A		91	202	230	159	129	74	180	242	169	-0.00609774	0.0310536	0.63283
ENSG00000259863.1	SH3RF3-AS1	lncRNA	15.3597	23.5514	19.4074	9.97295	12.472	5.4444	15.7143	23.6422	19.6671	HGNC:44168	1604	chr2	109127327	-	ENSG00000259863	#N/A	SH3RF3 antisense RNA 1	15	24	24	9	11	4	18	31	19	-0.00333321	0.0308172	0.63283
ENSG00000271394.1	AC015849.7	misc_RNA	100.35	189.392	117.253	104.162	128.121	136.11	166.746	149.479	170.793	#N/A	247	chr17	35889558	+	ENSG00000271394	#N/A	7SK RNA	98	193	145	94	113	100	191	196	165	-0.00668649	0.0312419	0.63283
ENSG00000279433.1	AC018529.3	TEC	30.7193	33.3645	63.8828	35.4594	37.4159	6.8055	40.1587	57.9614	64.1768	#N/A	2254	chr18	77108284	-	ENSG00000279433	#N/A		30	34	79	32	33	5	46	76	62	-0.00314687	0.0311972	0.63283
ENSG00000287979.1	AC253572.2	lncRNA	1.02398	13.7383	34.7716	11.0811	9.07052	4.0833	12.2222	10.6771	12.4213	#N/A	1312	chr1	120849674	-	ENSG00000287979	#N/A		1	14	43	10	8	3	14	14	12	-0.00198578	0.0311996	0.63283
ENSG00000111110.12	PPM1H	protein_coding	89.0861	166.822	482.76	214.972	83.9024	91.1938	168.492	160.157	150.091	HGNC:18583	7164	chr12	62643994	-	ENSG00000111110	57460	protein phosphatase, Mg2+/Mn2+ dependent 1H	87	170	597	194	74	67	193	210	145	-0.00310955	0.0313935	0.63404
ENSG00000138829.12	FBN2	protein_coding	142.333	117.757	111.593	55.4053	65.7613	489.996	67.2222	25.9301	61.0715	HGNC:3604	13218	chr5	128257909	-	ENSG00000138829	2201	fibrillin 2	139	120	138	50	58	360	77	34	59	0.0022191	0.0314664	0.63404
ENSG00000176984.6	AP000679.1	lncRNA	72.7024	25.514	16.9815	46.5404	19.2749	51.7218	15.7143	8.38915	45.5448	#N/A	2081	chr11	120168977	+	ENSG00000176984	#N/A		71	26	21	42	17	38	18	11	44	0.00266164	0.0314761	0.63404
ENSG00000284773.1	AC114490.3	protein_coding	121.853	72.6168	50.1359	114.135	126.987	127.943	120.476	89.2301	86.9492	#N/A	3163	chr1	34974356	-	ENSG00000284773	#N/A		119	74	62	103	112	94	138	117	84	0.00542569	0.0314933	0.63404
ENSG00000287408.1	AC027811.1	lncRNA	17.4076	21.5888	4.85186	26.5945	37.4159	12.2499	13.0952	4.5759	5.17555	#N/A	3169	chr15	79331591	-	ENSG00000287408	#N/A		17	22	6	24	33	9	15	6	5	0.00231443	0.0314533	0.63404
ENSG00000091622.16	PITPNM3	protein_coding	1289.19	884.158	556.346	772.349	710.902	562.135	413.81	265.402	285.69	HGNC:21043	10671	chr17	6451263	-	ENSG00000091622	83394	PITPNM family member 3	1259	901	688	697	627	413	474	348	276	0.00371841	0.0318075	0.634552
ENSG00000100024.15	UPB1	protein_coding	65.5346	60.8411	25.8766	119.675	43.085	42.1941	45.3968	24.4048	16.5618	HGNC:16297	6793	chr22	24494107	+	ENSG00000100024	51733	beta-ureidopropionase 1	64	62	32	108	38	31	52	32	16	0.00302779	0.0315858	0.634552
ENSG00000126524.10	SBDS	protein_coding	3154.88	1940.05	1995.73	1945.83	2595.3	3402.75	2455.79	2056.87	2114.73	HGNC:19440	1715	chr7	66987680	-	ENSG00000126524	51119	SBDS ribosome maturation factor	3081	1977	2468	1756	2289	2500	2813	2697	2043	0.00701614	0.0316574	0.634552
ENSG00000130600.19	H19	lncRNA	147.453	108.925	70.3519	138.513	83.9024	149.721	93.4127	89.2301	97.3003	HGNC:4713	2897	chr11	1995176	-	ENSG00000130600	283120	H19 imprinted maternally expressed transcript	144	111	87	125	74	110	107	117	94	0.00590402	0.031761	0.634552
ENSG00000165300.7	SLITRK5	protein_coding	45.055	25.514	186.797	27.7026	19.2749	31.3053	24.4445	30.506	118.002	HGNC:20295	21103	chr13	87672615	+	ENSG00000165300	26050	SLIT and NTRK like family member 5	44	26	231	25	17	23	28	40	114	-0.00197873	0.0318512	0.634552
ENSG00000165757.9	JCAD	protein_coding	6978.41	6642.47	3900.08	7876.41	5595.38	8086.3	5663.26	5059.42	5716.91	HGNC:29283	9574	chr10	30012803	-	ENSG00000165757	57608	junctional cadherin 5 associated	6815	6769	4823	7108	4935	5941	6487	6634	5523	0.00746132	0.0318529	0.634552
ENSG00000168758.11	SEMA4C	protein_coding	1968.09	1469.02	1440.19	1643.32	1470.56	1942.29	1576.67	1207.28	1413.96	HGNC:10731	6264	chr2	96859718	-	ENSG00000168758	54910	semaphorin 4C	1922	1497	1781	1483	1297	1427	1806	1583	1366	0.0100159	0.0317405	0.634552
ENSG00000169946.14	ZFPM2	protein_coding	958.443	1322.8	1239.65	998.403	1170.1	1041.24	1154.13	1159.99	1271.11	HGNC:16700	8036	chr8	104590733	+	ENSG00000169946	23414	zinc finger protein, FOG family member 2	936	1348	1533	901	1032	765	1322	1521	1228	-0.012588	0.0317295	0.634552
ENSG00000225190.11	PLEKHM1	protein_coding	2262.99	1817.38	1368.22	1647.75	1883.27	1894.65	1397.7	1569.53	1588.89	HGNC:29017	9233	chr17	45435900	-	ENSG00000225190	9842	pleckstrin homology and RUN domain containing M1	2210	1852	1692	1487	1661	1392	1601	2058	1535	0.0144865	0.0318158	0.634552
ENSG00000225349.2	ANKRD49P2	processed_pseudogene	39.9351	34.3458	18.5988	27.7026	41.9512	43.5552	25.3175	21.3542	20.7022	HGNC:54620	533	chr12	31534715	-	ENSG00000225349	#N/A	ANKRD49 pseudogene 2	39	35	23	25	37	32	29	28	20	0.0043615	0.031628	0.634552
ENSG00000234396.3	AL590822.1	lncRNA	13.3117	35.3271	26.6852	31.0269	23.8101	17.6943	32.3016	38.1325	48.6502	#N/A	326	chr1	2212523	+	ENSG00000234396	#N/A		13	36	33	28	21	13	37	50	47	-0.00385292	0.0316795	0.634552
ENSG00000278932.4	CR381653.1	lncRNA	17.4076	3.92523	6.46914	13.2973	9.07052	19.0554	3.49206	12.2024	6.21066	#N/A	1901	chr21	9325013	+	ENSG00000278932	#N/A		17	4	8	12	8	14	4	16	6	0.00253247	0.0316361	0.634552
ENSG00000104432.14	IL7	protein_coding	94.2059	105	207.821	108.594	47.6203	38.1108	52.381	125.837	195.636	HGNC:6023	3392	chr8	78675743	-	ENSG00000104432	3574	interleukin 7	92	107	257	98	42	28	60	165	189	-0.00296788	0.0319325	0.634911
ENSG00000286364.1	AL512308.1	lncRNA	4.09591	61.8224	108.358	33.2432	32.8807	1.3611	11.3492	56.4361	37.2639	#N/A	2957	chr6	453391	+	ENSG00000286364	#N/A		4	63	134	30	29	1	13	74	36	-0.00157897	0.0319222	0.634911
ENSG00000287868.1	AL355377.4	lncRNA	168.956	104.019	88.1421	99.7295	143.995	258.609	162.381	87.7048	82.8088	#N/A	1474	chr9	35023840	-	ENSG00000287868	#N/A		165	106	109	90	127	190	186	115	80	0.00435572	0.0319545	0.634911
ENSG00000199545.1	RNA5SP195	rRNA_pseudogene	20.4796	13.7383	13.7469	18.8378	29.4792	38.1108	20.0794	16.0157	12.4213	HGNC:43095	117	chr5	139299852	+	ENSG00000199545	#N/A	RNA, 5S ribosomal pseudogene 195	20	14	17	17	26	28	23	21	12	0.00364931	0.0319966	0.635194
ENSG00000154678.18	PDE1C	protein_coding	479.222	734.999	421.303	436.593	597.521	250.443	619.841	620.035	1053.74	HGNC:8776	14131	chr7	31751179	-	ENSG00000154678	5137	phosphodiesterase 1C	468	749	521	394	527	184	710	813	1018	-0.00435737	0.0320882	0.635599
ENSG00000159110.20	IFNAR2	protein_coding	488.437	398.411	275.747	444.35	339.011	558.051	380.635	362.259	291.901	HGNC:5433	4614	chr21	33229901	+	ENSG00000159110	3455	interferon alpha and beta receptor subunit 2	477	406	341	401	299	410	436	475	282	0.00711192	0.0321077	0.635599
ENSG00000213650.3	AC092447.2	processed_pseudogene	19.4556	20.6075	20.2161	7.75674	10.2043	4.0833	18.3333	20.5916	23.8075	#N/A	669	chr7	56567906	-	ENSG00000213650	#N/A		19	21	25	7	9	3	21	27	23	-0.00301199	0.032079	0.635599
ENSG00000216775.3	AL109918.1	transcribed_unprocessed_pseudogene	143.357	238.458	140.704	158.459	106.579	81.666	237.46	192.188	124.213	#N/A	3821	chr6	52664366	+	ENSG00000216775	730101		140	243	174	143	94	60	272	252	120	-0.00470072	0.0321286	0.635599
ENSG00000285886.1	AC211476.12	lncRNA	16.3836	10.7944	10.5124	21.054	22.6763	28.5831	13.9683	15.253	12.4213	#N/A	2085	chr7	72954797	+	ENSG00000285886	#N/A		16	11	13	19	20	21	16	20	12	0.00364521	0.0321613	0.635696
ENSG00000182107.7	TMEM30B	protein_coding	773.103	679.065	561.198	1241.08	534.027	734.994	666.984	388.189	464.764	HGNC:27254	4392	chr14	61277370	-	ENSG00000182107	161291	transmembrane protein 30B	755	692	694	1120	471	540	764	509	449	0.00520924	0.0322401	0.636149
ENSG00000204172.12	AGAP9	protein_coding	382.968	285.561	288.686	583.971	846.96	522.663	506.349	479.707	389.201	HGNC:23463	2387	chr10	47501854	-	ENSG00000204172	642517	ArfGAP with GTPase domain, ankyrin repeat and PH domain 9	374	291	357	527	747	384	580	629	376	0.00511551	0.0322317	0.636149
ENSG00000005469.12	CROT	protein_coding	474.102	517.149	846.649	614.998	442.188	447.802	667.857	661.98	576.556	HGNC:2366	4995	chr7	87345664	+	ENSG00000005469	54677	carnitine O-octanoyltransferase	463	527	1047	555	390	329	765	868	557	-0.00718782	0.0324429	0.636541
ENSG00000019102.12	VSIG2	protein_coding	205.82	100.093	33.1544	103.054	65.7613	68.055	65.4762	53.3855	48.6502	HGNC:17149	1447	chr11	124747474	-	ENSG00000019102	23584	V-set and immunoglobulin domain containing 2	201	102	41	93	58	50	75	70	47	0.00328137	0.0324555	0.636541
ENSG00000155085.15	AK9	protein_coding	249.851	395.467	495.698	364.567	451.259	306.248	548.254	416.407	456.483	HGNC:33814	10098	chr6	109492856	-	ENSG00000155085	221264	adenylate kinase 9	244	403	613	329	398	225	628	546	441	-0.00671868	0.0323803	0.636541
ENSG00000186073.14	C15orf41	protein_coding	257.018	417.056	664.704	473.161	307.264	300.803	391.984	480.47	421.29	HGNC:26929	9278	chr15	36579626	+	ENSG00000186073	84529	CDAN1 interacting nuclease 1	251	425	822	427	271	221	449	630	407	-0.00562731	0.0323203	0.636541
ENSG00000207864.3	MIR27B	miRNA	134.141	94.2055	56.605	96.4052	88.4376	95.2771	77.6984	48.047	77.6332	HGNC:31614	97	chr9	95085445	+	ENSG00000207864	407019	microRNA 27b	131	96	70	87	78	70	89	63	75	0.00522	0.0324466	0.636541
ENSG00000213352.3	GAPDHP44	processed_pseudogene	36.8632	82.4298	67.1174	25.4864	20.4087	14.9721	17.4603	34.3193	44.5097	HGNC:37801	1007	chr12	62755227	+	ENSG00000213352	#N/A	glyceraldehyde 3 phosphate dehydrogenase pseudogene 44	36	84	83	23	18	11	20	45	43	-0.00269647	0.0323827	0.636541
ENSG00000275832.5	ARHGAP23	protein_coding	4815.77	3675	2851.27	3712.15	3225.71	3698.11	2987.46	2551.06	3057.71	HGNC:29293	8080	chr17	38419280	+	ENSG00000275832	57636	Rho GTPase activating protein 23	4703	3745	3526	3350	2845	2717	3422	3345	2954	0.00872883	0.0323744	0.636541
ENSG00000103184.12	SEC14L5	protein_coding	114.685	271.822	176.284	103.054	120.184	114.332	90.7937	143.378	189.425	HGNC:29032	6463	chr16	4958330	+	ENSG00000103184	9717	SEC14 like lipid binding 5	112	277	218	93	106	84	104	188	183	-0.00451367	0.0326458	0.637607
ENSG00000182492.16	BGN	protein_coding	5669.76	5278.45	4617.35	20675	4450.23	5579.15	3317.46	4753.6	6623.67	HGNC:1044	2404	chrX	153494980	+	ENSG00000182492	633	biglycan	5537	5379	5710	18658	3925	4099	3800	6233	6399	0.0032768	0.0326842	0.637607
ENSG00000185090.14	MANEAL	protein_coding	25.5994	73.5981	44.4754	28.8107	39.6835	27.222	24.4445	51.0976	65.2119	HGNC:26452	3018	chr1	37793802	+	ENSG00000185090	149175	mannosidase endo-alpha like	25	75	55	26	35	20	28	67	63	-0.00367294	0.0327057	0.637607
ENSG00000187017.17	ESPN	protein_coding	8.19182	0.981308	71.9692	4.43242	1.13382	2.7222	3.49206	11.4398	8.28088	HGNC:13281	6952	chr1	6424776	+	ENSG00000187017	83715	espin	8	1	89	4	1	2	4	15	8	-0.00110623	0.0325975	0.637607
ENSG00000229091.3	HSPA8P8	processed_pseudogene	13.3117	25.514	33.1544	11.0811	5.66908	12.2499	10.4762	24.4048	14.4915	HGNC:44923	1942	chr7	10451311	+	ENSG00000229091	#N/A	heat shock protein family A (Hsp70) member 8 pseudogene 8	13	26	41	10	5	9	12	32	14	-0.00273649	0.0326756	0.637607
ENSG00000261051.1	AC107021.2	lncRNA	62.4626	27.4766	33.1544	79.7836	37.4159	104.805	55.873	44.9964	50.7204	#N/A	2095	chr3	146059585	-	ENSG00000261051	#N/A		61	28	41	72	33	77	64	59	49	0.00395383	0.0325382	0.637607
ENSG00000263426.2	RN7SL471P	misc_RNA	47.103	36.3084	233.698	64.2701	35.1483	13.611	82.0635	87.7048	33.1235	HGNC:46487	299	chr6	28977475	+	ENSG00000263426	#N/A	RNA, 7SL, cytoplasmic 471, pseudogene	46	37	289	58	31	10	94	115	32	-0.00212824	0.0326192	0.637607
ENSG00000166068.13	SPRED1	protein_coding	1471.46	1923.36	2662.86	2028.94	2242.69	1686.4	2668.81	2506.83	2234.8	HGNC:20249	7750	chr15	38252836	+	ENSG00000166068	161742	sprouty related EVH1 domain containing 1	1437	1960	3293	1831	1978	1239	3057	3287	2159	-0.00782313	0.0327908	0.638009
ENSG00000172264.17	MACROD2	protein_coding	111.614	147.196	152.834	97.5133	113.382	72.1383	115.238	169.308	105.581	HGNC:16126	11428	chr20	13995369	+	ENSG00000172264	140733	mono-ADP ribosylhydrolase 2	109	150	189	88	100	53	132	222	102	-0.00596456	0.0327911	0.638009
ENSG00000196352.16	CD55	protein_coding	3930.03	3336.45	4906.04	2680.51	2625.92	2866.48	2743.89	4617.08	6825.51	HGNC:2665	5752	chr1	207321532	+	ENSG00000196352	1604	CD55 molecule (Cromer blood group)	3838	3400	6067	2419	2316	2106	3143	6054	6594	-0.00490467	0.0328383	0.638009
ENSG00000279981.1	AC018445.4	TEC	198.652	126.589	131.809	131.865	167.805	315.775	148.413	130.413	158.372	#N/A	2291	chr18	79496058	+	ENSG00000279981	#N/A		194	129	163	119	148	232	170	171	153	0.00536749	0.0328119	0.638009
ENSG00000224165.6	DNAJC27-AS1	lncRNA	50.1749	88.3177	87.3334	59.8377	77.0995	72.1383	113.492	85.4168	75.563	HGNC:42943	5787	chr2	24971390	+	ENSG00000224165	729723	DNAJC27 antisense RNA 1	49	90	108	54	68	53	130	112	73	-0.0059939	0.0329364	0.63937
ENSG00000163687.14	DNASE1L3	protein_coding	66.5585	63.785	25.8766	101.946	88.4376	57.1662	20.9524	72.4518	34.1586	HGNC:2959	2992	chr3	58192257	-	ENSG00000163687	1776	deoxyribonuclease 1 like 3	65	65	32	92	78	42	24	95	33	0.00340047	0.0329667	0.639413
ENSG00000040731.10	CDH10	protein_coding	27.6474	9.81308	28.3025	32.1351	20.4087	5.4444	97.7778	74.7397	55.8959	HGNC:1749	3660	chr5	24487100	-	ENSG00000040731	1008	cadherin 10	27	10	35	29	18	4	112	98	54	-0.00200631	0.0331136	0.639542
ENSG00000109738.11	GLRB	protein_coding	35.8392	76.542	241.784	76.4593	131.523	95.2771	79.4445	272.266	158.372	HGNC:4329	3391	chr4	157076125	+	ENSG00000109738	2743	glycine receptor beta	35	78	299	69	116	70	91	357	153	-0.00282039	0.0330024	0.639542
ENSG00000163815.6	CLEC3B	protein_coding	2085.84	2198.13	2650.73	1570.19	1731.34	1086.16	1528.65	2238.38	2839.31	HGNC:11891	985	chr3	45001548	+	ENSG00000163815	7123	C-type lectin domain family 3 member B	2037	2240	3278	1417	1527	798	1751	2935	2743	-0.00562402	0.0330958	0.639542
ENSG00000238279.1	BX470102.1	lncRNA	13.3117	26.4953	29.1111	22.1621	12.472	12.2499	20.9524	24.4048	26.9128	#N/A	531	chr1	153533603	+	ENSG00000238279	#N/A		13	27	36	20	11	9	24	32	26	-0.00385488	0.0331101	0.639542
ENSG00000248049.7	UBA6-AS1	lncRNA	251.899	285.561	333.161	282.567	223.362	274.942	328.254	518.602	299.147	HGNC:49083	13688	chr4	67701209	+	ENSG00000248049	#N/A	UBA6 divergent transcript	246	291	412	255	197	202	376	680	289	-0.00615869	0.0330462	0.639542
ENSG00000106443.16	PHF14	protein_coding	1654.75	1878.22	2262.58	1940.29	1986.44	1708.18	2579.76	2366.5	2056.76	HGNC:22203	14051	chr7	10973336	+	ENSG00000106443	9678	PHD finger protein 14	1616	1914	2798	1751	1752	1255	2955	3103	1987	-0.00961102	0.0334308	0.640088
ENSG00000115970.18	THADA	protein_coding	1691.61	2540.61	2436.44	2018.97	2311.85	2315.23	2592.86	2412.26	2595.02	HGNC:19217	14220	chr2	43230836	-	ENSG00000115970	63892	THADA armadillo repeat containing	1652	2589	3013	1822	2039	1701	2970	3163	2507	-0.0110958	0.0334465	0.640088
ENSG00000119231.11	SENP5	protein_coding	2860.99	2148.08	2434.02	2241.7	2589.63	2878.73	2339.68	1860.87	2006.04	HGNC:28407	7035	chr3	196867856	+	ENSG00000119231	205564	SUMO specific peptidase 5	2794	2189	3010	2023	2284	2115	2680	2440	1938	0.0108771	0.0335033	0.640088
ENSG00000130762.15	ARHGEF16	protein_coding	39.9351	76.542	198.926	36.5675	43.085	34.0275	39.2857	45.759	38.2991	HGNC:15515	5324	chr1	3454665	+	ENSG00000130762	27237	Rho guanine nucleotide exchange factor 16	39	78	246	33	38	25	45	60	37	-0.00253584	0.0332472	0.640088
ENSG00000142197.12	DOP1B	protein_coding	838.638	1197.2	2112.18	895.349	860.566	872.466	864.286	1049.41	1056.85	HGNC:1291	9030	chr21	36156782	+	ENSG00000142197	9980	DOP1 leucine zipper like protein B	819	1220	2612	808	759	641	990	1376	1021	-0.00520665	0.0337056	0.640088
ENSG00000161912.18	ADCY10P1	transcribed_unprocessed_pseudogene	184.316	499.486	272.513	314.702	310.665	364.775	652.143	415.644	380.92	HGNC:44143	5804	chr6	41101022	+	ENSG00000161912	221442	ADCY10 pseudogene 1	180	509	337	284	274	268	747	545	368	-0.00306469	0.0333065	0.640088
ENSG00000164056.11	SPRY1	protein_coding	1778.65	4826.07	2924.05	2149.72	2877.62	2154.62	2513.41	2763.84	2739.94	HGNC:11269	3963	chr4	123396795	+	ENSG00000164056	10252	sprouty RTK signaling antagonist 1	1737	4918	3616	1940	2538	1583	2879	3624	2647	-0.00569783	0.0336494	0.640088
ENSG00000168917.9	SLC35G2	protein_coding	475.126	436.682	266.044	363.459	448.991	549.885	324.762	359.971	348.832	HGNC:28480	4283	chr3	136818647	+	ENSG00000168917	80723	solute carrier family 35 member G2	464	445	329	328	396	404	372	472	337	0.00632682	0.0337598	0.640088
ENSG00000173914.12	RBM4B	protein_coding	248.827	420.981	350.951	342.405	319.736	359.331	404.206	418.695	389.201	HGNC:28842	4291	chr11	66664998	-	ENSG00000173914	83759	RNA binding motif protein 4B	243	429	434	309	282	264	463	549	376	-0.00897571	0.0335247	0.640088
ENSG00000175216.15	CKAP5	protein_coding	2131.92	2832.05	3302.5	2415.67	2522.74	2697.7	2853.02	2851.55	2696.46	HGNC:28959	8538	chr11	46743048	-	ENSG00000175216	9793	cytoskeleton associated protein 5	2082	2886	4084	2180	2225	1982	3268	3739	2605	-0.0117264	0.0334047	0.640088
ENSG00000178904.19	DPY19L3	protein_coding	1039.34	1246.26	1637.5	1408.4	1382.12	1226.35	1780.95	1761.72	1565.09	HGNC:27120	10781	chr19	32405543	+	ENSG00000178904	147991	dpy-19 like C-mannosyltransferase 3	1015	1270	2025	1271	1219	901	2040	2310	1512	-0.00855279	0.0332677	0.640088
ENSG00000207563.1	MIR23B	miRNA	66.5585	67.7102	42.8581	67.5944	64.6275	74.8605	48.0159	36.6072	43.4746	HGNC:31606	97	chr9	95085208	+	ENSG00000207563	407011	microRNA 23b	65	69	53	61	57	55	55	48	42	0.00552813	0.033676	0.640088
ENSG00000218208.1	RPS27AP11	processed_pseudogene	77.8223	79.4859	95.4199	40.9999	83.9024	81.666	103.889	112.11	133.529	HGNC:36126	447	chr6	113581501	+	ENSG00000218208	#N/A	RPS27A pseudogene 11	76	81	118	37	74	60	119	147	129	-0.00486992	0.033663	0.640088
ENSG00000226549.3	SCDP1	processed_pseudogene	16.3836	11.7757	101.08	14.4054	49.8879	13.611	13.0952	212.779	30.0182	HGNC:10572	1081	chr17	20784645	+	ENSG00000226549	#N/A	stearoyl-CoA desaturase pseudogene 1	16	12	125	13	44	10	15	279	29	-0.00150755	0.033376	0.640088
ENSG00000228253.1	MT-ATP8	protein_coding	734.192	924.392	1064.98	743.539	1034.04	1124.27	1538.25	1376.58	1281.47	HGNC:7415	207	chrM	8366	+	ENSG00000228253	4509	mitochondrially encoded ATP synthase membrane subunit 8	717	942	1317	671	912	826	1762	1805	1238	-0.00633295	0.0337064	0.640088
ENSG00000230956.2	CAPZA1P1	processed_pseudogene	18.4316	18.6448	26.6852	14.4054	9.07052	8.1666	17.4603	22.1169	31.0533	HGNC:1489	833	chrX	88096393	-	ENSG00000230956	#N/A	CAPZA1 pseudogene 1	18	19	33	13	8	6	20	29	30	-0.00331425	0.0335379	0.640088
ENSG00000273257.1	AC069200.3	lncRNA	12.2877	16.6822	12.1296	16.6216	34.0145	27.222	9.60318	6.1012	12.4213	#N/A	323	chr4	55387949	+	ENSG00000273257	#N/A	long intergenic non-protein coding RNA 2928	12	17	15	15	30	20	11	8	12	0.00289769	0.0335937	0.640088
ENSG00000273399.2	AL159169.3	lncRNA	24.5755	23.5514	47.7099	16.6216	12.472	16.3332	25.3175	33.5566	23.8075	#N/A	561	chr9	14586766	-	ENSG00000273399	#N/A		24	24	59	15	11	12	29	44	23	-0.00348726	0.0332729	0.640088
ENSG00000279302.3	AC013643.3	TEC	152.573	311.075	207.013	300.297	191.615	219.137	538.651	285.231	328.13	#N/A	2596	chr8	27701194	+	ENSG00000279302	#N/A		149	317	256	271	169	161	617	374	317	-0.00439681	0.0337553	0.640088
ENSG00000279592.1	AC010653.2	TEC	20.4796	15.7009	8.08643	13.2973	29.4792	24.4998	5.2381	10.6771	16.5618	#N/A	997	chr16	71859680	+	ENSG00000279592	#N/A		20	16	10	12	26	18	6	14	16	0.00294932	0.0336778	0.640088
ENSG00000285941.1	AL133257.1	lncRNA	1.02398	12.757	19.4074	14.4054	7.93671	16.3332	26.1905	25.9301	26.9128	#N/A	1362	chr6	123589711	+	ENSG00000285941	#N/A		1	13	24	13	7	12	30	34	26	-0.00230648	0.0332223	0.640088
ENSG00000287859.1	AC008507.4	lncRNA	29.6954	16.6822	11.321	19.9459	29.4792	23.1387	18.3333	12.9651	17.5969	#N/A	2245	chr19	30058229	+	ENSG00000287859	#N/A		29	17	14	18	26	17	21	17	17	0.00384051	0.0337053	0.640088
ENSG00000130517.14	PGPEP1	protein_coding	1012.71	1344.39	1472.54	1279.86	900.25	1083.44	1134.92	1273.63	1410.85	HGNC:13568	7509	chr19	18340598	+	ENSG00000130517	54858	pyroglutamyl-peptidase I	989	1370	1821	1155	794	796	1300	1670	1363	-0.00957669	0.0338729	0.641165
ENSG00000199753.1	SNORD104	snoRNA	21.5035	44.1588	43.6667	27.7026	43.085	25.8609	41.9048	39.6578	62.1066	HGNC:32768	70	chr17	64146083	+	ENSG00000199753	#N/A	small nucleolar RNA, C/D box 104	21	45	54	25	38	19	48	52	60	-0.00439129	0.033845	0.641165
ENSG00000207938.1	MIR511	miRNA	8.19182	19.6262	17.7901	12.1892	11.3382	8.1666	7.85715	28.2181	28.9831	HGNC:32077	87	chr10	17845107	+	ENSG00000207938	574445	microRNA 511	8	20	22	11	10	6	9	37	28	-0.0027008	0.0339307	0.641726
ENSG00000064932.16	SBNO2	protein_coding	2098.13	1798.74	1463.64	1612.29	1655.37	1930.04	1298.18	1301.84	1431.56	HGNC:29158	6610	chr19	1107637	-	ENSG00000064932	22904	strawberry notch homolog 2	2049	1833	1810	1455	1460	1418	1487	1707	1383	0.00749211	0.0343387	0.64304
ENSG00000071575.11	TRIB2	protein_coding	1801.18	1723.18	1040.72	2230.62	2155.38	2141.01	2085.64	1140.16	1550.59	HGNC:30809	4588	chr2	12716889	+	ENSG00000071575	28951	tribbles pseudokinase 2	1759	1756	1287	2013	1901	1573	2389	1495	1498	0.00624331	0.0341178	0.64304
ENSG00000102445.18	RUBCNL	protein_coding	247.803	99.1121	155.259	630.512	281.186	387.914	392.857	189.137	250.497	HGNC:20420	6105	chr13	46342000	-	ENSG00000102445	80183	rubicon like autophagy enhancer	242	101	192	569	248	285	450	248	242	0.00343332	0.0343346	0.64304
ENSG00000113924.12	HGD	protein_coding	24.5755	17.6635	9.70371	18.8378	18.141	42.1941	12.2222	15.253	16.5618	HGNC:4892	2682	chr3	120628172	-	ENSG00000113924	3081	homogentisate 1,2-dioxygenase	24	18	12	17	16	31	14	20	16	0.00332474	0.034305	0.64304
ENSG00000147408.14	CSGALNACT1	protein_coding	2624.45	2378.69	1511.35	2586.32	2108.9	2972.64	2289.05	1999.67	1489.52	HGNC:24290	6580	chr8	19404161	-	ENSG00000147408	55790	chondroitin sulfate N-acetylgalactosaminyltransferase 1	2563	2424	1869	2334	1860	2184	2622	2622	1439	0.00512244	0.0343344	0.64304
ENSG00000161509.14	GRIN2C	protein_coding	52.2229	125.607	84.9075	46.5404	80.5009	106.166	84.6826	118.211	133.529	HGNC:4587	8584	chr17	74842023	-	ENSG00000161509	2905	glutamate ionotropic receptor NMDA type subunit 2C	51	128	105	42	71	78	97	155	129	-0.00444681	0.0341756	0.64304
ENSG00000163694.15	RBM47	protein_coding	351.224	426.869	878.995	361.242	470.533	421.941	321.27	819.086	641.768	HGNC:30358	8544	chr4	40423267	-	ENSG00000163694	54502	RNA binding motif protein 47	343	435	1087	326	415	310	368	1074	620	-0.00448228	0.0341953	0.64304
ENSG00000164597.13	COG5	protein_coding	1492.96	1850.75	2351.53	1877.13	1968.3	1592.49	2141.51	2099.58	2108.52	HGNC:14857	8467	chr7	107201555	-	ENSG00000164597	10466	component of oligomeric golgi complex 5	1458	1886	2908	1694	1736	1170	2453	2753	2037	-0.0102933	0.0340463	0.64304
ENSG00000167578.18	RAB4B	protein_coding	137.213	93.2242	80.0556	121.892	138.325	123.86	100.397	99.9072	124.213	HGNC:9782	3935	chr19	40778216	+	ENSG00000167578	53916	RAB4B, member RAS oncogene family	134	95	99	110	122	91	115	131	120	0.00740616	0.0341397	0.64304
ENSG00000174804.4	FZD4	protein_coding	11222.8	8756.21	5974.25	8173.38	15620.6	10541.7	8983.34	7528.12	9968.11	HGNC:4042	7387	chr11	86945679	-	ENSG00000174804	8322	frizzled class receptor 4	10960	8923	7388	7376	13777	7745	10290	9871	9630	0.00624005	0.0342525	0.64304
ENSG00000185864.16	NPIPB4	protein_coding	556.02	461.215	474.673	558.485	659.881	1048.05	697.54	414.119	305.357	HGNC:41985	7773	chr16	21834569	-	ENSG00000185864	440345	nuclear pore complex interacting protein family member B4	543	470	587	504	582	770	799	543	295	0.00495307	0.0341068	0.64304
ENSG00000224628.2	AL121723.1	processed_pseudogene	16.3836	47.1028	19.4074	18.8378	32.8807	16.3332	33.1746	38.8952	48.6502	#N/A	1519	chr20	31285317	-	ENSG00000224628	#N/A		16	48	24	17	29	12	38	51	47	-0.00338701	0.0342438	0.64304
ENSG00000131095.13	GFAP	protein_coding	15.3597	10.7944	13.7469	11.0811	31.7468	12.2499	2.61905	5.33855	3.10533	HGNC:4235	11229	chr17	44903159	-	ENSG00000131095	2670	glial fibrillary acidic protein	15	11	17	10	28	9	3	7	3	0.00218095	0.0344314	0.643271
ENSG00000152527.14	PLEKHH2	protein_coding	5534.6	4267.71	3451.29	5612.55	7895.89	6387.65	6300.56	3792.66	5414.66	HGNC:30506	9848	chr2	43637260	+	ENSG00000152527	130271	pleckstrin homology, MyTH4 and FERM domain containing H2	5405	4349	4268	5065	6964	4693	7217	4973	5231	0.00640115	0.034464	0.643271
ENSG00000227018.1	IL6STP1	processed_pseudogene	56.3188	62.8037	73.5865	52.0809	55.557	70.7772	89.9207	99.1445	81.7737	HGNC:6022	1020	chr17	15783288	+	ENSG00000227018	#N/A	interleukin 6 signal transducer pseudogene 1	55	64	91	47	49	52	103	130	79	-0.00588749	0.034441	0.643271
ENSG00000279786.1	AC105235.1	TEC	96.2539	79.4859	67.926	76.4593	79.3671	112.971	66.3492	62.5373	55.8959	#N/A	1816	chr8	140820599	-	ENSG00000279786	#N/A		94	81	84	69	70	83	76	82	54	0.00634333	0.0344355	0.643271
ENSG00000084733.11	RAB10	protein_coding	1706.97	2100	3626.76	2292.67	2003.45	1823.88	2344.05	2661.65	2248.26	HGNC:9759	3654	chr2	26034084	+	ENSG00000084733	10890	RAB10, member RAS oncogene family	1667	2140	4485	2069	1767	1340	2685	3490	2172	-0.00688697	0.0345029	0.643471
ENSG00000162365.12	CYP4A22	protein_coding	51.1989	32.3832	13.7469	26.5945	64.6275	32.6664	7.85715	32.794	24.8426	HGNC:20575	3853	chr1	47137435	+	ENSG00000162365	284541	cytochrome P450 family 4 subfamily A member 22	50	33	17	24	57	24	9	43	24	0.00290782	0.0346816	0.645219
ENSG00000164713.10	BRI3	protein_coding	2438.09	1752.62	1656.91	2202.91	1899.14	1536.68	1464.92	1661.05	1420.17	HGNC:1109	5139	chr7	98252379	+	ENSG00000164713	#N/A	brain protein I3	2381	1786	2049	1988	1675	1129	1678	2178	1372	0.00850164	0.0346651	0.645219
ENSG00000237438.7	CECR7	transcribed_unprocessed_pseudogene	164.86	271.822	214.29	113.027	197.284	300.803	312.54	307.348	342.621	HGNC:1845	4453	chr22	17036570	+	ENSG00000237438	#N/A	cat eye syndrome chromosome region, candidate 7	161	277	265	102	174	221	358	403	331	-0.00472506	0.0346643	0.645219
ENSG00000175745.14	NR2F1	protein_coding	134.141	132.477	89.7594	144.054	168.939	216.415	104.762	89.9927	160.442	HGNC:7975	4312	chr5	93583222	+	ENSG00000175745	#N/A	nuclear receptor subfamily 2 group F member 1	131	135	111	130	149	159	120	118	155	0.00542168	0.0347704	0.646344
ENSG00000179057.13	IGSF22	protein_coding	48.1269	8.83177	16.1729	15.5135	26.0778	47.6385	24.4445	17.541	22.7724	HGNC:26750	4841	chr11	18704305	-	ENSG00000179057	283284	immunoglobulin superfamily member 22	47	9	20	14	23	35	28	23	22	0.00305077	0.0348421	0.646621
ENSG00000271795.1	AC011337.1	lncRNA	78.8463	59.8598	72.7779	101.946	69.1627	91.1938	62.8572	64.0626	46.5799	#N/A	3317	chr5	151509453	+	ENSG00000271795	#N/A		77	61	90	92	61	67	72	84	45	0.00507839	0.0348227	0.646621
ENSG00000143340.6	FAM163A	protein_coding	14.3357	12.757	8.89507	8.86484	24.9439	74.8605	13.0952	4.5759	20.7022	HGNC:28274	2909	chr1	179743163	+	ENSG00000143340	148753	family with sequence similarity 163 member A	14	13	11	8	22	55	15	6	20	0.00204537	0.0348896	0.646977
ENSG00000200913.1	SNORD46	snoRNA	60.4147	59.8598	80.8643	50.9728	57.8246	44.9163	54.127	105.246	103.511	HGNC:10186	104	chr1	44776490	+	ENSG00000200913	94161	small nucleolar RNA, C/D box 46	59	61	100	46	51	33	62	138	100	-0.00499266	0.0349563	0.647687
ENSG00000011295.16	TTC19	protein_coding	1827.8	1325.75	1304.34	1399.54	1630.43	1725.88	1615.95	1218.71	1245.24	HGNC:26006	6054	chr17	15999784	+	ENSG00000011295	54902	tetratricopeptide repeat domain 19	1785	1351	1613	1263	1438	1268	1851	1598	1203	0.0102436	0.0355737	0.6486
ENSG00000049239.13	H6PD	protein_coding	9267	7856.35	6861.34	7773.36	9420.87	8125.77	6322.38	7516.68	7691.9	HGNC:4795	9322	chr1	9234774	+	ENSG00000049239	9563	hexose-6-phosphate dehydrogenase/glucose 1-dehydrogenase	9050	8006	8485	7015	8309	5970	7242	9856	7431	0.00901922	0.0356808	0.6486
ENSG00000070018.9	LRP6	protein_coding	4692.89	5603.27	7365.93	6146.66	6522.84	5734.32	8329.45	7081.21	8450.63	HGNC:6698	10369	chr12	12116025	-	ENSG00000070018	4040	LDL receptor related protein 6	4583	5710	9109	5547	5753	4213	9541	9285	8164	-0.00800064	0.0354042	0.6486
ENSG00000136305.11	CIDEB	protein_coding	216.059	389.579	269.278	271.486	287.989	244.998	288.968	340.142	348.832	HGNC:1977	3198	chr14	24305096	-	ENSG00000136305	27141	cell death inducing DFFA like effector b	211	397	333	245	254	180	331	446	337	-0.00787337	0.0354588	0.6486
ENSG00000140488.16	CELF6	protein_coding	19.4556	6.86915	5.6605	14.4054	11.3382	21.7776	15.7143	6.86385	4.14044	HGNC:14059	3616	chr15	72284727	-	ENSG00000140488	#N/A	CUGBP Elav-like family member 6	19	7	7	13	10	16	18	9	4	0.00261164	0.035473	0.6486
ENSG00000141376.22	BCAS3	protein_coding	1039.34	1713.36	1856.64	1316.43	1478.5	1031.71	1566.19	1352.18	1343.57	HGNC:14347	14101	chr17	60677453	+	ENSG00000141376	54828	BCAS3 microtubule associated cell migration factor	1015	1746	2296	1188	1304	758	1794	1773	1298	-0.0076725	0.0353202	0.6486
ENSG00000142751.15	GPN2	protein_coding	868.333	694.766	687.346	682.593	724.508	873.827	579.683	604.782	665.575	HGNC:25513	4966	chr1	26876132	-	ENSG00000142751	#N/A	GPN-loop GTPase 2	848	708	850	616	639	642	664	793	643	0.012222	0.0352854	0.6486
ENSG00000143850.16	PLEKHA6	protein_coding	614.387	1096.12	1281.7	760.16	1195.04	1053.49	1017.06	1658	1299.06	HGNC:17053	9656	chr1	204218853	-	ENSG00000143850	22874	pleckstrin homology domain containing A6	600	1117	1585	686	1054	774	1165	2174	1255	-0.005605	0.0357002	0.6486
ENSG00000166206.15	GABRB3	protein_coding	19.4556	23.5514	147.982	47.6485	52.1555	47.6385	86.4286	75.5024	75.563	HGNC:4083	13886	chr15	26543546	-	ENSG00000166206	2562	gamma-aminobutyric acid type A receptor subunit beta3	19	24	183	43	46	35	99	99	73	-0.00270306	0.0353154	0.6486
ENSG00000169951.9	ZNF764	protein_coding	324.601	249.252	185.179	299.188	268.714	280.387	261.032	240.997	234.97	HGNC:28200	3113	chr16	30553764	-	ENSG00000169951	92595	zinc finger protein 764	317	254	229	270	237	206	299	316	227	0.00882374	0.0351267	0.6486
ENSG00000171246.6	NPTX1	protein_coding	8.19182	9.81308	16.1729	11.0811	4.53526	2.7222	56.7461	11.4398	5.17555	HGNC:7952	7020	chr17	80466834	-	ENSG00000171246	4884	neuronal pentraxin 1	8	10	20	10	4	2	65	15	5	-0.00164109	0.0355052	0.6486
ENSG00000186766.8	FOXI2	protein_coding	107.518	60.8411	18.5988	62.0539	53.2893	61.2495	19.2064	44.9964	51.7555	HGNC:32448	3264	chr10	127737185	+	ENSG00000186766	399823	forkhead box I2	105	62	23	56	47	45	22	59	50	0.00325292	0.0350775	0.6486
ENSG00000198336.9	MYL4	protein_coding	12.2877	15.7009	2.42593	45.4323	23.8101	8.1666	6.98413	7.6265	12.4213	HGNC:7585	1636	chr17	47200446	+	ENSG00000198336	4635	myosin light chain 4	12	16	3	41	21	6	8	10	12	0.00209129	0.0354253	0.6486
ENSG00000224470.8	ATXN1L	protein_coding	3397.56	2902.71	2489.81	2666.1	3284.66	3167.28	2193.89	2584.62	2730.62	HGNC:33279	8552	chr16	71845976	+	ENSG00000224470	342371	ataxin 1 like	3318	2958	3079	2406	2897	2327	2513	3389	2638	0.00917538	0.0351804	0.6486
ENSG00000229727.7	AC013460.1	lncRNA	35.8392	24.5327	19.4074	34.3513	24.9439	55.8051	31.4286	16.0157	21.7373	#N/A	9787	chr2	7383227	+	ENSG00000229727	100506274		35	25	24	31	22	41	36	21	21	0.00382787	0.0355853	0.6486
ENSG00000236086.4	HMGN2P28	processed_pseudogene	38.9112	63.785	38.8149	32.1351	32.8807	21.7776	43.6508	44.9964	49.6853	HGNC:39395	262	chr6	2341450	+	ENSG00000236086	#N/A	high mobility group nucleosomal binding domain 2 pseudogene 28	38	65	48	29	29	16	50	59	48	-0.00470607	0.0352591	0.6486
ENSG00000236882.8	LINC01554	lncRNA	13.3117	18.6448	23.4506	6.64863	12.472	9.52771	20.9524	16.0157	16.5618	HGNC:24687	2260	chr5	95838245	+	ENSG00000236882	202299	long intergenic non-protein coding RNA 1554	13	19	29	6	11	7	24	21	16	-0.0032762	0.0357171	0.6486
ENSG00000245750.10	DRAIC	lncRNA	17.4076	26.4953	69.5433	26.5945	19.2749	8.1666	19.2064	31.2687	32.0884	HGNC:27082	31253	chr15	69462921	+	ENSG00000245750	145837	downregulated RNA in cancer, inhibitor of cell invasion and migration	17	27	86	24	17	6	22	41	31	-0.00271654	0.0353329	0.6486
ENSG00000253203.6	GUSBP3	transcribed_unprocessed_pseudogene	13.3117	15.7009	38.0062	15.5135	9.07052	16.3332	29.6825	22.8795	17.5969	HGNC:37301	1296	chr5	69639459	-	ENSG00000253203	#N/A	GUSB pseudogene 3	13	16	47	14	8	12	34	30	17	-0.00313792	0.0354884	0.6486
ENSG00000255769.7	GOLGA2P10	transcribed_unprocessed_pseudogene	64.5106	59.8598	161.729	79.7836	69.1627	57.1662	76.8254	106.771	126.283	HGNC:26229	1758	chr15	82472993	-	ENSG00000255769	#N/A	GOLGA2 pseudogene 10	63	61	200	72	61	42	88	140	122	-0.004199	0.0352694	0.6486
ENSG00000260750.7	AC092720.1	lncRNA	16.3836	8.83177	7.27779	9.97295	24.9439	10.8888	6.11111	6.1012	10.3511	#N/A	4420	chr16	87595131	+	ENSG00000260750	#N/A		16	9	9	9	22	8	7	8	10	0.00273958	0.0357101	0.6486
ENSG00000264281.3	AC016596.3	processed_pseudogene	19.4556	9.81308	14.5556	14.4054	12.472	63.9717	13.9683	15.253	5.17555	#N/A	78	chr5	55944656	+	ENSG00000264281	#N/A		19	10	18	13	11	47	16	20	5	0.00233814	0.0351456	0.6486
ENSG00000267041.6	ZNF850	protein_coding	400.375	277.71	270.087	377.864	335.609	534.913	426.032	269.978	261.883	HGNC:27994	7850	chr19	36714383	-	ENSG00000267041	342892	zinc finger protein 850	391	283	334	341	296	393	488	354	253	0.00629847	0.0356756	0.6486
ENSG00000279406.1	AL359183.1	TEC	37.8872	17.6635	21.0247	33.2432	22.6763	68.055	27.0635	19.0663	31.0533	#N/A	2132	chr10	71364243	+	ENSG00000279406	#N/A		37	18	26	30	20	50	31	25	30	0.00350677	0.035421	0.6486
ENSG00000284770.2	TBCE	protein_coding	421.879	220.794	234.506	262.621	300.461	389.275	323.016	272.266	226.689	HGNC:11582	12444	chr1	235367360	+	ENSG00000284770	6905	tubulin folding cofactor E	412	225	290	237	265	286	370	357	219	0.00673173	0.0356715	0.6486
ENSG00000101493.11	ZNF516	protein_coding	2052.05	1825.23	1620.52	1831.7	1950.16	2513.95	1740.79	1601.57	1835.25	HGNC:28990	8777	chr18	76357682	-	ENSG00000101493	9658	zinc finger protein 516	2004	1860	2004	1653	1720	1847	1994	2100	1773	0.00613282	0.0361022	0.648951
ENSG00000102878.17	HSF4	protein_coding	265.21	495.56	371.976	255.972	297.06	239.554	233.095	392.002	329.165	HGNC:5227	3377	chr16	67164681	+	ENSG00000102878	3299	heat shock transcription factor 4	259	505	460	231	262	176	267	514	318	-0.00584854	0.0363039	0.648951
ENSG00000105928.16	GSDME	protein_coding	519.157	659.439	664.704	509.728	627	337.553	504.603	795.444	776.332	HGNC:2810	8598	chr7	24698355	-	ENSG00000105928	1687	gasdermin E	507	672	822	460	553	248	578	1043	750	-0.00606476	0.0360294	0.648951
ENSG00000124374.9	PAIP2B	protein_coding	310.265	611.355	616.186	397.81	764.192	411.052	964.683	623.085	689.383	HGNC:29200	6300	chr2	71182738	-	ENSG00000124374	400961	poly(A) binding protein interacting protein 2B	303	623	762	359	674	302	1105	817	666	-0.00470704	0.036042	0.648951
ENSG00000160307.10	S100B	protein_coding	494.581	288.504	233.698	146.27	769.861	239.554	154.524	221.169	245.321	HGNC:10500	1806	chr21	46598604	-	ENSG00000160307	6285	S100 calcium binding protein B	483	294	289	132	679	176	177	290	237	0.00330435	0.0361062	0.648951
ENSG00000160679.13	CHTOP	protein_coding	1486.82	1800.7	1952.06	1597.89	1722.27	1524.43	1748.65	1821.97	1772.11	HGNC:24511	5625	chr1	153633982	+	ENSG00000160679	26097	chromatin target of PRMT1	1452	1835	2414	1442	1519	1120	2003	2389	1712	-0.0150141	0.036118	0.648951
ENSG00000184731.6	FAM110C	protein_coding	11.2638	8.83177	81.6729	11.0811	2.26763	6.8055	4.36508	18.3036	14.4915	HGNC:33340	4088	chr2	38814	-	ENSG00000184731	642273	family with sequence similarity 110 member C	11	9	101	10	2	5	5	24	14	-0.00145596	0.0361549	0.648951
ENSG00000213598.4	AL049873.1	processed_pseudogene	606.195	686.915	984.927	528.566	786.868	464.135	791.826	710.79	776.332	#N/A	376	chr14	58794654	+	ENSG00000213598	#N/A		592	700	1218	477	694	341	907	932	750	-0.006766	0.0359003	0.648951
ENSG00000215154.6	AC141586.1	transcribed_unprocessed_pseudogene	82.9422	136.402	126.148	99.7295	88.4376	100.721	121.349	110.584	105.581	#N/A	2751	chr16	2603350	+	ENSG00000215154	652276		81	139	156	90	78	74	139	145	102	-0.00758036	0.0361278	0.648951
ENSG00000227252.2	AC012063.1	lncRNA	84.9901	160.934	188.414	152.919	137.192	96.6382	150.159	166.258	143.88	#N/A	13096	chr2	236910797	-	ENSG00000227252	#N/A	COPS8 divergent transcript	83	164	233	138	121	71	172	218	139	-0.00603762	0.0361341	0.648951
ENSG00000227658.1	AC005160.1	lncRNA	5.11989	11.7757	10.5124	7.75674	9.07052	6.8055	17.4603	17.541	14.4915	#N/A	381	chr7	40775558	+	ENSG00000227658	#N/A		5	12	13	7	8	5	20	23	14	-0.00283567	0.0358261	0.648951
ENSG00000243566.6	UPK3B	protein_coding	66.5585	98.1308	105.932	49.8647	65.7613	92.5549	139.683	70.9265	91.0896	HGNC:21444	2660	chr7	76510428	+	ENSG00000243566	105375355	uroplakin 3B	65	100	131	45	58	68	160	93	88	-0.00484094	0.0361416	0.648951
ENSG00000250971.3	AC110772.2	lncRNA	51.1989	87.3364	122.914	36.5675	88.4376	42.1941	79.4445	117.448	48.6502	#N/A	1618	chr4	187005944	+	ENSG00000250971	#N/A		50	89	152	33	78	31	91	154	47	-0.00366868	0.0358153	0.648951
ENSG00000255387.1	AC015689.1	processed_pseudogene	10.2398	16.6822	19.4074	12.1892	10.2043	12.2499	15.7143	26.6928	20.7022	#N/A	1738	chr11	4210354	-	ENSG00000255387	#N/A	RDX pseudogene 1	10	17	24	11	9	9	18	35	20	-0.00336965	0.0363059	0.648951
ENSG00000260942.1	CAPN10-DT	lncRNA	197.628	155.047	80.8643	146.27	178.009	230.026	116.984	136.514	167.688	HGNC:48839	4000	chr2	240582700	-	ENSG00000260942	#N/A	CAPN10 divergent transcript	193	158	100	132	157	169	134	179	162	0.00561779	0.0362795	0.648951
ENSG00000263535.2	AK4P1	processed_pseudogene	131.069	86.3551	135.043	104.162	162.136	149.721	98.6508	68.6385	90.0545	HGNC:364	672	chr17	31345519	+	ENSG00000263535	#N/A	adenylate kinase 4 pseudogene 1	128	88	167	94	143	110	113	90	87	0.00550643	0.0362669	0.648951
ENSG00000267253.1	WHSC1L2P	processed_pseudogene	7.16784	12.757	12.9383	6.64863	7.93671	10.8888	20.0794	15.253	16.5618	HGNC:14647	2123	chr17	43718314	-	ENSG00000267253	#N/A	Wolf-Hirschhorn syndrome candidate 1-like 2, pseudogene	7	13	16	6	7	8	23	20	16	-0.00298489	0.0362787	0.648951
ENSG00000267662.1	AC025809.1	lncRNA	12.2877	9.81308	8.08643	29.9188	20.4087	12.2499	9.60318	13.7277	4.14044	#N/A	560	chr19	31348881	+	ENSG00000267662	#N/A	TSHZ3 antisense RNA 1	12	10	10	27	18	9	11	18	4	0.00271474	0.0362258	0.648951
ENSG00000272848.2	AL135910.1	lncRNA	48.1269	64.7663	55.7964	32.1351	74.8318	34.0275	89.9207	70.9265	91.0896	#N/A	4107	chr6	169426420	-	ENSG00000272848	#N/A		47	66	69	29	66	25	103	93	88	-0.00416407	0.036241	0.648951
ENSG00000274021.1	AC024909.1	lncRNA	86.0141	66.7289	55.7964	69.8106	172.34	50.3607	34.0476	70.1638	47.615	#N/A	2257	chr12	89351015	+	ENSG00000274021	#N/A		84	68	69	63	152	37	39	92	46	0.00356209	0.0361948	0.648951
ENSG00000110660.15	SLC35F2	protein_coding	246.779	279.673	549.069	231.594	182.544	280.387	302.064	381.325	225.654	HGNC:23615	3483	chr11	107790991	-	ENSG00000110660	54733	solute carrier family 35 member F2	241	285	679	209	161	206	346	500	218	-0.00475092	0.0368337	0.64904
ENSG00000133246.12	PRAM1	protein_coding	110.59	50.0467	26.6852	53.189	54.4231	51.7218	47.1429	44.9964	42.4395	HGNC:30091	3291	chr19	8490056	-	ENSG00000133246	84106	PML-RARA regulated adaptor molecule 1	108	51	33	48	48	38	54	59	41	0.0040806	0.0364945	0.64904
ENSG00000133985.3	TTC9	protein_coding	70.6545	129.533	403.513	130.756	58.9584	46.2774	57.6191	112.872	102.476	HGNC:20267	5094	chr14	70641916	+	ENSG00000133985	#N/A	tetratricopeptide repeat domain 9	69	132	499	118	52	34	66	148	99	-0.00238407	0.0367996	0.64904
ENSG00000139180.11	NDUFA9	protein_coding	527.348	296.355	373.593	362.35	404.772	477.746	390.238	358.446	325.024	HGNC:7693	10391	chr12	4649095	+	ENSG00000139180	#N/A	NADH:ubiquinone oxidoreductase subunit A9	515	302	462	327	357	351	447	470	314	0.0082899	0.0366496	0.64904
ENSG00000143498.18	TAF1A	protein_coding	142.333	173.691	156.877	140.729	147.396	167.415	243.572	244.048	177.004	HGNC:11532	2891	chr1	222557902	-	ENSG00000143498	9015	TATA-box binding protein associated factor, RNA polymerase I subunit A	139	177	194	127	130	123	279	320	171	-0.00664232	0.0365359	0.64904
ENSG00000146674.15	IGFBP3	protein_coding	3206.07	2129.44	1138.57	1880.45	2503.46	1902.82	1723.33	1646.56	1874.58	HGNC:5472	4571	chr7	45912245	-	ENSG00000146674	3486	insulin like growth factor binding protein 3	3131	2170	1408	1697	2208	1398	1974	2159	1811	0.00586997	0.0368544	0.64904
ENSG00000184117.12	NIPSNAP1	protein_coding	244.731	311.075	382.488	298.08	217.693	166.054	255.794	324.889	287.76	HGNC:7827	2983	chr22	29554808	-	ENSG00000184117	8508	nipsnap homolog 1	239	317	473	269	192	122	293	426	278	-0.00626024	0.03693	0.64904
ENSG00000185883.12	ATP6V0C	protein_coding	73.7264	43.1775	58.2223	64.2701	53.2893	80.3049	48.8889	46.5217	45.5448	HGNC:855	1416	chr16	2513952	+	ENSG00000185883	527	ATPase H+ transporting V0 subunit c	72	44	72	58	47	59	56	61	44	0.00582425	0.0366048	0.64904
ENSG00000188385.12	JAKMIP3	protein_coding	206.843	96.1682	128.574	217.189	120.184	185.11	128.333	140.328	159.407	HGNC:23523	14669	chr10	132036336	+	ENSG00000188385	282973	Janus kinase and microtubule interacting protein 3	202	98	159	196	106	136	147	184	154	0.00584238	0.0365885	0.64904
ENSG00000206559.8	ZCWPW2	protein_coding	65.5346	87.3364	105.124	87.5403	91.8391	47.6385	103.889	104.483	110.757	HGNC:23574	4533	chr3	28348721	+	ENSG00000206559	152098	zinc finger CW-type and PWWP domain containing 2	64	89	130	79	81	35	119	137	107	-0.0057476	0.0367796	0.64904
ENSG00000206588.1	RNU1-28P	snRNA	5.11989	5.88785	2.42593	29.9188	7.93671	63.9717	7.85715	12.2024	16.5618	HGNC:37498	164	chr14	34556226	-	ENSG00000206588	#N/A	RNA, U1 small nuclear 28, pseudogene	5	6	3	27	7	47	9	16	16	0.00172122	0.0365863	0.64904
ENSG00000210077.1	MT-TV	Mt_tRNA	65.5346	47.1028	105.932	42.108	18.141	0	42.7778	105.246	134.564	HGNC:7500	69	chrM	1602	+	ENSG00000210077	#N/A	mitochondrially encoded tRNA-Val (GUN)	64	48	131	38	16	0	49	138	130	-0.00167701	0.036539	0.64904
ENSG00000213626.13	LBH	protein_coding	3662.77	3215.75	1863.92	4350.42	2184.86	2337.01	1918.89	1535.98	1993.62	HGNC:29532	4532	chr2	30231534	+	ENSG00000213626	81606	LBH regulator of WNT signaling pathway	3577	3277	2305	3926	1927	1717	2198	2014	1926	0.00485895	0.0367816	0.64904
ENSG00000224609.8	AC093425.1	lncRNA	94.2059	110.888	260.383	94.1889	183.678	95.2771	122.222	150.242	419.219	#N/A	7581	chr1	59131932	-	ENSG00000224609	729467	FGGY divergent transcript	92	113	322	85	162	70	140	197	405	-0.0030299	0.0365429	0.64904
ENSG00000230461.9	PROX1-AS1	lncRNA	56.3188	48.0841	46.9013	47.6485	79.3671	70.7772	35.7937	29.7434	52.7906	HGNC:43656	10293	chr1	213817751	-	ENSG00000230461	#N/A	PROX1 antisense RNA 1	55	49	58	43	70	52	41	39	51	0.00478608	0.0368581	0.64904
ENSG00000235781.1	LINC02569	lncRNA	5.11989	12.757	5.6605	1.10811	12.472	5.4444	22.6984	19.0663	16.5618	HGNC:39760	851	chr6	30516266	+	ENSG00000235781	#N/A	long intergenic non-protein coding RNA 2569	5	13	7	1	11	4	26	25	16	-0.00196799	0.0369375	0.64904
ENSG00000236104.3	ZBTB22	protein_coding	362.488	640.794	455.266	515.269	456.928	319.859	513.334	538.431	554.819	HGNC:13085	2737	chr6	33314406	-	ENSG00000236104	9278	zinc finger and BTB domain containing 22	354	653	563	465	403	235	588	706	536	-0.00716285	0.0369074	0.64904
ENSG00000257335.8	MGAM	protein_coding	20.4796	19.6262	12.9383	32.1351	97.5081	23.1387	21.8254	17.541	32.0884	HGNC:7043	10767	chr7	141907813	+	ENSG00000257335	8972	maltase-glucoamylase	20	20	16	29	86	17	25	23	31	0.00259185	0.0367957	0.64904
ENSG00000265753.2	RN7SL444P	misc_RNA	24.5755	7.85046	11.321	15.5135	9.07052	20.4165	4.36508	12.2024	2.07022	HGNC:46460	300	chr1	151300665	-	ENSG00000265753	#N/A	RNA, 7SL, cytoplasmic 444, pseudogene	24	8	14	14	8	15	5	16	2	0.00235613	0.0367966	0.64904
ENSG00000267586.7	LINC00907	lncRNA	50.1749	20.6075	22.642	33.2432	29.4792	46.2774	35.7937	24.4048	21.7373	HGNC:44327	10962	chr18	42159283	+	ENSG00000267586	284260	long intergenic non-protein coding RNA 907	49	21	28	30	26	34	41	32	21	0.00420069	0.0364269	0.64904
ENSG00000278236.1	AC005076.3	misc_RNA	21.5035	16.6822	14.5556	24.3783	31.7468	25.8609	18.3333	17.541	11.3862	#N/A	172	chr7	87184849	+	ENSG00000278236	#N/A		21	17	18	22	28	19	21	23	11	0.00390961	0.0367208	0.64904
ENSG00000279878.1	AP003108.5	TEC	11.2638	12.757	67.926	7.75674	7.93671	2.7222	13.9683	6.86385	9.31599	#N/A	895	chr11	61525708	-	ENSG00000279878	#N/A		11	13	84	7	7	2	16	9	9	-0.00161252	0.036648	0.64904
ENSG00000279611.1	AC012313.10	TEC	19.4556	8.83177	5.6605	19.9459	13.6058	14.9721	11.3492	11.4398	8.28088	#N/A	926	chr19	58350795	+	ENSG00000279611	#N/A		19	9	7	18	12	11	13	15	8	0.0030833	0.0369667	0.649054
ENSG00000130035.8	GALNT8	protein_coding	126.973	336.589	242.593	138.513	301.595	321.22	329.127	366.835	498.923	HGNC:4130	9592	chr12	4720400	+	ENSG00000130035	26290	polypeptide N-acetylgalactosaminyltransferase 8	124	343	300	125	266	236	377	481	482	-0.0039004	0.0371638	0.649431
ENSG00000161791.14	FMNL3	protein_coding	5353.36	4968.36	4063.43	6296.25	4286.96	5496.13	4796.35	3564.63	3337.19	HGNC:23698	13415	chr12	49636499	-	ENSG00000161791	91010	formin like 3	5228	5063	5025	5682	3781	4038	5494	4674	3224	0.00704604	0.0371787	0.649431
ENSG00000163354.15	DCST2	protein_coding	92.158	167.804	101.889	64.2701	99.7758	104.805	116.111	128.125	114.897	HGNC:26562	3071	chr1	155018520	-	ENSG00000163354	127579	DC-STAMP domain containing 2	90	171	126	58	88	77	133	168	111	-0.00568538	0.0370648	0.649431
ENSG00000230311.2	TOMM20P4	processed_pseudogene	91.134	70.6542	79.247	95.297	92.9729	100.721	86.4286	48.8096	56.931	HGNC:50522	435	chrX	73223124	+	ENSG00000230311	#N/A	TOMM20 pseudogene 4	89	72	98	86	82	74	99	64	55	0.00590176	0.0371066	0.649431
ENSG00000258910.3	LINC01956	lncRNA	9.2158	16.6822	59.0309	11.0811	3.40145	9.52771	3.49206	13.7277	22.7724	HGNC:52777	1110	chr2	118766965	-	ENSG00000258910	#N/A	long intergenic non-protein coding RNA 1956	9	17	73	10	3	7	4	18	22	-0.00170777	0.0371877	0.649431
ENSG00000280388.1	AC006330.1	TEC	166.908	84.3925	67.1174	84.216	96.3743	201.443	101.27	98.3819	97.3003	#N/A	1987	chr7	76043977	-	ENSG00000280388	#N/A		163	86	83	76	85	148	116	129	94	0.00455101	0.0371831	0.649431
ENSG00000286994.1	AC069243.1	lncRNA	64.5106	35.3271	33.1544	53.189	60.0922	50.3607	43.6508	41.9458	48.6502	#N/A	1039	chr3	168094049	-	ENSG00000286994	#N/A		63	36	41	48	53	37	50	55	47	0.00558492	0.0370636	0.649431
ENSG00000233954.6	UQCRHL	protein_coding	88.0621	123.645	141.513	104.162	77.0995	85.7494	110	104.483	106.616	HGNC:51714	2180	chr1	15807169	-	ENSG00000233954	440567	ubiquinol-cytochrome c reductase hinge protein like	86	126	175	94	68	63	126	137	103	-0.00688661	0.037271	0.650388
ENSG00000116299.17	KIAA1324	protein_coding	36.8632	31.4018	580.606	37.6756	29.4792	40.833	24.4445	18.3036	125.248	HGNC:29618	9194	chr1	109113679	+	ENSG00000116299	57535	endosome-lysosome associated apoptosis and autophagy regulator 1	36	32	718	34	26	30	28	24	121	-0.00104851	0.0373524	0.651308
ENSG00000244482.10	LILRA6	protein_coding	112.638	179.579	177.093	95.297	95.2405	156.527	82.0635	266.165	204.952	HGNC:15495	2718	chr19	54236592	-	ENSG00000244482	79168	leukocyte immunoglobulin like receptor A6	110	183	219	86	84	115	94	349	198	-0.00397784	0.037388	0.651432
ENSG00000258998.2	LINC02302	lncRNA	11.2638	14.7196	66.3087	9.97295	39.6835	31.3053	36.6667	64.0626	65.2119	HGNC:53221	3009	chr14	44763153	-	ENSG00000258998	#N/A	long intergenic non-protein coding RNA 2302	11	15	82	9	35	23	42	84	63	-0.00232663	0.0374519	0.652047
ENSG00000175544.13	CABP4	protein_coding	57.3427	92.2429	66.3087	64.2701	37.4159	36.7497	51.508	70.9265	91.0896	HGNC:1386	3786	chr11	67452406	+	ENSG00000175544	57010	calcium binding protein 4	56	94	82	58	33	27	59	93	88	-0.00452232	0.0376173	0.654427
ENSG00000090659.18	CD209	protein_coding	787.439	798.784	1082.77	692.566	769.861	717.3	615.476	1641.22	1316.66	HGNC:1641	4414	chr19	7739993	-	ENSG00000090659	30835	CD209 molecule	769	814	1339	625	679	527	705	2152	1272	-0.00481179	0.0376712	0.654864
ENSG00000143179.16	UCK2	protein_coding	1128.42	842.943	1082.77	1081.51	851.495	1250.85	666.984	711.553	808.421	HGNC:12562	6984	chr1	165827614	+	ENSG00000143179	7371	uridine-cytidine kinase 2	1102	859	1339	976	751	919	764	933	781	0.00718908	0.0377771	0.656116
ENSG00000230580.1	RPL19P5	processed_pseudogene	14.3357	32.3832	19.4074	5.54053	14.7396	4.0833	11.3492	14.4904	27.948	HGNC:36325	498	chr2	218354075	+	ENSG00000230580	#N/A	ribosomal protein L19 pseudogene 5	14	33	24	5	13	3	13	19	27	-0.00241496	0.0378008	0.656116
ENSG00000102786.15	INTS6	protein_coding	1604.57	1774.2	2130.77	1612.29	1790.29	1957.26	2105.72	2243.72	3656.01	HGNC:14879	25509	chr13	51354077	-	ENSG00000102786	26512	integrator complex subunit 6	1567	1808	2635	1455	1579	1438	2412	2942	3532	-0.00600214	0.0379206	0.657239
ENSG00000244694.7	PTCHD4	protein_coding	39.9351	80.4672	29.9198	16.6216	74.8318	6.8055	57.6191	82.3662	159.407	HGNC:21345	5177	chr6	47878028	-	ENSG00000244694	442213	patched domain containing 4	39	82	37	15	66	5	66	108	154	-0.0020072	0.0379232	0.657239
ENSG00000183688.4	RFLNB	protein_coding	1271.78	856.682	1322.94	2841.18	495.477	1073.91	422.54	423.271	646.943	HGNC:28705	3621	chr17	439978	-	ENSG00000183688	359845	refilin B	1242	873	1636	2564	437	789	484	555	625	0.0028718	0.0379696	0.657543
ENSG00000104320.14	NBN	protein_coding	1009.64	1140.28	1643.16	1317.54	1258.54	1161.02	1416.03	1768.59	1543.35	HGNC:7652	6161	chr8	89933331	-	ENSG00000104320	4683	nibrin	986	1162	2032	1189	1110	853	1622	2319	1491	-0.00804015	0.0380664	0.65872
ENSG00000105146.13	AURKC	protein_coding	110.59	45.1402	31.5371	52.0809	48.7541	51.7218	52.381	39.6578	38.2991	HGNC:11391	1948	chr19	57230802	+	ENSG00000105146	6795	aurora kinase C	108	46	39	47	43	38	60	52	37	0.00407635	0.0382522	0.660931
ENSG00000189067.12	LITAF	protein_coding	1940.44	1417.99	1453.94	1812.86	1717.73	1627.88	1577.54	1599.28	1595.1	HGNC:16841	5060	chr16	11547722	-	ENSG00000189067	9516	lipopolysaccharide induced TNF factor	1895	1445	1798	1636	1515	1196	1807	2097	1541	0.0129655	0.0382521	0.660931
ENSG00000118432.12	CNR1	protein_coding	296.954	812.523	205.395	203.891	339.011	217.776	451.349	478.944	277.409	HGNC:2159	6357	chr6	88139864	-	ENSG00000118432	1268	cannabinoid receptor 1	290	828	254	184	299	160	517	628	268	-0.00344673	0.0383138	0.661493
ENSG00000033327.13	GAB2	protein_coding	3378.1	3097.99	2187.38	2524.26	3249.52	3265.28	2223.57	2226.18	2590.88	HGNC:14458	6775	chr11	78215293	-	ENSG00000033327	9846	GRB2 associated binding protein 2	3299	3157	2705	2278	2866	2399	2547	2919	2503	0.00877077	0.0383632	0.661846
ENSG00000076321.11	KLHL20	protein_coding	1131.5	882.196	832.094	964.052	1015.9	1038.52	961.191	878.573	915.037	HGNC:25056	4244	chr1	173714941	+	ENSG00000076321	27252	kelch like family member 20	1105	899	1029	870	896	763	1101	1152	884	0.0120111	0.0383951	0.661863
ENSG00000207445.1	SNORD15B	snoRNA	1534.94	2557.29	1683.59	1862.72	2564.69	2564.31	2800.64	4642.25	5298.73	HGNC:16649	146	chr11	75404421	+	ENSG00000207445	114599	small nucleolar RNA, C/D box 15B	1499	2606	2082	1681	2262	1884	3208	6087	5119	-0.00400714	0.0384223	0.661863
ENSG00000076351.13	SLC46A1	protein_coding	331.769	579.953	643.68	629.404	511.351	476.385	602.381	755.786	643.838	HGNC:30521	7954	chr17	28394642	-	ENSG00000076351	113235	solute carrier family 46 member 1	324	591	796	568	451	350	690	991	622	-0.00671464	0.0385076	0.662017
ENSG00000100346.18	CACNA1I	protein_coding	12.2877	6.86915	8.08643	11.0811	15.8734	23.1387	4.36508	2.28795	13.4564	HGNC:1396	10790	chr22	39570753	+	ENSG00000100346	8911	calcium voltage-gated channel subunit alpha1 I	12	7	10	10	14	17	5	3	13	0.00232095	0.038477	0.662017
ENSG00000145623.13	OSMR	protein_coding	2916.29	2362.99	2364.47	2251.67	2333.39	4273.86	2319.6	1837.22	1959.46	HGNC:8507	7174	chr5	38845858	+	ENSG00000145623	9180	oncostatin M receptor	2848	2408	2924	2032	2058	3140	2657	2409	1893	0.00628793	0.0385475	0.662017
ENSG00000279742.1	AP000974.1	TEC	84.9901	20.6075	13.7469	70.9187	36.2821	72.1383	54.127	55.6735	31.0533	#N/A	2387	chr11	85852557	-	ENSG00000279742	#N/A		83	21	17	64	32	53	62	73	30	0.00297705	0.0385283	0.662017
ENSG00000070388.11	FGF22	protein_coding	5.11989	12.757	450.414	8.86484	22.6763	43.5552	58.4921	12.2024	19.6671	HGNC:3679	2778	chr19	639879	+	ENSG00000070388	27006	fibroblast growth factor 22	5	13	557	8	20	32	67	16	19	-0.000837963	0.03859	0.662248
ENSG00000248429.5	FAM198B-AS1	lncRNA	107.518	141.308	192.457	150.702	140.593	108.888	185.952	161.682	152.161	HGNC:53132	5639	chr4	158170752	+	ENSG00000248429	285505	GASK1B antisense RNA 1	105	144	238	136	124	80	213	212	147	-0.00698993	0.0386418	0.662639
ENSG00000176472.10	ZNF575	protein_coding	43.0071	87.3364	81.6729	91.9727	71.4304	59.8884	100.397	146.429	85.9141	HGNC:27606	3222	chr19	43525497	+	ENSG00000176472	284346	zinc finger protein 575	42	89	101	83	63	44	115	192	83	-0.00443016	0.0387544	0.663571
ENSG00000184156.17	KCNQ3	protein_coding	82.9422	62.8037	64.6914	53.189	165.537	81.666	61.9841	66.3506	37.2639	HGNC:6297	12721	chr8	132120859	-	ENSG00000184156	3786	potassium voltage-gated channel subfamily Q member 3	81	64	80	48	146	60	71	87	36	0.00383532	0.0387363	0.663571
ENSG00000082898.17	XPO1	protein_coding	3301.3	4240.23	5322.49	4462.34	4776.76	3824.69	5331.51	5401.85	5072.04	HGNC:12825	11781	chr2	61477849	-	ENSG00000082898	7514	exportin 1	3224	4321	6582	4027	4213	2810	6107	7083	4900	-0.00789281	0.0388439	0.663607
ENSG00000236438.7	FAM157A	transcribed_unprocessed_pseudogene	76.7983	49.0654	67.926	53.189	115.649	65.3328	48.0159	45.759	48.6502	HGNC:34079	7091	chr3	198153287	+	ENSG00000236438	#N/A	family with sequence similarity 157 member A	75	50	84	48	102	48	55	60	47	0.00468939	0.0388254	0.663607
ENSG00000243352.3	RN7SL8P	misc_RNA	40.9591	77.5233	57.4136	42.108	68.0289	39.4719	49.7619	103.72	79.7034	HGNC:10043	266	chr7	104911928	+	ENSG00000243352	#N/A	RNA, 7SL, cytoplasmic 8, pseudogene	40	79	71	38	60	29	57	136	77	-0.00423056	0.038824	0.663607
ENSG00000144381.17	HSPD1	protein_coding	1096.68	1408.18	1953.68	1377.37	1385.52	1378.8	1607.22	1613.01	1478.14	HGNC:5261	4123	chr2	197486584	-	ENSG00000144381	3329	heat shock protein family D (Hsp60) member 1	1071	1435	2416	1243	1222	1013	1841	2115	1428	-0.00907793	0.0389059	0.664168
ENSG00000203880.12	PCMTD2	protein_coding	1483.74	1950.84	1811.36	1554.67	1935.42	1627.88	2111.83	1941.71	1978.09	HGNC:15882	5993	chr20	64255695	+	ENSG00000203880	55251	protein-L-isoaspartate (D-aspartate) O-methyltransferase domain containing 2	1449	1988	2240	1403	1707	1196	2419	2546	1911	-0.0110655	0.0389399	0.664252
ENSG00000135824.12	RGS8	protein_coding	26.6234	8.83177	3.23457	12.1892	18.141	9.52771	6.98413	4.5759	14.4915	HGNC:16810	6685	chr1	182641816	-	ENSG00000135824	85397	regulator of G protein signaling 8	26	9	4	11	16	7	8	6	14	0.00232745	0.0391691	0.664259
ENSG00000173200.13	PARP15	protein_coding	79.8703	131.495	112.401	146.27	116.783	85.7494	122.222	252.437	226.689	HGNC:26876	5481	chr3	122577628	+	ENSG00000173200	165631	poly(ADP-ribose) polymerase family member 15	78	134	139	132	103	63	140	331	219	-0.00396525	0.039154	0.664259
ENSG00000210082.2	MT-RNR2	Mt_rRNA	751.6	1198.18	845.032	744.647	953.539	558.051	862.54	976.192	1044.43	HGNC:7471	1559	chrM	1671	+	ENSG00000210082	#N/A	mitochondrially encoded 16S rRNA	734	1221	1045	672	841	410	988	1280	1009	-0.00689467	0.0389979	0.664259
ENSG00000237513.2	AC007384.1	lncRNA	48.1269	78.5046	49.3272	52.0809	53.2893	65.3328	81.1905	92.2807	92.1248	#N/A	2557	chr7	104940943	+	ENSG00000237513	#N/A	#N/A	47	80	61	47	47	48	93	121	89	-0.00506537	0.0390888	0.664259
ENSG00000246982.7	Z84485.1	lncRNA	22.5275	25.514	25.8766	14.4054	36.2821	19.0554	70.7143	54.9108	36.2288	#N/A	1846	chr6	36146698	-	ENSG00000246982	#N/A	BRPF3 antisense RNA 1	22	26	32	13	32	14	81	72	35	-0.00298115	0.0390667	0.664259
ENSG00000254979.5	AP000781.2	protein_coding	41.9831	19.6262	19.4074	16.6216	29.4792	34.0275	17.4603	11.4398	21.7373	#N/A	2242	chr11	57387365	-	ENSG00000254979	#N/A		41	20	24	15	26	25	20	15	21	0.00349195	0.0391617	0.664259
ENSG00000258565.1	BLZF2P	unprocessed_pseudogene	109.566	52.0093	46.9013	86.4322	56.6908	89.8327	89.9207	35.0819	46.5799	HGNC:20049	1130	chr14	68867857	-	ENSG00000258565	#N/A	basic leucine zipper nuclear factor 2, pseudogene	107	53	58	78	50	66	103	46	45	0.00408237	0.0391735	0.664259
ENSG00000283709.1	FAM238C	transcribed_unprocessed_pseudogene	25.5994	40.2336	73.5865	43.2161	12.472	10.8888	43.6508	41.9458	24.8426	HGNC:24672	5545	chr10	26931206	-	ENSG00000283709	387644	family with sequence similarity 238 member C	25	41	91	39	11	8	50	55	24	-0.00266715	0.0390746	0.664259
ENSG00000006118.14	TMEM132A	protein_coding	93.182	120.701	510.254	139.621	57.8246	44.9163	76.8254	104.483	107.651	HGNC:31092	7271	chr11	60924463	+	ENSG00000006118	54972	transmembrane protein 132A	91	123	631	126	51	33	88	137	104	-0.002177	0.0392622	0.664926
ENSG00000248538.8	AC022784.1	lncRNA	27.6474	27.4766	36.3889	15.5135	24.9439	20.4165	23.5714	46.5217	51.7555	#N/A	17427	chr8	9151695	+	ENSG00000248538	157273		27	28	45	14	22	15	27	61	50	-0.00356962	0.0392712	0.664926
ENSG00000252992.1	AP000892.2	scaRNA	25.5994	13.7383	8.08643	19.9459	21.5425	16.3332	12.2222	9.91445	16.5618	#N/A	154	chr11	117263799	+	ENSG00000252992	#N/A		25	14	10	18	19	12	14	13	16	0.00332498	0.0393114	0.665113
ENSG00000241549.8	GUSBP2	transcribed_unprocessed_pseudogene	39.9351	146.215	143.938	116.351	134.924	9.52771	174.603	133.464	190.46	HGNC:18792	2071	chr6	26871484	-	ENSG00000241549	387036	GUSB pseudogene 2	39	149	178	105	119	7	200	175	184	-0.00233128	0.0393436	0.665164
ENSG00000251680.6	AC008591.1	lncRNA	19.4556	11.7757	6.46914	26.5945	23.8101	14.9721	20.9524	4.5759	8.28088	#N/A	8389	chr5	129500361	-	ENSG00000251680	#N/A		19	12	8	24	21	11	24	6	8	0.00260223	0.0393818	0.665316
ENSG00000100580.8	TMED8	protein_coding	1055.72	788.971	798.939	961.835	903.651	1088.88	995.238	807.647	764.946	HGNC:18633	7761	chr14	77335029	-	ENSG00000100580	283578	transmembrane p24 trafficking protein family member 8	1031	804	988	868	797	800	1140	1059	739	0.0102524	0.0394902	0.666184
ENSG00000117016.10	RIMS3	protein_coding	160.764	266.916	304.858	207.216	122.452	133.388	125.714	292.095	190.46	HGNC:21292	7259	chr1	40620680	-	ENSG00000117016	9783	regulating synaptic membrane exocytosis 3	157	272	377	187	108	98	144	383	184	-0.00435586	0.039566	0.666184
ENSG00000120129.6	DUSP1	protein_coding	3302.33	9365.6	3305.73	3960.37	4560.21	1808.9	6224.61	4736.82	3945.84	HGNC:3064	2013	chr5	172768096	-	ENSG00000120129	1843	dual specificity phosphatase 1	3225	9544	4088	3574	4022	1329	7130	6211	3812	-0.00342764	0.03956	0.666184
ENSG00000167861.16	HID1	protein_coding	1107.94	875.326	348.525	736.89	658.747	654.69	549.127	395.815	428.535	HGNC:15736	6197	chr17	74950742	-	ENSG00000167861	283987	HID1 domain containing	1082	892	431	665	581	481	629	519	414	0.00448006	0.0395793	0.666184
ENSG00000183054.11	RGPD6	protein_coding	69.6305	44.1588	41.2408	56.5134	94.1067	112.971	72.4603	60.2494	57.9661	HGNC:32419	13309	chr2	110513812	-	ENSG00000183054	729540	RANBP2 like and GRIP domain containing 6	68	45	51	51	83	83	83	79	56	0.0046027	0.0394991	0.666184
ENSG00000054690.14	PLEKHH1	protein_coding	104.446	168.785	1005.14	126.324	161.002	106.166	57.6191	298.959	217.373	HGNC:17733	10828	chr14	67533290	+	ENSG00000054690	57475	pleckstrin homology, MyTH4 and FERM domain containing H1	102	172	1243	114	142	78	66	392	210	-0.00156453	0.0398875	0.666879
ENSG00000086200.16	IPO11	protein_coding	642.034	740.887	987.353	691.458	649.676	752.689	879.127	790.868	751.49	HGNC:20628	7540	chr5	62403972	+	ENSG00000086200	51194	importin 11	627	755	1221	624	573	553	1007	1037	726	-0.00969304	0.0402172	0.666879
ENSG00000108852.14	MPP2	protein_coding	359.416	284.579	185.988	259.297	261.911	442.358	214.762	112.872	288.796	HGNC:7220	6114	chr17	43875357	-	ENSG00000108852	4355	membrane palmitoylated protein 2	351	290	230	234	231	325	246	148	279	0.00477983	0.0401649	0.666879
ENSG00000127472.11	PLA2G5	protein_coding	71.6784	61.8224	128.574	63.162	64.6275	53.0829	109.127	114.398	62.1066	HGNC:9038	3342	chr1	20028179	+	ENSG00000127472	5322	phospholipase A2 group V	70	63	159	57	57	39	125	150	60	-0.00442894	0.0401315	0.666879
ENSG00000144031.12	ANKRD53	protein_coding	31.7433	104.019	43.6667	33.2432	64.6275	38.1108	55.873	64.8253	71.4226	HGNC:25691	2526	chr2	70978380	+	ENSG00000144031	79998	ankyrin repeat domain 53	31	106	54	30	57	28	64	85	69	-0.00373559	0.0402205	0.666879
ENSG00000154655.15	L3MBTL4	protein_coding	429.047	514.205	473.865	277.026	388.899	283.109	325.635	464.454	565.17	HGNC:26677	7959	chr18	5954706	-	ENSG00000154655	91133	L3MBTL histone methyl-lysine binding protein 4	419	524	586	250	343	208	373	609	546	-0.00587117	0.0396995	0.666879
ENSG00000163617.11	CCDC191	protein_coding	277.498	402.336	409.982	432.161	360.553	366.136	552.619	489.621	451.308	HGNC:29272	5284	chr3	113964137	-	ENSG00000163617	57577	coiled-coil domain containing 191	271	410	507	390	318	269	633	642	436	-0.00730675	0.0401511	0.666879
ENSG00000169093.16_PAR_Y	ASMTL	protein_coding	11.2638	6.86915	7.27779	11.0811	18.141	16.3332	7.85715	7.6265	7.24577	HGNC:751	3506	chrY	1403139	-	ENSG00000169093	8623	acetylserotonin O-methyltransferase like	11	7	9	10	16	12	9	10	7	0.00286278	0.0401746	0.666879
ENSG00000169715.15	MT1E	protein_coding	1104.87	475.934	403.513	1075.97	985.286	913.299	1300.79	540.719	478.221	HGNC:7397	1052	chr16	56625475	+	ENSG00000169715	4493	metallothionein 1E	1079	485	499	971	869	671	1490	709	462	0.0040299	0.0401924	0.666879
ENSG00000171435.14	KSR2	protein_coding	2.04796	7.85046	80.0556	2.21621	11.3382	8.1666	2.61905	5.33855	17.5969	HGNC:18610	18301	chr12	117453012	-	ENSG00000171435	283455	kinase suppressor of ras 2	2	8	99	2	10	6	3	7	17	-0.001175	0.0401064	0.666879
ENSG00000179859.9	RNF227	protein_coding	90.11	95.1868	143.938	72.0268	71.4304	111.61	120.476	114.398	111.792	HGNC:27571	2953	chr17	7913324	-	ENSG00000179859	284023	ring finger protein 227	88	97	178	65	63	82	138	150	108	-0.00594822	0.0397389	0.666879
ENSG00000181544.15	FANCB	protein_coding	56.3188	86.3551	114.019	100.838	70.2966	65.3328	121.349	118.973	79.7034	HGNC:3583	3593	chrX	14835961	-	ENSG00000181544	2187	FA complementation group B	55	88	141	91	62	48	139	156	77	-0.00517744	0.039958	0.666879
ENSG00000184661.14	CDCA2	protein_coding	8.19182	3.92523	78.4384	12.1892	4.53526	9.52771	13.9683	17.541	12.4213	HGNC:14623	3697	chr8	25459199	+	ENSG00000184661	157313	cell division cycle associated 2	8	4	97	11	4	7	16	23	12	-0.00155077	0.039943	0.666879
ENSG00000186184.19	POLR1D	protein_coding	1400.8	1256.07	1267.14	1360.75	1449.02	1622.43	1243.18	1150.84	1351.85	HGNC:20422	11210	chr13	27620742	+	ENSG00000186184	51082	RNA polymerase I and III subunit D	1368	1280	1567	1228	1278	1192	1424	1509	1306	0.00933641	0.0401924	0.666879
ENSG00000186510.12	CLCNKA	protein_coding	5.11989	11.7757	37.1976	9.97295	19.2749	5.4444	14.8413	16.7783	28.9831	HGNC:2026	3476	chr1	16018875	+	ENSG00000186510	1187	chloride voltage-gated channel Ka	5	12	46	9	17	4	17	22	28	-0.00226144	0.0401693	0.666879
ENSG00000224081.9	SLC44A3-AS1	transcribed_processed_pseudogene	206.843	69.6728	112.401	248.216	66.8951	119.777	68.0953	134.226	84.879	HGNC:49057	10245	chr1	94613814	-	ENSG00000224081	#N/A	SLC44A3 antisense RNA 1	202	71	139	224	59	88	78	176	82	0.00347803	0.0402085	0.666879
ENSG00000224367.6	OACYLP	transcribed_unitary_pseudogene	18.4316	3.92523	16.9815	24.3783	13.6058	24.4998	11.3492	7.6265	11.3862	HGNC:44362	3166	chr18	58996734	+	ENSG00000224367	#N/A	O-acyltransferase like, pseudogene	18	4	21	22	12	18	13	10	11	0.00276694	0.0402351	0.666879
ENSG00000236051.7	MYCBP2-AS1	lncRNA	18.4316	5.88785	7.27779	14.4054	18.141	28.5831	16.5873	8.38915	13.4564	HGNC:41023	4087	chr13	77026767	+	ENSG00000236051	100874212	MYCBP2 antisense RNA 1	18	6	9	13	16	21	19	11	13	0.00284676	0.0400136	0.666879
ENSG00000237945.7	LINC00649	lncRNA	35.8392	950.887	105.932	95.297	96.3743	119.777	222.619	103.72	60.0364	HGNC:44305	14336	chr21	33915534	+	ENSG00000237945	100506334	long intergenic non-protein coding RNA 649	35	969	131	86	85	88	255	136	58	-0.0013036	0.0396954	0.666879
ENSG00000248515.2	AC024230.1	lncRNA	26.6234	77.5233	84.9075	53.189	58.9584	73.4994	54.127	80.0783	140.775	#N/A	4694	chr4	19455418	+	ENSG00000248515	#N/A		26	79	105	48	52	54	62	105	136	-0.00355042	0.039917	0.666879
ENSG00000259916.1	AL845331.2	protein_coding	73.7264	42.1962	34.7716	15.5135	178.009	59.8884	19.2064	55.6735	36.2288	#N/A	1044	chr2	94588522	+	ENSG00000259916	100509620		72	43	43	14	157	44	22	73	35	0.00236928	0.0397849	0.666879
ENSG00000163406.11	SLC15A2	protein_coding	70.6545	165.841	160.111	144.054	75.9656	107.527	113.492	204.39	106.616	HGNC:10921	5984	chr3	121894401	+	ENSG00000163406	6565	solute carrier family 15 member 2	69	169	198	130	67	79	130	268	103	-0.00435511	0.0402767	0.667083
ENSG00000061455.11	PRDM6	protein_coding	44.031	136.402	186.797	107.486	106.579	114.332	131.825	134.989	111.792	HGNC:9350	9230	chr5	123089241	+	ENSG00000061455	93166	PR/SET domain 6	43	139	231	97	94	84	151	177	108	-0.00432774	0.0407719	0.667619
ENSG00000108468.15	CBX1	protein_coding	916.46	1121.63	1204.07	1249.94	955.807	978.631	1433.49	1275.15	1237.99	HGNC:1551	3044	chr17	48070052	-	ENSG00000108468	10951	chromobox 1	895	1143	1489	1128	843	719	1642	1672	1196	-0.0092469	0.0406915	0.667619
ENSG00000118640.11	VAMP8	protein_coding	246.779	212.944	649.34	288.107	183.678	152.443	184.206	393.527	381.955	HGNC:12647	895	chr2	85561562	+	ENSG00000118640	8673	vesicle associated membrane protein 8	241	217	803	260	162	112	211	516	369	-0.00341085	0.0406311	0.667619
ENSG00000122507.21	BBS9	protein_coding	1116.14	1925.33	1419.17	1607.86	1629.29	1117.46	1864.76	1749.52	1846.64	HGNC:30000	8981	chr7	33109557	+	ENSG00000122507	27241	Bardet-Biedl syndrome 9	1090	1962	1755	1451	1437	821	2136	2294	1784	-0.00755535	0.0403916	0.667619
ENSG00000125637.16	PSD4	protein_coding	377.848	414.112	1176.58	355.702	333.342	206.887	249.683	559.785	389.201	HGNC:19096	13442	chr2	113157325	+	ENSG00000125637	23550	pleckstrin and Sec7 domain containing 4	369	422	1455	321	294	152	286	734	376	-0.00311362	0.040364	0.667619
ENSG00000130612.16	CYP2G1P	transcribed_unprocessed_pseudogene	32.7673	49.0654	40.4321	53.189	57.8246	96.6382	37.5397	15.253	25.8777	HGNC:2633	3913	chr19	40890826	+	ENSG00000130612	22952	cytochrome P450 family 2 subfamily G member 1, pseudogene	32	50	50	48	51	71	43	20	25	0.00319231	0.0406879	0.667619
ENSG00000151090.20	THRB	protein_coding	1357.79	1993.04	2210.83	2010.1	2369.67	1582.96	3485.95	2196.43	2746.15	HGNC:11799	10968	chr3	24117153	-	ENSG00000151090	7068	thyroid hormone receptor beta	1326	2031	2734	1814	2090	1163	3993	2880	2653	-0.00547746	0.0406081	0.667619
ENSG00000169570.10	DTWD2	protein_coding	144.381	152.103	348.525	204.999	200.685	134.749	222.619	278.367	238.075	HGNC:19334	5867	chr5	118836074	-	ENSG00000169570	285605	DTW domain containing 2	141	155	431	185	177	99	255	365	230	-0.0048135	0.0407778	0.667619
ENSG00000189159.16	JPT1	protein_coding	161.788	188.411	346.908	186.162	125.854	123.86	141.429	266.928	178.039	HGNC:14569	3406	chr17	75135248	-	ENSG00000189159	51155	Jupiter microtubule associated homolog 1	158	192	429	168	111	91	162	350	172	-0.00446375	0.040745	0.667619
ENSG00000214711.10	CAPN14	protein_coding	9.2158	20.6075	100.272	24.3783	4.53526	9.52771	14.8413	19.8289	10.3511	HGNC:16664	3984	chr2	31173056	-	ENSG00000214711	440854	calpain 14	9	21	124	22	4	7	17	26	10	-0.00161548	0.0406919	0.667619
ENSG00000228623.6	ZNF883	transcribed_unprocessed_pseudogene	25.5994	9.81308	12.9383	22.1621	21.5425	36.7497	22.6984	8.38915	19.6671	HGNC:27271	5626	chr9	112957722	-	ENSG00000228623	169834	zinc finger protein 883	25	10	16	20	19	27	26	11	19	0.00312665	0.040667	0.667619
ENSG00000234492.4	RPL34-AS1	lncRNA	49.1509	49.0654	61.4569	22.1621	30.613	38.1108	55	69.4012	37.2639	HGNC:26749	4570	chr4	108538190	-	ENSG00000234492	285456	RPL34 divergent transcript	48	50	76	20	27	28	63	91	36	-0.00409149	0.0405268	0.667619
ENSG00000255435.7	AP001267.3	lncRNA	79.8703	61.8224	49.3272	65.3782	63.4937	62.6106	36.6667	39.6578	53.8257	#N/A	2692	chr11	118510273	-	ENSG00000255435	#N/A	TTC36 and KMT2A antisense RNA 1	78	63	61	59	56	46	42	52	52	0.00537395	0.040494	0.667619
ENSG00000259616.2	AC104574.2	lncRNA	18.4316	16.6822	1.61729	6.64863	69.1627	17.6943	10.4762	11.4398	11.3862	#N/A	1985	chr15	61298791	-	ENSG00000259616	#N/A		18	17	2	6	61	13	12	15	11	0.00180719	0.0404273	0.667619
ENSG00000285976.2	AL135905.2	protein_coding	57.3427	19.6262	42.8581	53.189	32.8807	42.1941	31.4286	28.2181	24.8426	#N/A	4726	chr6	63572472	+	ENSG00000285976	#N/A		56	20	53	48	29	31	36	37	24	0.00409959	0.0407117	0.667619
ENSG00000288068.1	AC027088.5	lncRNA	20.4796	5.88785	14.5556	8.86484	15.8734	58.5273	14.8413	7.6265	13.4564	#N/A	4007	chr15	68985795	+	ENSG00000288068	#N/A		20	6	18	8	14	43	17	10	13	0.00222632	0.0404282	0.667619
ENSG00000269981.1	AL627309.7	processed_pseudogene	12.2877	12.757	10.5124	21.054	29.4792	23.1387	6.11111	10.6771	17.5969	#N/A	284	chr1	137682	-	ENSG00000269981	#N/A		12	13	13	19	26	17	7	14	17	0.00293572	0.0408088	0.667648
ENSG00000246090.7	AP002026.1	lncRNA	379.896	796.822	604.865	437.702	856.031	496.802	797.064	1014.32	706.98	#N/A	7494	chr4	99088805	+	ENSG00000246090	100507053		371	812	748	395	755	365	913	1330	683	-0.00475349	0.0408408	0.667691
ENSG00000146350.14	TBC1D32	protein_coding	356.344	372.897	770.637	383.404	442.188	345.72	514.207	484.283	465.799	HGNC:21485	6912	chr6	121079494	-	ENSG00000146350	221322	TBC1 domain family member 32	348	380	953	346	390	254	589	635	450	-0.00563908	0.0409045	0.668121
ENSG00000167550.11	RHEBL1	protein_coding	48.1269	24.5327	17.7901	45.4323	40.8174	50.3607	35.7937	40.4205	31.0533	HGNC:21166	1299	chr12	49064676	-	ENSG00000167550	121268	RHEB like 1	47	25	22	41	36	37	41	53	30	0.00428741	0.0410077	0.668121
ENSG00000180044.5	C3orf80	protein_coding	94.2059	54.9532	31.5371	74.243	71.4304	57.1662	75.9524	41.1831	34.1586	HGNC:40048	2718	chr3	160225496	+	ENSG00000180044	#N/A	chromosome 3 open reading frame 80	92	56	39	67	63	42	87	54	33	0.00413613	0.0409453	0.668121
ENSG00000229117.9	RPL41	protein_coding	5560.2	3082.29	5979.91	6105.66	5485.4	6546.9	5388.26	3855.2	2969.73	HGNC:10354	1108	chr12	56116590	+	ENSG00000229117	6171	ribosomal protein L41	5430	3141	7395	5510	4838	4810	6172	5055	2869	0.00559106	0.0410137	0.668121
ENSG00000231252.3	AC099792.1	lncRNA	63.4866	41.2149	20.2161	29.9188	34.0145	58.5273	32.3016	19.8289	25.8777	#N/A	4298	chr1	60659631	-	ENSG00000231252	101926964		62	42	25	27	30	43	37	26	25	0.00358605	0.0409763	0.668121
ENSG00000152583.12	SPARCL1	protein_coding	16728.7	16900.1	6417.39	20553.1	15655.7	16252.9	14252	12685.9	9517.83	HGNC:11220	3477	chr4	87473335	-	ENSG00000152583	8404	SPARC like 1	16337	17222	7936	18548	13808	11941	16325	16634	9195	0.00503894	0.0411087	0.668237
ENSG00000174807.4	CD248	protein_coding	4883.35	4269.67	7311.75	4430.2	4285.82	2915.48	3595.95	6576.33	8937.14	HGNC:18219	2551	chr11	66314494	-	ENSG00000174807	57124	CD248 molecule	4769	4351	9042	3998	3780	2142	4119	8623	8634	-0.00548377	0.0410877	0.668237
ENSG00000271447.6	MMP28	protein_coding	932.844	729.112	190.84	944.106	648.543	503.607	513.334	462.166	453.378	HGNC:14366	3190	chr17	35756249	-	ENSG00000271447	79148	matrix metallopeptidase 28	911	743	236	852	572	370	588	606	438	0.00387219	0.0410849	0.668237
ENSG00000001460.18	STPG1	protein_coding	109.566	194.299	177.901	183.945	138.325	111.61	154.524	221.169	170.793	HGNC:28070	8511	chr1	24356999	-	ENSG00000001460	90529	sperm tail PG-rich repeat containing 1	107	198	220	166	122	82	177	290	165	-0.00602934	0.0412086	0.669382
ENSG00000058404.20	CAMK2B	protein_coding	33.7913	7.85046	11.321	12.1892	7.93671	20.4165	11.3492	4.5759	8.28088	HGNC:1461	8159	chr7	44217150	-	ENSG00000058404	816	calcium/calmodulin dependent protein kinase II beta	33	8	14	11	7	15	13	6	8	0.00240094	0.0412704	0.669686
ENSG00000090104.12	RGS1	protein_coding	61.4387	70.6542	29.9198	28.8107	22.6763	16.3332	59.3651	86.9421	52.7906	HGNC:9991	4074	chr1	192575763	+	ENSG00000090104	5996	regulator of G protein signaling 1	60	72	37	26	20	12	68	114	51	-0.00288536	0.0414648	0.669686
ENSG00000106571.14	GLI3	protein_coding	2090.96	2701.54	3373.66	2638.4	2871.95	2127.4	2667.94	2943.83	3551.46	HGNC:4319	11101	chr7	41960949	-	ENSG00000106571	2737	GLI family zinc finger 3	2042	2753	4172	2381	2533	1563	3056	3860	3431	-0.00776569	0.0415937	0.669686
ENSG00000133138.20	TBC1D8B	protein_coding	239.611	387.617	646.914	653.782	362.821	313.053	587.54	777.14	603.469	HGNC:24715	9515	chrX	106802673	+	ENSG00000133138	54885	TBC1 domain family member 8B	234	395	800	590	320	230	673	1019	583	-0.0041596	0.0415254	0.669686
ENSG00000134215.16	VAV3	protein_coding	365.56	380.747	1266.33	332.432	383.23	280.387	378.016	375.987	470.975	HGNC:12659	7306	chr1	107571161	-	ENSG00000134215	10451	vav guanine nucleotide exchange factor 3	357	388	1566	300	338	206	433	493	455	-0.00337516	0.0414483	0.669686
ENSG00000141052.17	MYOCD	protein_coding	747.504	654.532	127.766	449.891	693.895	653.328	371.032	417.17	108.687	HGNC:16067	8875	chr17	12665890	+	ENSG00000141052	93649	myocardin	730	667	158	406	612	480	425	547	105	0.00284586	0.041444	0.669686
ENSG00000144891.17	AGTR1	protein_coding	378.872	525	679.26	397.81	714.304	303.525	488.889	748.922	893.3	HGNC:336	3478	chr3	148697784	+	ENSG00000144891	185	angiotensin II receptor type 1	370	535	840	359	630	223	560	982	863	-0.00463217	0.0416193	0.669686
ENSG00000152952.12	PLOD2	protein_coding	2077.65	1172.66	1633.46	2854.48	2447.91	3171.36	2562.3	1776.97	2257.57	HGNC:9082	7663	chr3	146069440	-	ENSG00000152952	5352	procollagen-lysine,2-oxoglutarate 5-dioxygenase 2	2029	1195	2020	2576	2159	2330	2935	2330	2181	0.00549646	0.0414864	0.669686
ENSG00000183783.7	KCTD8	protein_coding	9.2158	7.85046	6.46914	8.86484	12.472	10.8888	21.8254	24.4048	77.6332	HGNC:22394	2712	chr4	44173903	-	ENSG00000183783	#N/A	potassium channel tetramerization domain containing 8	9	8	8	8	11	8	25	32	75	-0.0017094	0.0413815	0.669686
ENSG00000199568.1	RNU5A-1	snRNA	890.861	1696.68	2008.67	1375.16	916.123	38.1108	1897.94	2332.95	4018.3	HGNC:10211	116	chr15	65296051	+	ENSG00000199568	26831	RNA, U5A small nuclear 1	870	1729	2484	1241	808	28	2174	3059	3882	-0.00158353	0.0415931	0.669686
ENSG00000219608.3	HIGD1AP16	processed_pseudogene	23.5515	38.271	42.8581	13.2973	26.0778	34.0275	34.0476	35.0819	37.2639	HGNC:43011	258	chr20	35878476	+	ENSG00000219608	#N/A	HIG1 hypoxia inducible domain family member 1A pseudogene 16	23	39	53	12	23	25	39	46	36	-0.00408446	0.0412962	0.669686
ENSG00000268895.6	A1BG-AS1	lncRNA	110.59	85.3738	61.4569	125.216	70.2966	66.6939	60.2381	54.9108	26.9128	HGNC:37133	3374	chr19	58347718	+	ENSG00000268895	503538	A1BG antisense RNA 1	108	87	76	113	62	49	69	72	26	0.00384812	0.0416387	0.669686
ENSG00000278576.1	AL162171.3	lncRNA	181.244	106.963	135.852	132.973	173.474	223.221	158.889	138.04	124.213	#N/A	3178	chr14	88589231	+	ENSG00000278576	#N/A		177	109	168	120	153	164	182	181	120	0.00644043	0.0415932	0.669686
ENSG00000287339.1	AC079949.6	lncRNA	13.3117	17.6635	24.2593	16.6216	31.7468	5.4444	33.1746	35.8446	65.2119	#N/A	718	chr12	127149955	-	ENSG00000287339	#N/A		13	18	30	15	28	4	38	47	63	-0.00234238	0.0416056	0.669686
ENSG00000099139.14	PCSK5	protein_coding	1400.8	1469.02	967.946	1458.27	1917.28	1636.04	1134.92	1226.34	1463.64	HGNC:8747	13341	chr9	75890644	+	ENSG00000099139	5125	proprotein convertase subtilisin/kexin type 5	1368	1497	1197	1316	1691	1202	1300	1608	1414	0.00757063	0.0416717	0.669745
ENSG00000113249.13	HAVCR1	protein_coding	18.4316	15.7009	11.321	23.2702	19.2749	17.6943	13.0952	9.1518	6.21066	HGNC:17866	2151	chr5	157029413	-	ENSG00000113249	26762	hepatitis A virus cellular receptor 1	18	16	14	21	17	13	15	12	6	0.0031884	0.0417549	0.670434
ENSG00000152439.13	ZNF773	protein_coding	328.697	204.112	226.42	208.324	329.94	253.165	246.191	180.748	212.197	HGNC:30487	8141	chr19	57499915	+	ENSG00000152439	374928	zinc finger protein 773	321	208	280	188	291	186	282	237	205	0.00688354	0.0418002	0.670434
ENSG00000180211.5	FO393411.1	processed_pseudogene	131.069	181.542	143.13	59.8377	116.783	70.7772	97.7778	130.413	161.477	#N/A	420	chr6	39958414	-	ENSG00000180211	#N/A		128	185	177	54	103	52	112	171	156	-0.00434792	0.0418089	0.670434
ENSG00000269688.1	AC008982.2	lncRNA	74.7504	124.626	146.364	85.3241	88.4376	74.8605	82.0635	95.3313	108.687	#N/A	493	chr19	38844729	-	ENSG00000269688	#N/A		73	127	181	77	78	55	94	125	105	-0.00567225	0.0418323	0.670434
ENSG00000165091.18	TMC1	protein_coding	25.5994	44.1588	56.605	46.5404	24.9439	13.611	54.127	55.6735	26.9128	HGNC:16513	8712	chr9	72521608	+	ENSG00000165091	117531	transmembrane channel like 1	25	45	70	42	22	10	62	73	26	-0.00330167	0.041968	0.670967
ENSG00000171365.17	CLCN5	protein_coding	592.883	599.579	944.495	739.106	573.711	658.773	721.984	988.395	914.002	HGNC:2023	11457	chrX	49922596	+	ENSG00000171365	1184	chloride voltage-gated channel 5	579	611	1168	667	506	484	827	1296	883	-0.00688096	0.0419709	0.670967
ENSG00000250048.2	LINC00603	lncRNA	23.5515	9.81308	5.6605	35.4594	28.3454	9.52771	19.2064	12.2024	14.4915	HGNC:43918	936	chr5	39892138	+	ENSG00000250048	#N/A	long intergenic non-protein coding RNA 603	23	10	7	32	25	7	22	16	14	0.00268152	0.041905	0.670967
ENSG00000251237.1	B3GNTL1P1	processed_pseudogene	14.3357	9.81308	2.42593	21.054	14.7396	19.0554	11.3492	9.91445	10.3511	HGNC:51317	289	chr5	52889666	+	ENSG00000251237	#N/A	B3GNTL1 pseudogene 1	14	10	3	19	13	14	13	13	10	0.00266792	0.0419833	0.670967
ENSG00000271755.1	AL031118.1	lncRNA	40.9591	28.4579	18.5988	42.108	55.557	36.7497	39.2857	27.4554	30.0182	#N/A	2955	chr6	27404010	-	ENSG00000271755	#N/A		40	29	23	38	49	27	45	36	29	0.00428123	0.0420274	0.671202
ENSG00000002933.9	TMEM176A	protein_coding	435.191	243.364	96.2285	474.269	190.481	246.359	258.413	185.324	249.461	HGNC:24930	3477	chr7	150800403	+	ENSG00000002933	55365	transmembrane protein 176A	425	248	119	428	168	181	296	243	241	0.00373682	0.0421953	0.672512
ENSG00000082068.9	WDR70	protein_coding	746.48	1161.87	1103.8	915.295	964.877	988.159	1001.35	1093.64	1033.04	HGNC:25495	6966	chr5	37379285	+	ENSG00000082068	55100	WD repeat domain 70	729	1184	1365	826	851	726	1147	1434	998	-0.0103586	0.0422275	0.672512
ENSG00000126216.15	TUBGCP3	protein_coding	2020.31	1570.09	1314.85	1553.56	1735.87	1738.13	1490.24	1413.95	1604.42	HGNC:18598	7248	chr13	112485011	-	ENSG00000126216	10426	tubulin gamma complex associated protein 3	1973	1600	1626	1402	1531	1277	1707	1854	1550	0.0108156	0.0421616	0.672512
ENSG00000235770.6	LINC00607	lncRNA	44.031	31.4018	90.568	54.2972	26.0778	35.3886	51.508	132.701	55.8959	HGNC:43944	6958	chr2	215611563	-	ENSG00000235770	646324	long intergenic non-protein coding RNA 607	43	32	112	49	23	26	59	174	54	-0.00286134	0.042222	0.672512
ENSG00000264720.3	MIR3117	miRNA	9.2158	14.7196	4.85186	13.2973	31.7468	12.2499	4.36508	7.6265	5.17555	HGNC:38385	78	chr1	66628440	+	ENSG00000264720	100422871	microRNA 3117	9	15	6	12	28	9	5	10	5	0.00220381	0.0423886	0.674301
ENSG00000276180.1	H4C9	protein_coding	137.213	92.2429	96.2285	263.729	92.9729	69.4161	89.9207	82.3662	63.1417	HGNC:4793	1294	chr6	27138588	+	ENSG00000276180	8294	H4 clustered histone 9	134	94	119	238	82	51	103	108	61	0.00357943	0.042399	0.674301
ENSG00000101935.10	AMMECR1	protein_coding	324.601	319.906	837.754	291.432	278.919	329.386	368.413	360.734	407.833	HGNC:467	6362	chrX	110194186	-	ENSG00000101935	9949	AMMECR nuclear protein 1	317	326	1036	263	246	242	422	473	394	-0.00440374	0.0424878	0.675242
ENSG00000278985.1	AC092718.7	TEC	46.079	17.6635	35.5803	32.1351	27.2116	50.3607	28.8095	13.7277	17.5969	#N/A	1776	chr16	80982319	-	ENSG00000278985	#N/A		45	18	44	29	24	37	33	18	17	0.00339255	0.0425394	0.675591
ENSG00000196678.14	ERI2	protein_coding	237.563	272.804	307.284	288.107	274.383	240.915	357.064	402.679	303.287	HGNC:30541	6761	chr16	20780193	-	ENSG00000196678	112479	ERI1 exoribonuclease family member 2	232	278	380	260	242	177	409	528	293	-0.00767915	0.0425752	0.675689
ENSG00000131931.8	THAP1	protein_coding	137.213	162.897	207.013	175.081	178.009	137.471	220.873	244.811	184.25	HGNC:20856	2462	chr8	42836674	-	ENSG00000131931	55145	THAP domain containing 1	134	166	256	158	157	101	253	321	178	-0.00681534	0.0427849	0.678544
ENSG00000005486.17	RHBDD2	protein_coding	868.333	605.467	728.587	856.565	571.443	760.855	521.191	541.482	590.012	HGNC:23082	2390	chr7	75842602	+	ENSG00000005486	57414	rhomboid domain containing 2	848	617	901	773	504	559	597	710	570	0.00678908	0.0429555	0.680227
ENSG00000006555.11	TTC22	protein_coding	8.19182	5.88785	63.0741	5.54053	6.80289	0	4.36508	7.6265	13.4564	HGNC:26067	6111	chr1	54779712	-	ENSG00000006555	55001	tetratricopeptide repeat domain 22	8	6	78	5	6	0	5	10	13	-0.00123185	0.0429805	0.680227
ENSG00000138735.16	PDE5A	protein_coding	3448.76	2995.93	1750.71	5008.64	2888.96	2809.31	3389.05	2350.49	1638.58	HGNC:8784	9586	chr4	119494397	-	ENSG00000138735	8654	phosphodiesterase 5A	3368	3053	2165	4520	2548	2064	3882	3082	1583	0.00484098	0.042973	0.680227
ENSG00000001461.17	NIPAL3	protein_coding	526.325	802.71	952.581	764.593	520.421	391.997	567.461	815.273	658.33	HGNC:25233	9396	chr1	24415802	+	ENSG00000001461	57185	NIPA like domain containing 3	514	818	1178	690	459	288	650	1069	636	-0.00544236	0.0434311	0.68024
ENSG00000094755.17	GABRP	protein_coding	277.498	204.112	942.069	217.189	224.495	121.138	245.318	263.114	296.041	HGNC:4089	4621	chr5	170763350	+	ENSG00000094755	2568	gamma-aminobutyric acid type A receptor subunit pi	271	208	1165	196	198	89	281	345	286	-0.00271419	0.0434668	0.68024
ENSG00000104881.16	PPP1R13L	protein_coding	502.773	916.541	1672.27	605.025	564.64	431.469	588.413	521.653	547.573	HGNC:18838	5028	chr19	45379638	-	ENSG00000104881	10848	protein phosphatase 1 regulatory subunit 13 like	491	934	2068	546	498	317	674	684	529	-0.00358197	0.0433237	0.68024
ENSG00000109654.15	TRIM2	protein_coding	1382.37	1341.45	2502.75	1489.29	1541.99	1460.46	1991.35	1862.39	1770.04	HGNC:15974	9425	chr4	153152342	+	ENSG00000109654	23321	tripartite motif containing 2	1350	1367	3095	1344	1360	1073	2281	2442	1710	-0.00699865	0.0434054	0.68024
ENSG00000122477.12	LRRC39	protein_coding	81.9182	30.4205	37.1976	36.5675	51.0217	50.3607	50.6349	18.3036	30.0182	HGNC:28228	1991	chr1	100148449	-	ENSG00000122477	#N/A	leucine rich repeat containing 39	80	31	46	33	45	37	58	24	29	0.00357573	0.0437574	0.68024
ENSG00000133641.18	C12orf29	protein_coding	437.238	356.215	750.421	365.675	468.266	387.914	600.635	536.143	559.994	HGNC:25322	6395	chr12	88033846	+	ENSG00000133641	91298	chromosome 12 open reading frame 29	427	363	928	330	413	285	688	703	541	-0.00584832	0.0436984	0.68024
ENSG00000140386.13	SCAPER	protein_coding	889.837	1293.36	1348.01	1088.16	1420.67	1303.93	1670.08	1527.59	1655.14	HGNC:13081	11610	chr15	76347904	-	ENSG00000140386	49855	S-phase cyclin A associated protein in the ER	869	1318	1667	982	1253	958	1913	2003	1599	-0.00734065	0.0435015	0.68024
ENSG00000141469.18	SLC14A1	protein_coding	27.6474	18.6448	291.92	88.6484	51.0217	55.8051	105.635	77.7903	133.529	HGNC:10918	7182	chr18	45687025	+	ENSG00000141469	6563	solute carrier family 14 member 1 (Kidd blood group)	27	19	361	80	45	41	121	102	129	-0.00201247	0.0437361	0.68024
ENSG00000143153.13	ATP1B1	protein_coding	498.677	372.897	2465.55	590.62	497.745	400.164	467.937	723.755	735.963	HGNC:804	2865	chr1	169105697	+	ENSG00000143153	481	ATPase Na+/K+ transporting subunit beta 1	487	380	3049	533	439	294	536	949	711	-0.00255821	0.0434053	0.68024
ENSG00000144355.15	DLX1	protein_coding	2.04796	2.94392	50.1359	5.54053	5.66908	5.4444	9.60318	3.81325	11.3862	HGNC:2914	3570	chr2	172084740	+	ENSG00000144355	1745	distal-less homeobox 1	2	3	62	5	5	4	11	5	11	-0.00133474	0.0436396	0.68024
ENSG00000157510.14	AFAP1L1	protein_coding	2267.09	1667.24	1102.99	1330.83	1324.3	1359.74	848.572	986.869	864.317	HGNC:26714	6568	chr5	149271859	+	ENSG00000157510	134265	actin filament associated protein 1 like 1	2214	1699	1364	1201	1168	999	972	1294	835	0.00497332	0.04303	0.68024
ENSG00000164099.3	PRSS12	protein_coding	10.2398	12.757	321.84	37.6756	9.07052	10.8888	10.4762	13.7277	47.615	HGNC:9477	5725	chr4	118280038	-	ENSG00000164099	#N/A	serine protease 12	10	13	398	34	8	8	12	18	46	-0.000898271	0.0436131	0.68024
ENSG00000165443.12	PHYHIPL	protein_coding	6.14387	1.96262	56.605	3.32432	4.53526	2.7222	5.2381	3.81325	11.3862	HGNC:29378	4040	chr10	59176643	+	ENSG00000165443	84457	phytanoyl-CoA 2-hydroxylase interacting protein like	6	2	70	3	4	2	6	5	11	-0.00120349	0.0432431	0.68024
ENSG00000179772.8	FOXS1	protein_coding	155.645	85.3738	50.1359	187.27	79.3671	89.8327	81.1905	122.024	45.5448	HGNC:3735	1302	chr20	31844303	-	ENSG00000179772	2307	forkhead box S1	152	87	62	169	70	66	93	160	44	0.00353455	0.0437511	0.68024
ENSG00000183018.9	SPNS2	protein_coding	1654.75	1230.56	794.896	1153.54	892.313	852.049	659.127	542.244	450.273	HGNC:26992	4068	chr17	4498881	+	ENSG00000183018	124976	sphingolipid transporter 2	1616	1254	983	1041	787	626	755	711	435	0.00414011	0.0433692	0.68024
ENSG00000188846.14	RPL14	protein_coding	4043.69	3906.59	4399.02	3268.91	3674.7	3250.31	4094.45	4036.71	4374.37	HGNC:10305	8626	chr3	40457292	+	ENSG00000188846	9045	ribosomal protein L14	3949	3981	5440	2950	3241	2388	4690	5293	4226	-0.0146988	0.0436631	0.68024
ENSG00000197563.11	PIGN	protein_coding	760.815	1084.34	1448.28	1099.24	1048.78	1137.88	1452.7	1312.52	1127.23	HGNC:8967	19003	chr18	61905255	-	ENSG00000197563	23556	phosphatidylinositol glycan anchor biosynthesis class N	743	1105	1791	992	925	836	1664	1721	1089	-0.00749763	0.0436568	0.68024
ENSG00000233429.9	HOTAIRM1	lncRNA	156.669	48.0841	50.1359	100.838	49.8879	73.4994	89.0476	54.9108	47.615	HGNC:37117	1496	chr7	27095647	+	ENSG00000233429	#N/A	HOXA transcript antisense RNA, myeloid-specific 1	153	49	62	91	44	54	102	72	46	0.00358687	0.0434656	0.68024
ENSG00000234322.1	ST13P18	processed_pseudogene	340.985	257.103	245.019	228.27	310.665	280.387	224.365	208.966	216.338	HGNC:38861	1027	chrX	93287733	-	ENSG00000234322	#N/A	ST13, Hsp70 interacting protein pseudogene 18	333	262	303	206	274	206	257	274	209	0.00800401	0.043073	0.68024
ENSG00000240225.10	ZNF542P	transcribed_unprocessed_pseudogene	402.423	225.701	305.667	417.756	336.743	385.192	391.111	271.503	296.041	HGNC:25393	4690	chr19	56368099	+	ENSG00000240225	147947	zinc finger protein 542, pseudogene	393	230	378	377	297	283	448	356	286	0.00712121	0.0433465	0.68024
ENSG00000244112.3	RN7SL508P	misc_RNA	26.6234	33.3645	30.7284	25.4864	26.0778	19.0554	32.3016	38.8952	53.8257	HGNC:46524	303	chr12	118993857	+	ENSG00000244112	#N/A	RNA, 7SL, cytoplasmic 508, pseudogene	26	34	38	23	23	14	37	51	52	-0.00411584	0.0436943	0.68024
ENSG00000247853.2	AC006064.2	lncRNA	10.2398	19.6262	21.8334	13.2973	5.66908	17.6943	14.8413	28.2181	20.7022	#N/A	2196	chr12	6578622	+	ENSG00000247853	#N/A		10	20	27	12	5	13	17	37	20	-0.00295679	0.0436871	0.68024
ENSG00000248092.8	NNT-AS1	lncRNA	257.018	368.972	346.099	391.161	379.828	311.692	540.397	501.061	469.94	HGNC:49005	6987	chr5	43571594	-	ENSG00000248092	#N/A	NNT antisense RNA 1	251	376	428	353	335	229	619	657	454	-0.00623151	0.0432656	0.68024
ENSG00000253741.2	LNCOC1	lncRNA	23.5515	22.5701	12.9383	36.5675	49.8879	42.1941	28.8095	26.6928	24.8426	HGNC:53947	6391	chr8	142701857	-	ENSG00000253741	100288181	lncRNA associated with ovarian cancer 1	23	23	16	33	44	31	33	35	24	0.00364857	0.0433224	0.68024
ENSG00000272768.1	AC004854.2	lncRNA	69.6305	39.2523	38.0062	40.9999	61.226	46.2774	30.5556	26.6928	48.6502	#N/A	1441	chr7	44884953	+	ENSG00000272768	#N/A		68	40	47	37	54	34	35	35	47	0.00445385	0.0431927	0.68024
ENSG00000277287.1	AL109976.1	lncRNA	10.2398	11.7757	29.1111	9.97295	12.472	4.0833	14.8413	18.3036	16.5618	#N/A	5678	chr20	3239705	+	ENSG00000277287	#N/A		10	12	36	9	11	3	17	24	16	-0.00265501	0.043653	0.68024
ENSG00000242600.8	MBL1P	transcribed_unitary_pseudogene	78.8463	86.3551	38.8149	93.0808	88.4376	111.61	68.0953	72.4518	54.8608	HGNC:6921	1424	chr10	79920178	+	ENSG00000242600	8512	mannose binding lectin 1, pseudogene	77	88	48	84	78	82	78	95	53	0.00485403	0.0438024	0.680475
ENSG00000166762.19	CATSPER2	protein_coding	174.076	461.215	517.531	229.378	348.081	265.415	446.984	455.302	151.126	HGNC:18810	8093	chr15	43628503	-	ENSG00000166762	117155	cation channel sperm associated 2	170	470	640	207	307	195	512	597	146	-0.00363567	0.0439749	0.682505
ENSG00000280152.1	AC009078.3	TEC	435.191	266.916	117.253	318.026	202.953	194.637	207.778	156.343	188.39	#N/A	4084	chr16	75245994	-	ENSG00000280152	#N/A		425	272	145	287	179	143	238	205	182	0.00420041	0.0440229	0.682505
ENSG00000286608.1	AC010201.3	lncRNA	13.3117	16.6822	12.9383	17.7297	13.6058	14.9721	36.6667	29.7434	43.4746	#N/A	1168	chr12	89353798	+	ENSG00000286608	#N/A		13	17	16	16	12	11	42	39	42	-0.00277627	0.0440199	0.682505
ENSG00000112249.14	ASCC3	protein_coding	1287.14	1609.34	2753.43	1820.62	1387.79	1580.24	1836.83	1905.1	1831.11	HGNC:18697	11731	chr6	100508194	-	ENSG00000112249	10973	activating signal cointegrator 1 complex subunit 3	1257	1640	3405	1643	1224	1161	2104	2498	1769	-0.00649377	0.0442414	0.684604
ENSG00000125246.15	CLYBL	protein_coding	131.069	232.57	164.155	147.378	171.206	104.805	156.27	173.122	201.846	HGNC:18355	7227	chr13	99606669	+	ENSG00000125246	171425	citramalyl-CoA lyase	128	237	203	133	151	77	179	227	195	-0.00610574	0.0444888	0.684604
ENSG00000133028.12	SCO1	protein_coding	1146.85	952.85	945.304	997.295	1097.53	1114.74	1008.33	915.943	941.95	HGNC:10603	10299	chr17	10672474	-	ENSG00000133028	#N/A	synthesis of cytochrome C oxidase 1	1120	971	1169	900	968	819	1155	1201	910	0.0141497	0.0444605	0.684604
ENSG00000134253.10	TRIM45	protein_coding	185.34	259.065	222.377	217.189	190.481	127.943	213.889	249.387	220.478	HGNC:19018	4368	chr1	117111060	-	ENSG00000134253	80263	tripartite motif containing 45	181	264	275	196	168	94	245	327	213	-0.00684847	0.0444567	0.684604
ENSG00000148120.16	AOPEP	protein_coding	3581.87	3069.53	3017.05	3468.37	3028.42	3149.59	2663.57	2079.75	2628.14	HGNC:1361	10742	chr9	94726701	+	ENSG00000148120	84909	aminopeptidase O (putative)	3498	3128	3731	3130	2671	2314	3051	2727	2539	0.00887464	0.0443808	0.684604
ENSG00000159251.8	ACTC1	protein_coding	39.9351	26.4953	5.6605	113.027	38.5497	17.6943	21.8254	25.9301	38.2991	HGNC:143	2290	chr15	34790230	-	ENSG00000159251	70	actin alpha cardiac muscle 1	39	27	7	102	34	13	25	34	37	0.00221193	0.0443229	0.684604
ENSG00000183426.17	NPIPA1	protein_coding	398.327	254.159	314.562	291.432	602.056	534.913	285.476	464.454	254.637	HGNC:7909	7366	chr16	14922802	+	ENSG00000183426	9284	nuclear pore complex interacting protein family member A1	389	259	389	263	531	393	327	609	246	0.00485237	0.0443375	0.684604
ENSG00000197381.16	ADARB1	protein_coding	3427.25	3682.85	2328.89	3410.75	4259.75	4257.52	3354.13	2461.83	3115.68	HGNC:226	10049	chr21	45073853	+	ENSG00000197381	104	adenosine deaminase RNA specific B1	3347	3753	2880	3078	3757	3128	3842	3228	3010	0.00726949	0.0443401	0.684604
ENSG00000235183.3	SRP14P3	processed_pseudogene	13.3117	36.3084	22.642	19.9459	15.8734	19.0554	28.8095	24.4048	24.8426	HGNC:53769	327	chr17	49795343	+	ENSG00000235183	#N/A	signal recognition particle 14 pseudogene 3	13	37	28	18	14	14	33	32	24	-0.00374074	0.0443116	0.684604
ENSG00000273437.1	AC108673.3	lncRNA	113.662	97.1495	63.8828	74.243	140.593	175.582	112.619	74.7397	71.4226	#N/A	335	chr3	129163606	-	ENSG00000273437	#N/A		111	99	79	67	124	129	129	98	69	0.00443834	0.0443152	0.684604
ENSG00000276248.1	AL442125.1	lncRNA	214.011	120.701	114.827	140.729	191.615	270.859	172.857	157.869	168.723	#N/A	3362	chr13	113527260	+	ENSG00000276248	#N/A		209	123	142	127	169	199	198	207	163	0.00564852	0.0444376	0.684604
ENSG00000015568.13	RGPD5	protein_coding	292.858	229.626	212.673	219.405	299.327	515.857	264.524	180.748	270.164	HGNC:32418	14185	chr2	109792758	+	ENSG00000015568	84220	RANBP2 like and GRIP domain containing 5	286	234	263	198	264	379	303	237	261	0.00499272	0.0447907	0.68475
ENSG00000083123.15	BCKDHB	protein_coding	376.824	590.747	756.081	526.35	760.79	466.858	874.762	747.397	654.189	HGNC:987	4071	chr6	80106647	+	ENSG00000083123	594	branched chain keto acid dehydrogenase E1 subunit beta	368	602	935	475	671	343	1002	980	632	-0.00560381	0.0455937	0.68475
ENSG00000112972.15	HMGCS1	protein_coding	774.127	783.084	2953.97	853.241	910.454	714.578	992.619	1156.18	863.281	HGNC:5007	6627	chr5	43287470	-	ENSG00000112972	3157	3-hydroxy-3-methylglutaryl-CoA synthase 1	756	798	3653	770	803	525	1137	1516	834	-0.00332339	0.0451393	0.68475
ENSG00000117748.10	RPA2	protein_coding	582.643	706.542	631.55	627.188	616.796	500.885	691.429	763.413	664.54	HGNC:10290	1981	chr1	27891524	-	ENSG00000117748	6118	replication protein A2	569	720	781	566	544	368	792	1001	642	-0.0104974	0.0454383	0.68475
ENSG00000119699.7	TGFB3	protein_coding	1982.42	1869.39	1162.83	2842.29	1470.56	1765.35	1265	1661.05	1391.19	HGNC:11769	4914	chr14	75958099	-	ENSG00000119699	7043	transforming growth factor beta 3	1936	1905	1438	2565	1297	1297	1449	2178	1344	0.00567495	0.04529	0.68475
ENSG00000119888.11	EPCAM	protein_coding	3.07193	0	132.617	9.97295	2.26763	1.3611	4.36508	5.33855	17.5969	HGNC:11529	2430	chr2	47345158	+	ENSG00000119888	4072	epithelial cell adhesion molecule	3	0	164	9	2	1	5	7	17	-0.000627593	0.0454356	0.68475
ENSG00000131584.19	ACAP3	protein_coding	1594.33	2490.56	2229.43	2122.02	1749.48	1482.24	1672.7	2188.04	2408.7	HGNC:16754	8707	chr1	1292390	-	ENSG00000131584	116983	ArfGAP with coiled-coil, ankyrin repeat and PH domains 3	1557	2538	2757	1915	1543	1089	1916	2869	2327	-0.00740925	0.0447023	0.68475
ENSG00000133800.9	LYVE1	protein_coding	5511.05	9422.52	6912.28	3356.45	9425.41	7940.66	7475.64	12568.5	14868.3	HGNC:14687	3515	chr11	10556966	-	ENSG00000133800	10894	lymphatic vessel endothelial hyaluronan receptor 1	5382	9602	8548	3029	8313	5834	8563	16480	14364	-0.0120895	0.0454405	0.68475
ENSG00000134755.17	DSC2	protein_coding	462.838	282.617	1983.6	212.756	375.293	390.636	282.857	584.19	541.362	HGNC:3036	12501	chr18	31058840	-	ENSG00000134755	1824	desmocollin 2	452	288	2453	192	331	287	324	766	523	-0.00228919	0.0446329	0.68475
ENSG00000140534.14	TICRR	protein_coding	5.11989	10.7944	105.932	21.054	15.8734	12.2499	13.0952	35.0819	15.5266	HGNC:28704	8415	chr15	89575469	+	ENSG00000140534	90381	TOPBP1 interacting checkpoint and replication regulator	5	11	131	19	14	9	15	46	15	-0.00162633	0.0451039	0.68475
ENSG00000144406.19	UNC80	protein_coding	11.2638	10.7944	22.642	4.43242	6.80289	5.4444	7.85715	10.6771	26.9128	HGNC:26582	19623	chr2	209771832	+	ENSG00000144406	285175	unc-80 homolog, NALCN channel complex subunit	11	11	28	4	6	4	9	14	26	-0.00215133	0.0452176	0.68475
ENSG00000162482.5	AKR7A3	protein_coding	87.0381	73.5981	66.3087	83.1079	88.4376	111.61	85.5556	36.6072	54.8608	HGNC:390	1215	chr1	19282573	-	ENSG00000162482	22977	aldo-keto reductase family 7 member A3	85	75	82	75	78	82	98	48	53	0.00470957	0.0450762	0.68475
ENSG00000163378.14	EOGT	protein_coding	1681.37	1070.61	1386.01	1293.16	1500.04	1602.02	1484.13	1000.6	1052.71	HGNC:28526	5365	chr3	68975217	-	ENSG00000163378	285203	EGF domain specific O-linked N-acetylglucosamine transferase	1642	1091	1714	1167	1323	1177	1700	1312	1017	0.00731901	0.0450556	0.68475
ENSG00000170954.11	ZNF415	protein_coding	192.508	131.495	131	227.162	159.868	153.804	184.206	83.1289	119.038	HGNC:20636	3780	chr19	53107879	-	ENSG00000170954	55786	zinc finger protein 415	188	134	162	205	141	113	211	109	115	0.00526075	0.044575	0.68475
ENSG00000178726.7	THBD	protein_coding	2454.47	1995	1043.15	1656.62	2068.08	1425.07	1573.18	955.601	909.861	HGNC:11784	4040	chr20	23045633	-	ENSG00000178726	7056	thrombomodulin	2397	2033	1290	1495	1824	1047	1802	1253	879	0.00509375	0.0449555	0.68475
ENSG00000179862.7	CITED4	protein_coding	94.2059	135.42	467.396	76.4593	139.459	51.7218	87.3016	85.4168	134.564	HGNC:18696	1310	chr1	40861054	-	ENSG00000179862	163732	Cbp/p300 interacting transactivator with Glu/Asp rich carboxy-terminal domain 4	92	138	578	69	123	38	100	112	130	-0.0023638	0.0450904	0.68475
ENSG00000180769.10	WDFY3-AS2	lncRNA	237.563	247.29	318.605	237.135	311.799	268.137	417.302	334.803	424.395	HGNC:21603	9357	chr4	84965534	+	ENSG00000180769	404201	WDFY3 antisense RNA 2	232	252	394	214	275	197	478	439	410	-0.00623278	0.0455703	0.68475
ENSG00000198785.7	GRIN3A	protein_coding	41.9831	56.9158	88.9507	56.5134	77.0995	59.8884	74.2064	141.09	90.0545	HGNC:16767	8189	chr9	101569352	-	ENSG00000198785	116443	glutamate ionotropic receptor NMDA type subunit 3A	41	58	110	51	68	44	85	185	87	-0.0040017	0.0448369	0.68475
ENSG00000202512.1	RN7SKP230	misc_RNA	28.6714	40.2336	55.7964	22.1621	21.5425	23.1387	33.1746	27.4554	32.0884	HGNC:45954	335	chr5	109699500	-	ENSG00000202512	#N/A	RN7SK pseudogene 230	28	41	69	20	19	17	38	36	31	-0.00387272	0.0446874	0.68475
ENSG00000214584.3	PGGT1BP2	processed_pseudogene	10.2398	7.85046	8.89507	11.0811	20.4087	21.7776	10.4762	5.33855	8.28088	HGNC:45112	1028	chr10	79892148	-	ENSG00000214584	#N/A	protein geranylgeranyltransferase type I subunit beta pseudogene 2	10	8	11	10	18	16	12	7	8	0.00266885	0.0455603	0.68475
ENSG00000225259.4	ST13P6	processed_pseudogene	130.045	130.514	169.006	97.5133	143.995	141.554	187.698	181.511	166.653	HGNC:18557	1102	chr8	133408006	+	ENSG00000225259	#N/A	ST13, Hsp70 interacting protein pseudogene 6	127	133	209	88	127	104	215	238	161	-0.00683347	0.0455764	0.68475
ENSG00000233079.3	LINC01755	lncRNA	3.07193	24.5327	10.5124	9.97295	5.66908	6.8055	12.2222	21.3542	5.17555	HGNC:52543	3391	chr1	55868254	+	ENSG00000233079	#N/A	long intergenic non-protein coding RNA 1755	3	25	13	9	5	5	14	28	5	-0.00202747	0.0451288	0.68475
ENSG00000236654.2	AC079780.1	processed_pseudogene	48.1269	50.0467	80.8643	292.54	47.6203	80.3049	63.7302	53.3855	39.3342	#N/A	207	chr7	23480753	+	ENSG00000236654	#N/A		47	51	100	264	42	59	73	70	38	0.00246256	0.0456274	0.68475
ENSG00000238184.1	CD81-AS1	lncRNA	64.5106	29.4392	31.5371	52.0809	37.4159	48.9996	36.6667	45.759	26.9128	HGNC:49384	1542	chr11	2328749	-	ENSG00000238184	101927682	CD81 antisense RNA 1	63	30	39	47	33	36	42	60	26	0.00449774	0.0453298	0.68475
ENSG00000239900.12	ADSL	protein_coding	293.882	246.308	198.926	251.54	314.067	357.97	270.635	269.978	207.022	HGNC:291	7111	chr22	40346500	+	ENSG00000239900	158	adenylosuccinate lyase	287	251	246	227	277	263	310	354	200	0.00741855	0.0456639	0.68475
ENSG00000243960.1	AL390195.2	lncRNA	77.8223	44.1588	54.1791	55.4053	45.3526	103.444	54.127	40.4205	41.4044	#N/A	861	chr1	111438638	-	ENSG00000243960	#N/A		76	45	67	50	40	76	62	53	40	0.00440925	0.0449763	0.68475
ENSG00000250155.2	AC008957.1	lncRNA	19.4556	23.5514	20.2161	17.7297	7.93671	17.6943	21.8254	34.3193	35.1937	#N/A	3898	chr5	36666214	-	ENSG00000250155	#N/A		19	24	25	16	7	13	25	45	34	-0.00321139	0.0455461	0.68475
ENSG00000252414.1	RNU6-100P	snRNA	21.5035	18.6448	8.08643	27.7026	24.9439	32.6664	18.3333	19.0663	15.5266	HGNC:47063	106	chr2	64578892	+	ENSG00000252414	#N/A	RNA, U6 small nuclear 100, pseudogene	21	19	10	25	22	24	21	25	15	0.00344941	0.0449004	0.68475
ENSG00000256040.2	PAPPA-AS1	lncRNA	6.14387	58.8785	36.3889	21.054	47.6203	5.4444	40.1587	35.0819	45.5448	HGNC:35152	2450	chr9	116398157	-	ENSG00000256040	#N/A	PAPPA antisense RNA 1	6	60	45	19	42	4	46	46	44	-0.00216479	0.0456406	0.68475
ENSG00000257038.1	AP002761.3	lncRNA	124.925	94.2055	71.1606	116.351	157.6	132.027	109.127	101.432	121.108	#N/A	1695	chr11	73307235	-	ENSG00000257038	#N/A	ARHGEF17 antisense RNA 1	122	96	88	105	139	97	125	133	117	0.00614737	0.0453212	0.68475
ENSG00000257179.1	HMGN2P6	processed_pseudogene	158.717	29.4392	49.3272	57.6215	41.9512	31.3053	48.0159	37.3699	25.8777	HGNC:33574	273	chr14	25267064	-	ENSG00000257179	#N/A	high mobility group nucleosomal binding domain 2 pseudogene 6	155	30	61	52	37	23	55	49	25	0.00274156	0.0451714	0.68475
ENSG00000258102.5	MAP1LC3B2	protein_coding	377.848	270.841	270.087	268.161	291.391	333.47	271.508	239.472	228.759	HGNC:34390	1925	chr12	116548105	+	ENSG00000258102	643246	microtubule associated protein 1 light chain 3 beta 2	369	276	334	242	257	245	311	314	221	0.00840839	0.0454407	0.68475
ENSG00000259422.1	AC091100.1	lncRNA	7.16784	17.6635	104.315	11.0811	11.3382	13.611	15.7143	4.5759	13.4564	#N/A	2354	chr15	76174891	-	ENSG00000259422	#N/A		7	18	129	10	10	10	18	6	13	-0.00147488	0.0456701	0.68475
ENSG00000261175.6	LINC02188	lncRNA	10.2398	37.2897	44.4754	21.054	12.472	20.4165	32.3016	9.91445	30.0182	HGNC:53050	5840	chr16	86710122	+	ENSG00000261175	#N/A	long intergenic non-protein coding RNA 2188	10	38	55	19	11	15	37	13	29	-0.00254808	0.0448806	0.68475
ENSG00000262038.1	AC007599.2	lncRNA	21.5035	23.5514	15.3642	29.9188	34.0145	46.2774	20.9524	22.8795	19.6671	#N/A	493	chr16	47529190	+	ENSG00000262038	#N/A		21	24	19	27	30	34	24	30	19	0.00378742	0.0450896	0.68475
ENSG00000266126.1	AC005730.3	lncRNA	39.9351	11.7757	16.9815	23.2702	46.4864	23.1387	26.1905	25.9301	15.5266	#N/A	366	chr17	19929372	-	ENSG00000266126	#N/A		39	12	21	21	41	17	30	34	15	0.0032718	0.0449492	0.68475
ENSG00000269463.1	AP001160.4	lncRNA	30.7193	18.6448	11.321	23.2702	20.4087	38.1108	23.5714	17.541	11.3862	#N/A	382	chr11	62807682	-	ENSG00000269463	#N/A		30	19	14	21	18	28	27	23	11	0.00336823	0.0446716	0.68475
ENSG00000273064.1	AC017083.1	lncRNA	61.4387	22.5701	31.5371	43.2161	36.2821	54.444	27.9365	41.9458	37.2639	#N/A	979	chr2	68252870	+	ENSG00000273064	#N/A		60	23	39	39	32	40	32	55	36	0.00432053	0.0449445	0.68475
ENSG00000273336.1	OR7M1P	unprocessed_pseudogene	44.031	19.6262	8.89507	21.054	12.472	24.4998	14.8413	8.38915	15.5266	HGNC:15128	533	chr10	133481238	+	ENSG00000273336	#N/A	olfactory receptor family 7 subfamily M member 1 pseudogene	43	20	11	19	11	18	17	11	15	0.00270222	0.0456594	0.68475
ENSG00000188042.8	ARL4C	protein_coding	568.308	493.598	2127.54	426.621	298.193	186.471	283.73	530.042	413.009	HGNC:698	4041	chr2	234493041	-	ENSG00000188042	10123	ADP ribosylation factor like GTPase 4C	555	503	2631	385	263	137	325	695	399	0.000134765	0.0457042	0.684811
ENSG00000106246.18	PTCD1	protein_coding	191.484	104.019	105.932	134.081	102.043	153.804	127.46	85.4168	108.687	HGNC:22198	5687	chr7	99416739	-	ENSG00000106246	26024	pentatricopeptide repeat domain 1	187	106	131	121	90	113	146	112	105	0.00564331	0.0460487	0.685141
ENSG00000127399.15	LRRC61	protein_coding	20.4796	34.3458	21.0247	13.2973	6.80289	17.6943	45.3968	15.253	22.7724	HGNC:21704	1968	chr7	150323263	+	ENSG00000127399	65999	leucine rich repeat containing 61	20	35	26	12	6	13	52	20	22	-0.00264267	0.0459406	0.685141
ENSG00000132205.11	EMILIN2	protein_coding	1863.64	2245.23	2603.02	1591.24	2244.95	1731.32	1444.84	3428.88	3592.87	HGNC:19881	6469	chr18	2847006	+	ENSG00000132205	#N/A	elastin microfibril interfacer 2	1820	2288	3219	1436	1980	1272	1655	4496	3471	-0.00704552	0.0460273	0.685141
ENSG00000155111.15	CDK19	protein_coding	697.329	1025.47	1128.87	1064.89	958.074	813.938	1293.81	1055.51	1022.69	HGNC:19338	7645	chr6	110609978	-	ENSG00000155111	23097	cyclin dependent kinase 19	681	1045	1396	961	845	598	1482	1384	988	-0.00782165	0.046003	0.685141
ENSG00000166889.14	PATL1	protein_coding	1792.98	1464.11	1322.94	1449.4	1667.84	2015.79	1558.33	1431.49	1457.43	HGNC:26721	4335	chr11	59636716	-	ENSG00000166889	#N/A	PAT1 homolog 1, processing body mRNA decay factor	1751	1492	1636	1308	1471	1481	1785	1877	1408	0.00995316	0.0459518	0.685141
ENSG00000174405.13	LIG4	protein_coding	269.306	289.486	750.421	283.675	232.432	266.776	358.81	369.123	246.356	HGNC:6601	4387	chr13	108207439	-	ENSG00000174405	3981	DNA ligase 4	263	295	928	256	205	196	411	484	238	-0.00452026	0.0458252	0.685141
ENSG00000225674.1	IPO7P2	processed_pseudogene	132.093	194.299	233.698	190.594	140.593	183.749	209.524	200.577	189.425	HGNC:39838	1750	chr13	24122065	-	ENSG00000225674	#N/A	importin 7 pseudogene 2	129	198	289	172	124	135	240	263	183	-0.00728644	0.0457635	0.685141
ENSG00000230795.3	HLA-K	unprocessed_pseudogene	116.733	136.402	52.5618	108.594	112.248	201.443	82.0635	97.6192	59.0012	HGNC:4969	1046	chr6	29926459	+	ENSG00000230795	#N/A	major histocompatibility complex, class I, K (pseudogene)	114	139	65	98	99	148	94	128	57	0.00389383	0.0459835	0.685141
ENSG00000232346.1	Z74021.1	processed_pseudogene	675.825	519.112	586.266	447.675	608.859	826.188	412.937	395.053	479.256	#N/A	407	chr22	32039490	+	ENSG00000232346	#N/A		660	529	725	404	537	607	473	518	463	0.00638049	0.0459019	0.685141
ENSG00000243107.1	AC000120.2	lncRNA	110.59	63.785	79.247	97.5133	132.656	99.3604	97.7778	83.8915	90.0545	#N/A	1589	chr7	92200014	-	ENSG00000243107	#N/A		108	65	98	88	117	73	112	110	87	0.00487626	0.0460568	0.685141
ENSG00000251634.2	NAIPP4	unprocessed_pseudogene	44.031	82.4298	58.2223	50.9728	23.8101	43.5552	65.4762	36.6072	76.5981	HGNC:54494	2851	chr5	71102898	-	ENSG00000251634	#N/A	NAIP pseudogene 4	43	84	72	46	21	32	75	48	74	-0.00379835	0.0459714	0.685141
ENSG00000226237.2	GAS1RR	lncRNA	115.709	200.187	196.5	248.216	180.277	115.694	247.064	241.76	317.779	HGNC:52261	4964	chr9	86948666	+	ENSG00000226237	100506834	GAS1 adjacent regulatory RNA	113	204	243	224	159	85	283	317	307	-0.00656479	0.0461086	0.685463
ENSG00000176204.13	LRRTM4	protein_coding	8.19182	14.7196	38.8149	14.4054	21.5425	17.6943	14.8413	28.2181	61.0715	HGNC:19411	5410	chr2	76747719	-	ENSG00000176204	80059	leucine rich repeat transmembrane neuronal 4	8	15	48	13	19	13	17	37	59	-0.00233855	0.0461515	0.685653
ENSG00000147471.12	PLPBP	protein_coding	1095.66	1369.91	1276.04	1138.02	1257.4	1261.74	1396.83	1629.02	1335.29	HGNC:9457	3427	chr8	37762595	+	ENSG00000147471	11212	pyridoxal phosphate binding protein	1070	1396	1578	1027	1109	927	1600	2136	1290	-0.0108219	0.0462306	0.68621
ENSG00000165646.14	SLC18A2	protein_coding	355.32	195.28	159.303	395.594	325.405	349.803	240.952	330.228	343.656	HGNC:10935	4125	chr10	117241093	+	ENSG00000165646	6571	solute carrier family 18 member A2	347	199	197	357	287	257	276	433	332	0.00521638	0.0462492	0.68621
ENSG00000164024.12	METAP1	protein_coding	595.955	753.644	1086.82	725.809	687.092	622.023	820.635	796.969	683.172	HGNC:15789	4074	chr4	98995659	+	ENSG00000164024	23173	methionyl aminopeptidase 1	582	768	1344	655	606	457	940	1045	660	-0.00745521	0.0464802	0.689189
ENSG00000229956.11	ZRANB2-AS2	lncRNA	33.7913	51.028	93.8026	58.7296	68.0289	42.1941	68.0953	103.72	69.3523	HGNC:43595	14877	chr1	71081324	+	ENSG00000229956	#N/A	ZRANB2 divergent transcript	33	52	116	53	60	31	78	136	67	-0.0040234	0.0465397	0.689622
ENSG00000235823.3	OLMALINC	lncRNA	160.764	196.262	371.976	261.513	266.447	250.443	282.857	490.384	375.745	HGNC:28060	13609	chr10	100373099	+	ENSG00000235823	90271	oligodendrocyte maturation-associated long intergenic non-coding RNA	157	200	460	236	235	184	324	643	363	-0.00438921	0.0466149	0.690288
ENSG00000069188.17	SDK2	protein_coding	142.333	47.1028	122.914	454.323	136.058	223.221	148.413	145.666	194.601	HGNC:19308	11963	chr17	73334384	-	ENSG00000069188	54549	sidekick cell adhesion molecule 2	139	48	152	410	120	164	170	191	188	0.00292882	0.0466725	0.6904
ENSG00000154889.17	MPPE1	protein_coding	1038.31	726.168	603.248	878.727	849.228	1001.77	799.683	835.865	864.317	HGNC:15988	6773	chr18	11882622	-	ENSG00000154889	65258	metallophosphoesterase 1	1014	740	746	793	749	736	916	1096	835	0.00864796	0.0467134	0.6904
ENSG00000196353.11	CPNE4	protein_coding	17.4076	26.4953	28.3025	22.1621	19.2749	21.7776	24.4445	56.4361	31.0533	HGNC:2317	6427	chr3	131533555	-	ENSG00000196353	131034	copine 4	17	27	35	20	17	16	28	74	30	-0.00335528	0.0466906	0.6904
ENSG00000108947.5	EFNB3	protein_coding	6.14387	3.92523	120.488	11.0811	11.3382	12.2499	11.3492	7.6265	20.7022	HGNC:3228	3216	chr17	7705202	+	ENSG00000108947	#N/A	ephrin B3	6	4	149	10	10	9	13	10	20	-0.00129306	0.0468961	0.690862
ENSG00000150593.18	PDCD4	protein_coding	2549.7	2147.1	7155.68	2679.4	2454.71	2030.76	3252.86	3250.41	2869.32	HGNC:8763	4547	chr10	110871795	+	ENSG00000150593	27250	programmed cell death 4	2490	2188	8849	2418	2165	1492	3726	4262	2772	-0.00387444	0.0468719	0.690862
ENSG00000154813.10	DPH3	protein_coding	306.169	498.504	758.507	484.242	395.702	449.163	495.873	591.054	415.079	HGNC:27717	4476	chr3	16257061	-	ENSG00000154813	285381	diphthamide biosynthesis 3	299	508	938	437	349	330	568	775	401	-0.0056809	0.04689	0.690862
[truncated: 59,124 more rows]
